# Supplementary material for: Characterization of A-to-I Editing in Pigs under a Long-Term High-Energy Diet
Source: Int J Mol Sci. 2023 Apr 27;24(9):7921. doi: 10.3390/ijms24097921 (PMC10178050; doi:10.3390/ijms24097921)
Supplement: Supplementary file 1 [file ijms-24-07921-s001.zip]

Archive with 7 entries (7 files):
- Figure S1.pdf
- Figure S2.pdf
- Figure S3.pdf
- Figure S4.pdf
- Figure S5.pdf
- ijms-2290166-supplementary captions.pdf
- Tables.xlsx
