# Supplementary material for: Characterization of A-to-I Editing in Pigs under a Long-Term High-Energy Diet
Source: Int J Mol Sci. 2023 Apr 27;24(9):7921. doi: 10.3390/ijms24097921 (PMC10178050; doi:10.3390/ijms24097921)
Supplement: Supplementary file 1 [file ijms-24-07921-s001.zip › Tables.xlsx]

## Sheet: Table S1
Table S1. Sample information.
tissue abbr.	treatment abbr.	individual	ID	tissue	treatment
AA	C	1	AA-C1	abdominal aorta	control
AA	C	2	AA-C2	abdominal aorta	control
AA	C	3	AA-C3	abdominal aorta	control
AA	C	4	AA-C4	abdominal aorta	control
AA	T	1	AA-T1	abdominal aorta	treatment
AA	T	2	AA-T2	abdominal aorta	treatment
AA	T	4	AA-T4	abdominal aorta	treatment
AA	T	5	AA-T5	abdominal aorta	treatment
Ce	C	1	Ce-C1	cecum	control
Ce	C	2	Ce-C2	cecum	control
Ce	C	3	Ce-C3	cecum	control
Ce	C	4	Ce-C4	cecum	control
Ce	T	1	Ce-T1	cecum	treatment
Ce	T	2	Ce-T2	cecum	treatment
Ce	T	4	Ce-T4	cecum	treatment
Ce	T	5	Ce-T5	cecum	treatment
Co	C	1	Co-C1	colon	control
Co	C	2	Co-C2	colon	control
Co	C	3	Co-C3	colon	control
Co	C	4	Co-C4	colon	control
Co	T	1	Co-T1	colon	treatment
Co	T	2	Co-T2	colon	treatment
Co	T	4	Co-T4	colon	treatment
Co	T	5	Co-T5	colon	treatment
Du	C	1	Du-C1	duodenum	control
Du	C	2	Du-C2	duodenum	control
Du	C	3	Du-C3	duodenum	control
Du	C	4	Du-C4	duodenum	control
Du	T	1	Du-T1	duodenum	treatment
Du	T	2	Du-T2	duodenum	treatment
Du	T	4	Du-T4	duodenum	treatment
Du	T	5	Du-T5	duodenum	treatment
Il	C	1	Il-C1	ileum	control
Il	C	2	Il-C2	ileum	control
Il	C	3	Il-C3	ileum	control
Il	C	4	Il-C4	ileum	control
Il	T	1	Il-T1	ileum	treatment
Il	T	2	Il-T2	ileum	treatment
Il	T	4	Il-T4	ileum	treatment
Il	T	5	Il-T5	ileum	treatment
Je	C	1	Je-C1	jejunum	control
Je	C	2	Je-C2	jejunum	control
Je	C	3	Je-C3	jejunum	control
Je	C	4	Je-C4	jejunum	control
Je	T	1	Je-T1	jejunum	treatment
Je	T	2	Je-T2	jejunum	treatment
Je	T	4	Je-T4	jejunum	treatment
Je	T	5	Je-T5	jejunum	treatment
Li	C	1	Li-C1	liver	control
Li	C	2	Li-C2	liver	control
Li	C	3	Li-C3	liver	control
Li	C	4	Li-C4	liver	control
Li	T	1	Li-T1	liver	treatment
Li	T	2	Li-T2	liver	treatment
Li	T	4	Li-T4	liver	treatment
Li	T	5	Li-T5	liver	treatment
Re	C	1	Re-C1	rectum	control
Re	C	2	Re-C2	rectum	control
Re	C	3	Re-C3	rectum	control
Re	C	4	Re-C4	rectum	control
Re	T	1	Re-T1	rectum	treatment
Re	T	2	Re-T2	rectum	treatment
Re	T	4	Re-T4	rectum	treatment
Re	T	5	Re-T5	rectum	treatment
Te	C	1	Te-C1	testis	control
Te	C	2	Te-C2	testis	control
Te	C	3	Te-C3	testis	control
Te	C	4	Te-C4	testis	control
Te	T	1	Te-T1	testis	treatment
Te	T	2	Te-T2	testis	treatment
Te	T	4	Te-T4	testis	treatment
Te	T	5	Te-T5	testis	treatment

## Sheet: Table S2
Table S2. A-to-I editing levels across all samples.
loci	AA-C1	AA-C2	AA-C3	AA-C4	AA-T1	AA-T2	AA-T4	AA-T5	Ce-C1	Ce-C2	Ce-C3	Ce-C4	Ce-T1	Ce-T2	Ce-T4	Ce-T5	Co-C1	Co-C2	Co-C3	Co-C4	Co-T1	Co-T2	Co-T4	Co-T5	Du-C1	Du-C2	Du-C3	Du-C4	Du-T1	Du-T2	Du-T4	Du-T5	Il-C1	Il-C2	Il-C3	Il-C4	Il-T1	Il-T2	Il-T4	Il-T5	Je-C1	Je-C2	Je-C3	Je-C4	Je-T1	Je-T2	Je-T4	Je-T5	Li-C1
1:100108588_1:AG	0.69	0.64	0.63	0.51	0.74	0.62	0.71	0.66	-	-	-	-	-	-	-	-	-	-	-	-	-	-	-	-	-	-	-	-	-	-	-	-	-	-	-	-	-	-	-	-	-	-	-	-	-	-	-	-	-
1:100130745_1:AG	0.53	-	0.32	-	-	0.46	0.27	-	-	-	-	-	-	-	-	-	-	-	-	-	-	-	-	-	-	-	-	-	-	-	-	-	-	-	-	-	-	-	-	-	-	-	-	-	-	-	-	-	-
1:100136301_1:AG	-	0.33	0.47	0.4	0.42	0.29	0.5	-	-	-	-	-	-	-	-	-	-	-	-	-	-	-	-	-	-	-	-	-	-	-	-	-	-	-	-	-	-	-	-	-	-	-	-	-	-	-	-	-	-
1:100136318_1:AG	-	0.36	0.5	0.53	0.58	0.35	0.53	-	-	-	-	-	-	-	-	-	-	-	-	-	-	-	-	-	-	-	-	-	-	-	-	-	-	-	-	-	-	-	-	-	-	-	-	-	-	-	-	-	-
1:100136346_1:AG	-	0.29	0.46	0.28	0.67	0.34	0.43	-	-	-	-	-	-	-	-	-	-	-	-	-	-	-	-	-	-	-	-	-	-	-	-	-	-	-	-	-	-	-	-	-	-	-	-	-	-	-	-	-	-
1:100137208_1:AG	0.38	0.76	0.64	0.63	1	0.36	0.7	-	-	-	-	-	-	-	-	-	-	-	-	-	-	-	-	-	-	-	-	-	-	-	-	-	-	-	-	-	-	-	-	-	-	-	-	-	-	-	-	-	-
1:100138671_1:AG	-	-	0.31	0.33	0.38	0.5	0.5	0.82	-	-	-	-	-	-	-	-	-	-	-	-	-	-	-	-	-	-	-	-	-	-	-	-	-	-	-	-	-	-	-	-	-	-	-	-	-	-	-	-	-
1:100141123_1:AG	-	0.92	-	0.75	-	-	-	0.91	-	-	-	-	-	-	-	-	-	-	-	-	-	-	-	-	-	-	-	-	-	-	-	-	-	-	-	-	-	-	-	-	-	-	-	-	-	-	-	-	-
1:100142081_1:AG	0.5	0.53	0.45	0.42	0.62	0.45	0.5	-	-	-	-	-	-	-	-	-	-	-	-	-	-	-	-	-	-	-	-	-	-	-	-	-	-	-	-	-	-	-	-	-	-	-	-	-	-	-	-	-	-
1:100142096_1:AG	0.64	-	0.32	-	0.62	0.44	-	-	-	-	-	-	-	-	-	-	-	-	-	-	-	-	-	-	-	-	-	-	-	-	-	-	-	-	-	-	-	-	-	-	-	-	-	-	-	-	-	-	-
1:100142097_1:AG	-	0.55	0.32	-	-	0.35	-	-	-	-	-	-	-	-	-	-	-	-	-	-	-	-	-	-	-	-	-	-	-	-	-	-	-	-	-	-	-	-	-	-	-	-	-	-	-	-	-	-	-
1:100142289_1:AG	-	-	0.91	-	-	0.5	-	0.82	-	-	-	-	-	-	-	-	-	-	-	-	-	-	-	-	-	-	-	-	-	-	-	-	-	-	-	-	-	-	-	-	-	-	-	-	-	-	-	-	-
1:100142368_1:AG	-	-	-	0.67	-	0.52	0.91	0.92	-	-	-	-	-	-	-	-	-	-	-	-	-	-	-	-	-	-	-	-	-	-	-	-	-	-	-	-	-	-	-	-	-	-	-	-	-	-	-	-	-
1:100143020_1:AG	-	-	-	0.35	0.39	0.42	-	0.45	-	-	-	-	-	-	-	-	-	-	-	-	-	-	-	-	-	-	-	-	-	-	-	-	-	-	-	-	-	-	-	-	-	-	-	-	-	-	-	-	-
1:100143886_1:AG	-	-	-	-	0.46	0.47	0.38	-	-	-	-	-	-	-	-	-	-	-	-	-	-	-	-	-	-	-	-	-	-	-	-	-	-	-	-	-	-	-	-	-	-	-	-	-	-	-	-	-	-
1:100143891_1:AG	-	-	0.38	-	0.4	0.47	-	-	-	-	-	-	-	-	-	-	-	-	-	-	-	-	-	-	-	-	-	-	-	-	-	-	-	-	-	-	-	-	-	-	-	-	-	-	-	-	-	-	-
1:100143894_1:AG	0.55	-	0.38	-	0.56	0.46	0.33	-	-	-	-	-	-	-	-	-	-	-	-	-	-	-	-	-	-	-	-	-	-	-	-	-	-	-	-	-	-	-	-	-	-	-	-	-	-	-	-	-	-
1:100144569_1:AG	0.38	0.42	-	-	-	0.33	-	-	-	-	-	-	-	-	-	-	-	-	-	-	-	-	-	-	-	-	-	-	-	-	-	-	-	-	-	-	-	-	-	-	-	-	-	-	-	-	-	-	-
1:100144587_1:AG	-	0.85	0.62	-	-	0.62	0.86	-	-	-	-	-	-	-	-	-	-	-	-	-	-	-	-	-	-	-	-	-	-	-	-	-	-	-	-	-	-	-	-	-	-	-	-	-	-	-	-	-	-
1:100157608_1:AG	0.57	0.38	0.44	-	-	0.29	-	-	-	-	-	-	-	-	-	-	-	-	-	-	-	-	-	-	-	-	-	-	-	-	-	-	-	-	-	-	-	-	-	-	-	-	-	-	-	-	-	-	-
1:100157622_1:AG	0.67	0.53	0.78	0.46	-	0.57	-	-	-	-	-	-	-	-	-	-	-	-	-	-	-	-	-	-	-	-	-	-	-	-	-	-	-	-	-	-	-	-	-	-	-	-	-	-	-	-	-	-	-
1:100157696_1:AG	-	0.64	0.53	-	0.55	-	-	-	-	-	-	-	-	-	-	-	-	-	-	-	-	-	-	-	-	-	-	-	-	-	-	-	-	-	-	-	-	-	-	-	-	-	-	-	-	-	-	-	-
1:100160735_1:AG	0.64	-	0.5	-	-	-	-	0.47	-	-	-	-	-	-	-	-	-	-	-	-	-	-	-	-	-	-	-	-	-	-	-	-	-	-	-	-	-	-	-	-	-	-	-	-	-	-	-	-	-
1:100223295_1:AG	-	-	0.71	-	-	0.55	0.62	-	-	-	-	-	-	-	-	-	-	-	-	-	-	-	-	-	-	-	-	-	-	-	-	-	-	-	-	-	-	-	-	-	-	-	-	-	-	-	-	-	-
1:100261099_1:AG	0.38	0.42	-	-	-	0.44	-	-	-	-	-	-	-	-	-	-	-	-	-	-	-	-	-	-	-	-	-	-	-	-	-	-	-	-	-	-	-	-	-	-	-	-	-	-	-	-	-	-	-
1:10032072_0:AG	0.5	-	-	-	0.44	0.45	-	0.29	-	-	-	-	-	-	-	-	-	-	-	-	-	-	-	-	-	-	-	-	-	-	-	-	-	-	-	-	-	-	-	-	-	-	-	-	-	-	-	-	-
1:10032075_0:AG	0.33	-	-	-	0.33	0.42	-	-	-	-	-	-	-	-	-	-	-	-	-	-	-	-	-	-	-	-	-	-	-	-	-	-	-	-	-	-	-	-	-	-	-	-	-	-	-	-	-	-	-
1:10044165_0:AG	-	-	0.7	0.54	-	0.45	-	-	-	-	-	-	0.53	0.32	-	0.54	0.29	-	0.4	-	0.58	-	-	-	0.33	-	-	-	-	-	-	-	-	0.45	-	-	-	-	-	-	-	-	-	-	-	-	-	-	-
1:10044204_0:AG	0.37	-	0.27	-	-	0.36	-	-	-	-	-	-	0.26	-	-	-	-	-	-	-	0.47	-	-	-	-	-	-	-	-	-	-	-	-	0.36	-	-	-	-	-	-	-	-	-	-	-	-	-	-	-
1:10044282_0:AG	0.47	-	0.26	-	-	0.46	-	0.42	-	-	-	-	-	-	-	-	-	-	-	-	-	-	-	-	-	-	-	-	-	-	-	-	-	-	-	-	-	-	-	-	-	-	-	-	-	-	-	-	-
1:10044291_0:AG	0.38	-	0.47	-	-	-	-	0.42	-	-	0.26	-	-	-	-	-	-	-	-	-	-	-	-	-	-	-	-	-	-	-	-	-	-	-	-	-	-	-	-	-	-	-	-	-	-	-	-	-	-
1:10045163_0:AG	0.4	-	-	-	-	-	0.61	0.44	-	-	-	-	-	-	-	-	-	-	-	-	-	-	-	-	-	-	-	-	-	-	-	-	-	-	-	-	-	-	-	-	-	-	-	-	-	-	-	-	-
1:10045259_0:AG	-	-	-	-	0.38	-	0.44	0.47	-	-	-	-	-	0.3	-	0.28	-	-	-	-	-	-	-	-	0.31	-	-	-	-	-	-	-	-	-	-	-	-	-	-	-	-	-	-	-	-	-	-	-	-
1:10045292_0:AG	0.37	-	-	-	0.43	-	0.62	0.67	-	-	-	-	-	0.24	-	0.47	-	-	-	-	-	-	-	-	-	-	-	-	-	-	-	-	-	-	-	-	-	-	0.44	-	-	-	-	-	-	-	-	-	-
1:10045300_0:AG	0.52	0.38	-	-	0.38	-	0.75	0.56	-	-	-	0.4	0.5	0.66	-	0.68	-	0.75	-	-	-	-	-	-	0.62	-	-	-	-	-	-	-	-	0.45	-	-	-	-	0.87	-	-	-	-	-	-	-	-	-	-
1:10045306_0:AG	0.39	0.42	-	-	0.42	-	0.71	0.44	-	-	-	0.36	-	0.55	-	0.47	-	0.75	-	-	-	-	-	-	0.63	-	-	-	-	-	-	-	-	0.5	-	-	-	-	0.38	-	-	-	-	-	-	-	-	-	-
1:100476049_1:AG	-	0.42	0.67	-	-	-	-	0.36	-	-	-	-	-	-	-	-	-	-	-	-	-	-	-	-	-	-	-	-	-	-	-	0.26	-	-	-	-	-	-	-	-	-	-	-	-	-	-	-	-	-
1:100476069_1:AG	-	-	0.75	-	-	-	-	0.5	-	-	-	-	-	-	-	-	-	0.39	-	-	-	-	-	-	-	-	0.29	-	-	-	-	-	-	-	-	0.38	-	-	0.35	0.42	-	-	-	0.45	-	-	-	-	-
1:100476618_1:AG	-	-	-	-	-	0.33	-	-	-	-	-	-	-	-	-	-	0.35	-	0.45	0.6	-	-	-	-	-	-	0.24	-	-	0.5	-	-	0.43	-	0.4	-	-	0.39	-	-	-	-	-	-	-	-	-	-	-
1:10051864_0:AG	0.44	-	-	-	0.54	-	-	0.45	-	-	-	-	-	-	-	-	-	-	-	-	-	-	-	-	-	-	-	-	-	-	-	-	-	-	-	-	-	-	-	-	-	-	-	-	-	-	-	-	-
1:10051869_0:AG	0.59	-	-	0.67	0.8	-	0.82	0.72	-	-	-	-	-	0.22	-	0.15	-	-	0.33	-	-	-	-	-	-	-	-	-	-	-	-	-	-	-	-	-	-	-	-	-	-	-	-	-	-	-	-	-	-
1:10051954_0:AG	0.6	-	-	-	0.91	-	-	0.37	-	-	-	-	-	-	-	-	-	-	-	-	-	-	-	-	-	-	-	-	-	-	-	-	-	-	-	-	-	-	-	-	-	-	-	-	-	-	-	-	-
1:10052302_0:AG	0.82	0.43	0.76	0.83	0.53	0.58	0.44	0.27	0.22	-	-	0.23	0.19	0.26	-	0.15	0.3	0.21	-	-	0.18	-	0.13	-	0.18	0.29	-	-	-	0.3	-	-	0.38	0.18	-	-	-	-	0.27	-	-	0.12	-	-	0.25	-	0.14	-	0.29
1:10052321_0:AG	-	-	-	0.55	0.28	-	0.47	-	-	-	-	-	-	-	-	-	-	-	-	-	-	-	-	-	-	-	-	-	-	-	-	-	-	-	-	-	-	-	-	-	-	-	-	-	-	-	-	-	-
1:10052329_0:AG	-	-	0.3	-	0.35	0.39	-	-	0.29	0.37	-	-	0.31	0.18	-	-	-	0.35	0.19	-	-	0.24	-	0.28	0.13	-	-	-	-	0.47	-	0.18	-	0.25	-	-	-	0.39	-	-	-	0.29	-	-	-	-	-	-	-
1:10052365_0:AG	0.64	-	0.74	-	0.57	0.53	0.71	0.5	0.29	-	-	0.33	0.19	0.17	-	0.16	-	0.2	-	-	-	0.24	-	-	-	-	-	-	-	-	0.28	0.19	-	0.19	-	-	0.23	-	-	-	-	-	-	-	-	-	-	-	-
1:10052381_0:AG	-	-	-	-	-	-	-	-	-	0.39	-	-	-	0.3	-	-	-	0.24	0.2	-	-	0.33	-	-	-	-	-	-	-	-	-	-	-	0.15	-	-	-	-	-	-	0.26	0.39	-	0.33	-	-	-	-	-
1:10052398_0:AG	0.31	-	0.29	-	-	0.3	-	0.33	-	-	-	-	-	0.22	-	-	0.22	-	-	-	-	-	-	-	-	-	-	-	-	-	-	-	-	-	-	-	-	-	-	-	-	-	-	-	-	-	-	-	-
1:10056496_0:AG	-	-	-	-	-	-	-	-	0.2	-	-	-	-	-	-	-	-	-	-	-	-	-	-	-	-	-	-	-	-	-	-	-	-	-	-	-	-	-	-	-	-	0.36	-	-	-	-	-	-	-
1:10056886_0:AG	-	0.33	0.28	-	0.43	0.19	0.3	-	-	-	-	-	-	-	-	-	-	-	-	-	-	-	-	-	-	-	-	-	-	-	-	-	-	-	-	-	-	-	-	-	-	-	-	-	-	-	-	-	-
1:100584576_1:AG	0.42	-	-	0.38	-	-	-	0.48	0.24	-	0.33	0.5	-	-	0.31	0.17	0.23	0.3	0.39	0.43	0.35	0.55	-	0.38	0.15	-	-	-	-	-	-	0.3	-	0.29	-	-	-	-	-	-	0.53	0.37	0.38	0.45	-	-	-	-	-
1:100584577_1:AG	-	-	-	-	-	-	-	-	-	0.3	-	0.29	-	0.24	-	0.28	-	0.33	-	-	0.3	-	-	0.4	-	-	-	-	-	-	-	0.26	-	0.26	-	-	-	-	-	-	0.4	-	0.42	0.55	-	-	0.28	-	-
1:100584617_1:AG	-	-	-	-	-	-	-	0.43	-	0.29	-	-	-	0.36	-	0.19	-	0.22	0.59	0.25	0.29	-	-	-	0.14	-	-	-	-	-	-	-	-	0.22	-	-	0.24	-	-	-	-	0.32	-	-	-	-	0.32	-	-
1:100584625_1:AG	-	-	-	-	-	-	0.23	0.23	0.16	-	-	-	-	-	-	0.18	-	0.19	0.44	0.35	0.25	-	-	0.55	0.23	-	-	-	0.37	-	-	-	-	0.32	-	-	0.28	-	-	-	-	-	-	-	-	-	0.36	-	-
1:100585959_1:AG	0.31	-	0.5	-	-	-	-	0.31	-	-	-	-	0.29	-	-	-	-	-	-	-	-	-	-	-	-	-	-	-	-	-	-	-	-	-	-	-	-	-	-	-	-	-	-	-	-	-	-	-	-
1:100585960_1:AG	0.47	-	0.38	-	-	-	-	0.44	-	-	-	-	-	-	-	-	-	-	-	-	-	-	-	-	-	-	-	-	-	-	-	-	-	-	-	-	-	-	-	-	-	-	-	-	-	-	-	-	-
1:100586420_1:AG	-	0.43	0.41	0.4	-	-	0.45	0.62	-	-	-	-	0.28	0.33	-	0.22	-	-	-	-	0.4	-	-	-	0.19	-	-	-	-	-	-	-	-	-	-	-	-	-	-	0.36	-	-	-	-	-	-	-	-	-
1:100586436_1:AG	0.5	0.53	0.41	0.38	-	0.44	-	0.53	-	-	-	-	0.16	-	-	0.25	-	-	-	-	-	-	-	0.26	-	-	-	-	-	-	-	-	-	-	-	-	0.32	-	-	-	-	-	0.26	-	-	-	-	-	-
1:100586522_1:AG	0.58	0.38	-	-	-	-	-	0.42	-	-	-	-	-	-	-	-	-	-	-	-	0.16	-	-	0.3	-	-	-	-	-	-	-	-	-	-	-	-	-	-	-	-	-	-	-	-	-	-	-	-	-
1:100586542_1:AG	0.52	-	0.2	-	0.25	-	-	0.53	0.17	-	-	0.24	-	-	0.3	0.16	0.12	0.27	-	-	0.18	0.21	-	0.32	0.2	-	-	-	0.17	-	-	0.18	0.18	0.16	-	-	0.12	-	-	-	0.23	-	-	-	-	-	-	-	-
1:100588241_1:AG	0.22	-	0.2	-	-	-	-	0.25	-	-	-	-	-	-	-	-	-	-	-	-	-	-	-	-	-	-	-	-	-	-	-	-	-	-	-	-	-	-	-	-	-	-	-	-	-	-	-	-	-
1:100588253_1:AG	0.26	0.26	0.19	-	-	0.1	-	0.15	-	-	-	-	-	-	-	-	-	-	-	-	0.12	-	-	-	-	-	-	-	-	-	-	-	-	-	-	-	-	-	-	-	-	-	-	-	-	-	-	-	-
1:100588280_1:AG	0.16	-	0.15	-	-	-	-	-	0.11	-	-	-	-	-	-	-	-	-	0.13	-	0.19	-	-	0.15	-	-	-	-	-	-	-	-	-	-	-	-	-	-	-	-	-	0.17	-	-	-	-	-	-	-
1:100595222_1:AG	0.32	0.19	0.21	0.25	-	0.29	0.16	-	-	-	-	-	-	-	-	-	-	-	-	-	-	-	-	-	-	-	-	-	-	-	-	-	-	-	-	-	-	-	-	-	-	-	-	-	-	-	-	-	-
1:100595240_1:AG	0.59	0.38	0.48	0.76	0.45	0.65	0.5	0.88	0.59	0.56	0.62	0.71	0.86	0.49	0.67	0.57	0.67	0.69	0.72	0.62	0.91	0.44	-	-	0.4	0.45	-	-	0.75	-	0.42	0.45	0.55	0.73	-	0.75	0.77	0.53	0.81	-	0.65	-	-	-	-	-	0.55	-	-
1:100595242_1:AG	-	-	-	-	-	-	-	-	0.41	0.38	-	-	0.57	0.24	-	0.24	0.4	-	0.38	0.5	0.55	0.35	-	-	-	-	-	-	-	-	-	-	-	-	-	-	0.57	-	0.44	-	0.45	-	-	-	-	-	0.32	-	-
1:100595282_1:AG	0.47	0.41	0.39	0.47	0.36	0.36	0.45	0.61	-	0.28	-	-	-	0.14	-	0.14	-	-	-	-	-	-	-	-	-	-	-	-	-	-	-	-	-	-	-	-	-	-	-	-	-	-	-	-	-	-	0.2	-	-
1:100595300_1:AG	0.44	0.41	-	-	0.26	0.41	0.3	0.47	-	-	-	-	-	-	-	-	-	-	-	-	-	-	-	-	-	-	-	-	-	-	-	-	-	-	-	-	-	-	-	-	-	-	-	-	-	-	-	-	-
1:100595305_1:AG	-	0.26	-	0.33	-	-	0.24	-	-	-	-	-	-	-	-	-	-	-	-	-	-	-	-	-	-	-	-	-	-	-	-	-	-	-	-	-	-	-	-	-	-	-	-	-	-	-	-	-	-
1:100595320_1:AG	-	0.43	-	-	0.38	0.53	0.44	0.57	-	-	-	-	-	0.18	-	-	-	-	-	-	-	-	-	-	-	-	-	-	-	-	-	-	-	-	-	-	-	-	-	-	-	-	-	-	-	-	-	-	-
1:100595335_1:AG	-	-	-	0.26	0.28	0.21	0.38	-	-	-	-	-	-	-	-	-	-	-	-	-	-	-	-	-	-	-	-	-	-	-	-	-	-	-	-	-	-	-	-	-	-	-	-	-	-	-	-	-	-
1:100595355_1:AG	0.29	0.73	0.33	0.32	0.41	0.56	0.47	0.45	-	-	-	-	-	-	-	-	-	-	-	-	-	-	-	-	-	-	-	-	-	-	-	-	-	-	-	-	-	-	-	-	-	-	-	-	-	-	-	-	-
1:100595361_1:AG	-	0.59	0.26	0.39	0.47	0.38	0.41	-	-	-	-	-	-	-	-	-	-	-	-	-	-	-	-	-	-	-	-	-	-	-	-	-	-	-	-	-	-	-	-	-	-	-	-	-	-	-	-	-	-
1:100596127_1:AG	0.64	0.67	0.5	0.83	0.69	-	0.55	0.71	-	-	-	-	0.24	0.32	-	-	-	-	-	-	-	-	-	-	-	-	-	-	-	-	-	-	-	-	-	-	-	-	-	-	-	-	-	-	-	-	-	-	-
1:100596130_1:AG	-	0.35	-	0.29	0.25	-	-	0.32	-	-	-	-	-	-	-	-	-	-	-	-	-	-	-	-	-	-	-	-	-	-	-	-	-	-	-	-	-	-	-	-	-	-	-	-	-	-	-	-	-
1:100596175_1:AG	-	0.39	0.38	0.28	0.26	-	-	0.28	0.19	-	-	-	-	0.16	-	-	-	-	-	-	0.32	-	-	0.24	-	-	-	-	-	-	0.33	-	-	0.26	-	-	0.28	-	-	-	-	-	-	-	-	-	0.12	-	-
1:100596206_1:AG	0.53	0.5	0.56	0.72	0.45	0.81	0.36	0.48	-	-	-	-	-	-	-	-	-	-	-	-	-	-	-	-	-	-	-	-	-	-	-	-	-	-	-	-	-	-	-	-	-	-	-	-	-	-	-	-	-
1:100596266_1:AG	-	-	0.33	-	0.2	0.33	-	-	-	-	-	-	-	-	-	-	-	-	-	-	-	-	-	-	-	-	-	-	-	-	-	-	-	-	-	-	-	-	-	-	-	-	-	-	-	-	-	-	-
1:100598305_1:AG	-	0.55	0.39	-	-	-	0.67	0.5	-	-	-	-	-	-	-	-	-	-	-	-	-	-	-	-	-	-	-	-	-	-	-	-	-	-	-	-	-	-	-	-	-	-	-	-	-	-	-	-	-
1:100598319_1:AG	-	0.55	0.35	-	-	0.5	0.23	-	-	-	-	-	-	-	-	-	-	-	-	-	-	-	-	-	-	-	-	-	-	-	-	-	-	-	-	-	-	-	-	-	-	-	-	-	-	-	-	-	-
1:100598344_1:AG	-	0.38	0.38	-	-	0.38	0.42	0.33	-	-	-	-	-	-	-	-	-	-	-	-	-	-	-	-	-	-	-	-	-	-	-	-	-	-	-	-	-	-	-	-	-	-	-	-	-	-	-	-	-
1:100598360_1:AG	-	0.69	0.57	-	-	0.56	0.5	0.52	-	-	-	-	-	0.19	0.21	-	-	-	-	0.2	0.26	-	0.28	-	-	-	-	-	-	-	-	-	-	-	-	-	-	-	-	-	-	-	-	-	-	-	0.22	-	-
1:100598374_1:AG	0.67	0.67	0.78	-	-	0.57	0.47	0.59	-	-	-	-	0.44	0.33	0.23	0.35	0.37	0.2	0.52	-	0.44	0.38	0.3	0.35	-	0.36	-	-	-	-	-	0.35	-	-	-	-	0.32	-	-	0.41	0.32	0.37	-	0.38	-	-	-	-	-
1:100598385_1:AG	0.47	0.86	0.71	-	-	0.46	0.43	0.57	-	-	-	-	-	0.24	0.17	-	0.26	-	0.23	0.15	-	0.21	-	-	0.2	-	-	-	-	-	-	-	-	-	-	-	-	-	-	-	-	-	-	-	-	-	0.15	-	-
1:100598392_1:AG	0.62	0.8	0.63	-	0.33	0.45	0.41	0.55	0.23	-	0.23	0.19	0.29	0.15	0.16	0.35	0.2	0.21	0.31	0.14	-	-	0.19	0.27	-	0.47	-	-	0.19	0.33	-	0.22	-	0.25	0.4	-	0.3	0.17	-	0.29	0.21	0.26	-	0.15	-	-	0.24	-	-
1:100599312_1:AG	-	-	0.4	0.29	-	-	0.29	-	-	-	-	-	-	-	-	-	-	-	-	-	-	-	-	-	-	-	-	-	-	-	-	-	-	-	-	-	-	-	-	-	-	-	-	-	-	-	-	-	-
1:100599319_1:AG	-	-	0.47	0.31	-	-	0.28	-	-	-	-	-	-	-	-	-	-	-	-	-	-	-	-	-	-	-	-	-	-	-	-	-	-	-	-	-	-	-	-	-	-	-	-	-	-	-	-	-	-
1:100599356_1:AG	-	-	0.69	0.45	-	0.5	0.58	-	-	-	-	-	-	0.24	-	-	-	-	-	-	-	-	-	-	-	-	-	-	-	-	-	-	-	0.38	-	-	-	-	-	-	-	-	-	-	-	-	-	-	-
1:100601442_1:AG	-	0.01	0.01	0.01	0.01	0.01	0.01	0.01	-	-	-	0.01	0.01	-	-	-	-	0	-	-	0	-	-	0.01	-	-	-	-	0.01	0.01	-	-	-	0.01	0.01	0.01	-	-	0.01	-	0	0.01	0.01	0.01	-	-	-	0	-
1:100609641_1:AG	-	-	-	-	-	0.26	-	-	-	-	-	-	-	-	0.14	-	-	-	0.22	-	0.13	-	-	0.19	-	-	-	-	-	-	-	-	-	-	-	-	0.14	-	-	-	-	-	0.1	-	-	-	-	-	-
1:100631675_1:AG	-	0.13	0.24	-	0.24	-	-	-	-	-	-	-	0.2	-	-	-	-	-	-	-	-	-	-	-	-	-	-	-	-	-	-	-	-	-	-	-	-	-	-	-	-	-	-	-	-	-	-	-	-
1:100631682_1:AG	0.3	0.22	0.2	0.21	0.21	0.29	0.2	0.17	-	0.25	-	-	0.19	0.29	-	0.43	-	-	-	-	-	-	-	-	-	-	-	-	-	-	-	-	-	-	-	-	-	-	-	-	-	-	-	-	-	-	-	0.36	-
1:100631808_1:AG	0.08	0.08	0.1	0.1	0.11	0.12	-	-	-	-	-	-	-	-	-	-	-	-	-	-	-	-	-	-	-	-	-	-	-	-	-	-	-	-	-	-	-	-	-	-	-	-	-	-	-	-	-	-	-
1:100631934_1:AG	-	0.09	-	0.09	0.15	0.09	-	0.1	-	-	-	-	-	-	-	-	-	-	-	-	-	-	-	-	-	-	-	-	-	-	-	-	-	-	-	-	-	-	-	-	-	-	-	-	-	-	-	-	-
1:100631940_1:AG	-	-	-	0.09	0.11	-	0.09	-	-	-	-	-	-	-	-	-	-	-	-	-	-	-	-	-	-	-	-	-	-	-	-	-	-	-	-	-	-	-	-	-	-	-	-	-	-	-	-	-	-
1:100631952_1:AG	-	0.09	-	0.08	0.13	0.16	-	0.14	-	-	-	-	-	-	-	-	-	-	-	-	-	-	-	-	-	-	-	-	-	-	-	-	-	-	-	-	-	-	-	-	-	-	-	-	-	-	-	-	-
1:100631964_1:AG	-	0.11	-	0.05	0.16	0.16	0.06	-	-	-	-	-	-	-	-	-	-	-	-	-	-	-	-	-	-	-	-	-	-	-	-	-	-	-	-	-	-	-	-	-	-	-	-	-	-	-	-	-	-
1:10067469_0:AG	0.21	-	0.2	-	-	-	0.16	-	-	-	-	-	-	-	-	-	-	-	-	-	-	0.15	-	-	0.11	-	-	-	-	-	-	-	-	-	-	-	-	-	-	-	-	-	-	-	-	-	-	-	-
1:10067470_0:AG	0.55	0.92	0.55	-	0.65	0.75	0.56	0.62	-	-	-	0.1	-	-	-	-	0.13	-	0.1	-	-	0.13	-	-	0.09	-	-	-	-	-	-	-	-	-	-	-	-	-	-	-	-	-	-	-	-	-	-	-	-
1:10067471_0:AG	0.56	1	0.58	0.58	0.67	0.71	0.68	0.69	-	-	-	-	-	-	-	-	-	-	-	-	-	-	-	-	-	-	-	-	-	-	-	-	0.18	-	-	-	-	-	-	-	-	-	-	-	-	-	-	-	-
1:10067482_0:AG	0.18	-	0.3	0.35	0.24	0.17	-	0.5	-	-	-	-	-	-	-	-	-	-	-	-	-	-	-	-	-	-	-	-	-	-	-	-	-	-	-	-	-	-	-	-	-	-	-	-	-	-	-	-	-
1:10067504_0:AG	-	0.36	0.26	-	0.43	0.12	0.16	-	-	-	-	-	-	-	-	-	-	-	-	-	-	-	-	-	-	-	-	-	-	-	-	-	-	-	-	-	-	-	-	-	-	-	-	-	-	-	-	-	-
1:10067508_0:AG	0.4	0.41	0.43	0.25	0.52	0.46	0.4	0.53	0.07	-	-	0.15	-	-	-	0.13	-	-	0.13	-	-	-	-	0.14	-	-	-	-	-	-	-	-	-	-	-	-	-	-	0.09	-	-	0.14	-	-	-	-	-	-	-
1:10067509_0:AG	0.49	0.87	0.58	0.57	0.6	0.71	0.53	0.61	-	-	-	0.13	-	-	-	-	-	-	-	-	-	-	-	-	-	-	-	-	-	-	-	-	-	-	-	-	-	-	-	-	-	-	-	-	-	-	-	-	-
1:10067522_0:AG	0.14	0.33	0.17	0.3	-	0.17	-	-	-	-	-	0.1	-	-	-	-	0.12	0.1	-	-	-	-	-	-	-	-	-	-	-	-	-	-	-	-	-	-	-	-	0.1	-	-	0.09	-	-	-	-	-	-	-
1:10067527_0:AG	0.21	-	0.35	-	0.27	0.23	0.15	0.47	-	-	-	-	-	-	-	-	-	-	-	-	-	-	-	-	-	-	-	-	-	-	-	-	-	-	-	-	-	-	-	-	-	-	-	-	-	-	-	-	-
1:10068507_0:AG	-	-	0.16	-	-	0.11	-	-	-	0.17	0.14	-	-	-	0.13	0.21	0.07	0.1	0.09	-	0.1	0.12	0.1	0.14	0.14	-	0.13	-	0.13	0.14	0.12	-	0.14	0.08	0.08	-	0.14	0.16	0.16	0.06	0.11	0.1	0.06	-	-	0.2	0.09	-	-
1:100698989_0:AG	-	0.16	-	-	0.25	-	0.29	0.17	-	-	-	-	0.17	-	-	-	-	-	-	-	-	-	-	-	-	-	-	-	-	-	-	-	-	-	-	-	-	-	-	-	-	-	-	-	-	-	-	-	-
1:10160401_0:AG	-	0.47	-	-	-	0.44	0.64	0.45	-	-	-	-	-	-	-	-	-	-	-	-	-	-	-	-	-	-	-	-	-	-	-	-	-	-	-	-	-	-	-	-	-	-	-	-	-	-	-	-	-
1:10160527_0:AG	-	-	-	-	-	-	0.3	-	-	-	-	-	-	0.3	-	-	0.27	-	-	0.32	0.28	0.27	-	-	0.22	-	-	-	-	-	-	0.22	-	0.28	-	-	-	-	-	-	-	-	-	-	-	-	-	-	-
1:10161106_0:AG	0.62	0.5	0.64	-	-	0.56	-	-	0.42	-	0.36	-	0.23	-	-	-	0.21	0.44	-	0.3	-	-	-	0.39	0.13	0.47	-	-	-	-	-	-	-	0.36	-	-	-	-	-	-	-	0.44	-	-	-	-	0.26	-	-
1:10161114_0:AG	0.64	-	0.62	0.42	-	0.53	-	0.24	-	-	-	-	-	-	-	-	-	-	-	-	-	-	-	-	-	-	-	-	-	-	-	-	-	-	-	-	-	-	-	-	-	-	-	-	-	-	-	-	-
1:10161131_0:AG	0.72	-	0.59	0.46	-	0.53	-	0.37	0.52	-	0.31	-	0.52	-	-	-	0.52	0.71	0.38	0.76	-	0.33	0.5	0.55	0.42	0.87	0.54	-	0.85	-	0.45	-	-	0.46	-	-	-	0.69	0.82	0.35	-	0.74	-	-	0.67	-	0.77	-	-
1:103695170_0:AG	-	-	-	-	-	-	-	-	0.15	-	-	-	-	0.19	-	-	0.23	-	-	0.13	0.16	-	-	-	-	-	-	-	-	-	-	-	-	0.21	-	-	-	-	-	-	-	-	-	-	-	-	0.22	-	-
1:103695249_0:AG	-	-	-	-	-	-	-	-	0.16	-	0.3	0.21	0.31	0.45	0.29	-	0.3	-	0.27	0.24	0.22	-	-	-	-	-	-	-	0.4	-	0.5	-	0.37	-	-	0.32	-	0.32	-	0.11	-	-	-	-	-	-	-	-	-
1:103732141_0:AG	-	-	-	-	-	-	-	-	0.2	-	-	0.24	-	0.32	-	0.22	0.22	-	0.45	0.36	-	-	-	0.35	0.41	0.29	-	-	-	-	-	-	-	-	-	-	-	-	-	0.55	-	-	-	-	-	-	-	-	-
1:103732183_0:AG	-	-	-	-	-	-	-	-	-	-	-	-	0.16	-	-	0.2	-	-	0.38	0.19	-	0.26	-	-	0.21	-	-	-	-	-	-	-	-	-	-	-	-	-	0.39	-	-	-	-	-	-	-	-	-	-
1:103732225_0:AG	-	-	-	-	-	-	-	-	0.15	-	0.25	0.24	0.15	0.16	0.5	0.16	-	-	0.26	-	-	-	-	-	-	-	-	-	-	-	-	-	-	-	-	-	0.28	-	-	-	-	0.31	-	-	0.19	-	0.39	-	-
1:103732227_0:AG	-	-	0.42	-	-	-	-	-	0.28	0.24	0.39	0.19	0.29	0.28	-	0.2	-	-	0.26	0.22	-	-	-	-	-	-	-	-	-	-	-	-	-	0.35	-	-	0.31	-	-	-	-	0.38	0.43	-	0.29	-	0.43	-	-
1:103732233_0:AG	-	-	-	-	-	-	-	-	0.32	0.18	-	0.19	0.13	0.22	0.33	-	-	-	0.26	-	-	-	-	-	-	-	-	-	-	-	-	-	-	0.29	-	-	0.5	-	0.32	-	-	-	-	-	0.23	0.42	0.26	-	-
1:103732262_0:AG	-	-	-	-	-	-	-	-	-	0.26	-	-	0.19	0.13	-	-	-	-	-	-	-	-	-	-	-	-	-	-	-	-	-	-	-	0.24	-	-	-	-	0.29	-	-	0.31	-	-	-	-	-	-	-
1:103744661_0:AG	-	-	-	-	-	-	-	-	-	-	0.4	0.15	0.33	-	0.24	0.42	-	-	0.24	0.19	0.34	0.23	0.19	0.27	-	0.6	-	-	0.21	0.42	0.29	0.21	0.15	0.19	-	-	0.4	0.29	0.3	-	-	-	0.27	-	-	-	0.22	-	-
1:103744709_0:AG	-	-	-	-	-	-	-	-	0.42	0.29	0.47	0.37	0.47	0.39	0.42	0.65	0.47	0.32	0.24	0.32	0.38	0.21	0.39	0.36	-	0.35	-	-	0.44	0.45	-	0.44	0.26	0.38	0.54	0.47	0.45	0.32	-	0.27	0.29	-	0.36	-	-	-	0.35	-	-
1:103744710_0:AG	-	-	-	-	-	-	-	-	0.38	0.42	0.48	0.32	0.47	0.42	0.53	0.54	0.53	0.37	0.26	0.36	0.38	0.21	0.45	0.32	-	0.35	-	-	0.5	0.45	0.45	0.41	-	0.36	0.54	0.47	0.5	0.26	-	0.28	0.23	-	0.33	-	-	-	0.38	-	-
1:103745861_0:AG	-	-	-	-	-	-	-	-	-	0.27	-	0.22	0.33	0.39	0.38	0.54	-	-	0.28	0.33	0.39	-	-	0.3	0.5	-	0.28	-	-	-	-	-	-	-	-	-	0.25	-	-	-	0.46	0.38	-	-	-	-	0.32	-	-
1:103745878_0:AG	-	-	-	-	-	-	-	-	-	0.28	0.32	0.31	0.31	0.25	0.47	0.45	0.35	0.19	0.33	0.33	0.35	0.37	0.25	0.28	0.57	-	-	-	-	-	-	-	-	-	-	-	0.36	-	-	0.3	-	0.62	-	-	0.42	-	0.26	-	-
1:103745903_0:AG	-	-	-	-	-	-	-	-	-	0.33	0.36	0.48	0.38	0.47	0.38	0.58	0.32	-	0.42	0.25	0.33	0.29	0.48	0.32	0.44	-	-	-	-	-	-	0.29	-	-	-	0.29	0.25	-	-	0.42	-	0.5	-	-	-	-	0.26	-	-
1:103881612_1:AG	0.82	-	-	-	-	-	-	-	-	-	-	-	0.67	0.58	-	-	-	-	-	-	0.67	0.47	-	0.36	-	-	-	-	-	-	0.55	-	-	-	-	-	-	-	-	-	-	-	-	-	-	-	0.37	-	-
1:103881660_1:AG	-	-	-	-	-	-	-	-	-	-	-	-	-	0.28	-	-	0.31	0.21	0.37	0.58	0.44	0.35	-	-	-	-	-	-	-	-	0.44	-	-	-	-	-	-	0.17	-	-	0.4	0.38	0.38	-	-	-	0.21	0.26	-
1:103881667_1:AG	-	-	-	-	-	-	-	-	-	-	-	-	-	-	-	-	-	0.21	0.19	-	0.69	0.37	0.38	-	-	-	-	-	-	-	-	-	-	-	-	-	-	-	0.35	-	-	-	-	-	-	-	0.18	0.22	-
1:103881701_1:AG	-	-	-	-	0.73	-	-	-	-	-	-	-	-	-	-	-	0.24	-	-	-	0.5	0.32	-	-	-	-	-	-	-	-	-	-	-	-	-	-	-	-	-	-	-	-	-	-	-	-	-	-	-
1:104403745_1:AG	-	-	-	-	-	-	-	-	-	-	-	-	-	-	-	-	-	-	0.36	-	0.35	-	0.4	0.36	-	-	-	-	0.45	-	-	-	-	-	-	-	-	-	-	-	-	-	-	-	-	-	-	-	-
1:104798134_0:AG	-	-	-	-	-	-	-	-	0.69	-	-	-	0.29	0.3	-	-	-	-	-	-	-	-	-	-	0.42	-	-	-	-	-	-	-	-	-	-	-	-	-	-	-	-	-	-	-	-	-	-	-	-
1:104869962_0:AG	-	-	-	-	-	-	-	-	-	-	-	-	-	-	-	-	-	-	-	-	0.21	-	-	-	-	-	-	-	-	-	-	-	-	-	-	-	-	-	-	-	-	-	-	-	-	-	-	-	-
1:105053225_0:AG	-	-	-	-	-	-	-	-	-	-	-	-	-	-	-	0.24	-	-	-	-	0.45	0.38	0.47	-	-	-	-	-	-	-	-	-	-	0.35	-	-	-	-	-	-	-	-	-	-	-	-	0.5	-	-
1:105982427_0:AG	0.31	-	0.36	0.36	0.38	0.14	0.3	-	-	-	-	-	-	-	0.15	-	0.13	-	-	0.09	-	-	-	0.11	-	-	-	-	-	-	-	-	-	0.13	-	-	-	-	-	-	0.12	-	-	-	-	-	-	-	-
1:106198858_1:AG	-	-	-	-	-	0.62	-	-	-	-	-	-	-	-	-	-	0.43	-	0.44	0.25	0.45	-	-	-	-	-	-	-	-	-	-	-	-	-	-	-	-	-	-	-	-	-	-	0.46	-	-	-	-	-
1:106198879_1:AG	-	-	-	-	-	0.82	-	-	-	-	-	0.45	-	-	-	-	0.5	-	0.36	0.33	-	0.42	-	0.36	-	-	-	-	-	-	-	-	-	-	-	-	-	-	-	-	0.58	-	-	0.46	-	-	0.36	-	-
1:106662694_0:AG	-	-	-	-	-	-	-	-	-	-	-	-	-	-	-	-	-	-	-	-	-	-	-	-	-	0.48	0.3	-	0.29	0.15	0.21	-	-	-	-	-	-	-	-	-	-	-	-	-	-	-	-	-	0.44
1:106662695_0:AG	-	-	-	-	-	-	-	-	-	-	-	-	-	-	-	-	-	-	-	-	-	-	-	-	-	0.28	0.19	-	0.26	-	-	-	-	-	-	-	-	-	-	-	-	-	-	-	-	-	-	-	-
1:106663572_0:AG	-	-	-	-	-	-	-	-	-	-	-	-	-	-	-	-	-	-	-	-	-	-	-	-	-	-	-	-	-	-	-	-	-	-	-	-	-	-	-	-	-	-	-	-	-	-	-	-	0.6
1:106663762_0:AG	-	-	-	-	-	-	-	-	-	-	-	-	-	-	-	-	-	-	-	-	-	-	-	-	-	-	-	-	-	-	-	-	-	-	-	-	-	-	-	-	-	-	-	-	-	-	-	-	0.85
1:106663825_0:AG	-	-	-	-	-	-	-	-	-	-	-	-	-	-	-	-	-	-	-	-	-	-	-	-	-	-	-	-	-	-	-	-	-	-	-	-	-	-	-	-	-	-	-	-	-	-	-	-	0.27
1:106663832_0:AG	-	-	-	-	-	-	-	-	-	-	-	-	-	-	-	-	-	-	-	-	-	-	-	-	-	-	-	-	-	-	-	-	-	-	-	-	-	-	-	-	-	-	-	-	-	-	-	-	0.59
1:106663834_0:AG	-	-	-	-	-	-	-	-	-	-	-	-	-	-	-	-	-	-	-	-	-	-	-	-	-	-	-	-	-	-	-	-	-	-	-	-	-	-	-	-	-	-	-	-	-	-	-	-	0.73
1:106691253_0:AG	-	-	-	-	-	-	-	-	-	-	-	-	-	-	-	-	-	-	-	-	-	-	-	-	-	-	-	-	-	-	-	-	-	-	-	-	-	-	-	-	-	-	-	-	-	-	-	-	0.52
1:106704246_0:AG	-	-	-	-	-	-	-	-	-	-	-	-	-	-	-	-	-	-	-	-	-	-	-	-	-	-	-	-	-	-	0.32	0.32	-	-	-	-	-	-	-	-	-	-	-	-	-	-	-	-	-
1:106716850_0:AG	-	-	-	-	-	-	-	-	-	-	-	-	-	-	-	-	-	-	-	-	-	-	-	-	-	-	-	-	-	-	-	-	-	-	-	-	-	-	-	-	-	-	-	-	-	-	-	-	0.53
1:106757996_1:AG	-	-	-	-	-	-	-	-	-	-	-	-	-	-	-	-	-	-	-	-	-	-	-	-	0.17	0.45	0.33	-	0.41	-	0.39	0.46	-	-	-	-	-	-	-	-	-	-	-	-	-	-	-	-	-
1:106776508_1:AG	-	-	-	-	-	-	-	-	-	-	-	-	-	-	-	-	-	-	-	-	-	-	-	-	-	0.35	0.33	-	0.19	-	-	0.44	-	-	-	-	-	-	-	-	-	-	-	-	-	-	-	-	-
1:106805476_1:AG	-	-	-	-	-	-	-	-	-	-	-	-	-	-	-	-	-	-	-	-	-	-	-	-	-	0.06	0.1	-	0.05	-	-	0.09	-	-	-	-	-	-	-	-	-	-	-	-	-	-	-	-	-
1:106881884_0:AG	-	-	0.26	-	-	0.54	-	0.44	-	-	-	-	-	-	-	-	-	-	-	-	-	-	-	-	-	-	-	-	-	-	-	-	-	-	-	-	-	-	-	-	-	-	-	-	-	-	-	-	-
1:106922947_0:AG	-	-	-	-	-	-	-	-	-	-	-	0.26	-	-	0.2	-	0.32	-	0.2	-	-	-	-	0.27	-	-	-	-	-	-	-	-	-	-	-	-	-	-	-	-	-	-	0.23	-	-	-	-	-	-
1:106922957_0:AG	-	-	-	-	-	-	-	-	-	-	-	0.28	-	-	0.31	-	0.42	0.25	0.25	0.5	0.38	0.33	0.19	0.5	-	-	0.4	-	0.5	-	0.36	0.33	0.71	-	-	0.47	0.21	0.25	-	-	0.35	-	0.5	-	-	-	0.35	-	-
1:106996561_1:AG	-	-	0.69	-	0.58	0.35	0.58	-	0.37	-	0.22	-	0.42	-	0.2	-	0.28	0.3	0.17	0.31	0.35	-	0.25	-	-	-	0.21	-	0.22	-	-	-	-	0.26	-	0.19	0.36	-	0.15	0.2	0.19	-	-	0.26	-	-	0.17	-	-
1:106998752_1:AG	0.32	0.23	0.35	0.4	0.26	-	0.25	-	-	-	-	-	0.24	-	-	-	-	-	-	-	-	-	-	-	-	-	-	-	-	-	-	-	0.25	-	-	-	-	-	-	-	-	-	-	-	-	-	0.17	-	-
1:106999071_1:AG	-	-	0.44	0.25	-	-	-	0.3	-	-	-	-	-	-	-	-	-	-	-	-	-	-	-	-	-	-	-	-	-	-	-	-	-	-	-	-	-	-	-	-	-	-	-	-	-	-	-	-	-
1:107059222_0:AG	-	0.55	-	-	0.5	-	-	0.45	-	-	-	-	-	-	-	-	-	-	-	-	-	-	-	-	-	-	-	-	-	-	-	-	-	-	-	-	-	-	-	-	-	-	-	-	-	-	-	-	-
1:107059227_0:AG	0.42	-	-	-	0.67	-	0.38	-	-	-	-	-	-	-	-	-	-	-	-	-	-	-	-	-	-	-	-	-	-	-	-	-	-	-	-	-	-	-	-	-	-	-	-	-	-	-	-	-	-
1:107059259_0:AG	-	0.45	-	-	0.68	-	0.44	0.55	-	-	-	-	-	-	-	-	-	-	-	-	-	-	-	-	-	-	-	-	-	-	-	-	-	-	-	-	-	-	-	-	-	-	-	-	-	-	-	-	-
1:107262156_1:AG	0.31	-	0.58	-	-	-	-	0.4	-	-	-	-	-	-	-	-	-	-	-	-	-	-	-	-	-	-	-	-	-	-	-	-	-	-	-	-	-	-	-	-	-	-	-	-	-	-	-	-	-
1:107262641_1:AG	-	0.27	0.19	-	0.26	-	0.17	0.25	-	-	-	-	-	-	-	-	-	-	-	-	-	-	-	-	-	-	-	-	-	-	-	-	-	-	-	-	-	-	-	-	-	-	-	-	-	-	-	-	-
1:107262737_1:AG	0.64	-	0.44	-	0.57	-	0.35	0.43	-	-	-	-	-	-	-	-	-	-	-	-	-	-	-	-	-	-	-	-	-	-	-	-	-	-	-	-	-	-	-	-	-	-	-	-	-	-	-	-	-
1:107264790_1:AG	-	0.75	-	0.77	0.92	0.6	0.92	-	-	-	-	-	-	-	-	-	-	-	-	-	-	-	-	-	-	-	-	-	-	-	-	-	-	-	-	-	-	-	-	-	-	-	-	-	-	-	-	-	-
1:107268180_1:AG	0.5	-	0.6	0.31	0.89	-	-	-	-	-	-	-	-	-	-	-	-	-	-	-	-	-	-	-	-	-	-	-	-	-	-	-	-	-	-	-	-	-	-	-	-	-	-	-	-	-	-	-	-
1:107268192_1:AG	0.38	-	-	0.29	0.78	-	-	-	-	-	-	-	-	-	-	-	-	-	-	-	-	-	-	-	-	-	-	-	-	-	-	-	-	-	-	-	-	-	-	-	-	-	-	-	-	-	-	-	-
1:107268469_1:AG	-	-	0.36	-	0.4	-	0.54	-	-	-	-	-	-	-	-	-	-	-	-	-	-	-	-	-	-	-	-	-	-	-	-	-	-	-	-	-	-	-	-	-	-	-	-	-	-	-	-	-	-
1:107272613_1:AG	-	-	-	-	0.5	-	0.33	0.29	-	-	-	-	-	-	-	-	-	-	-	-	-	-	-	-	-	-	-	-	-	-	-	-	-	-	-	-	-	-	-	-	-	-	-	-	-	-	-	-	-
1:107276170_1:AG	0.45	-	0.5	-	-	0.55	-	-	-	-	-	-	-	-	-	-	0.39	-	-	-	-	-	-	-	-	-	-	-	-	-	-	-	0.5	-	-	-	0.73	-	-	-	-	-	-	-	-	-	-	-	-
1:107290476_1:AG	-	0.58	0.48	0.37	0.55	0.35	0.47	0.67	-	-	-	-	-	-	-	-	-	-	-	-	-	-	-	-	-	-	-	-	-	-	-	-	-	-	-	-	-	-	-	-	-	-	-	-	-	-	-	-	-
1:107290490_1:AG	0.62	-	0.32	0.31	0.38	0.29	-	-	-	-	-	-	-	-	-	-	-	-	-	-	-	-	-	-	-	-	-	-	-	-	-	-	-	-	-	-	-	-	-	-	-	-	-	-	-	-	-	-	-
1:107290568_1:AG	-	-	-	-	0.4	0.38	-	0.17	-	-	-	-	-	-	-	-	-	-	-	-	-	-	-	-	-	-	-	-	-	-	-	-	-	-	-	-	-	-	-	-	-	-	-	-	-	-	-	-	-
1:107290580_1:AG	0.36	-	0.41	0.25	0.69	0.52	0.31	0.21	-	-	-	-	-	-	-	-	-	-	-	-	-	-	-	-	-	-	-	-	-	-	-	-	-	-	-	-	-	-	-	-	-	-	-	-	-	-	-	-	-
1:107290581_1:AG	0.62	0.4	0.53	0.35	0.73	-	0.28	0.35	-	-	-	-	-	-	-	-	-	-	-	-	-	-	-	-	-	-	-	-	-	-	-	-	-	-	-	-	-	-	-	-	-	-	-	-	-	-	-	-	-
1:107291203_1:AG	-	0.29	0.43	0.56	0.32	0.45	0.71	0.4	-	-	-	-	-	-	-	-	-	-	-	-	-	-	-	-	-	-	-	-	-	-	-	-	-	-	-	-	-	-	-	-	-	-	-	-	-	-	-	-	-
1:107291204_1:AG	-	0.33	0.33	0.54	0.67	-	0.63	0.4	-	-	-	-	-	-	-	-	-	-	-	-	-	-	-	-	-	-	-	-	-	-	-	-	-	-	-	-	-	-	-	-	-	-	-	-	-	-	-	-	-
1:107291235_1:AG	-	-	-	-	0.33	-	0.31	0.26	-	-	-	-	-	-	-	-	-	-	-	-	-	-	-	-	-	-	-	-	-	-	-	-	-	-	-	-	-	-	-	-	-	-	-	-	-	-	-	-	-
1:107291254_1:AG	-	0.38	-	-	0.29	-	0.54	0.32	-	-	-	-	-	-	-	-	-	-	-	-	-	-	-	-	-	-	-	-	-	-	-	-	-	-	-	-	-	-	-	-	-	-	-	-	-	-	-	-	-
1:107291303_1:AG	-	-	-	0.67	0.65	-	-	0.44	-	-	-	-	-	-	-	-	-	-	-	-	-	-	-	-	-	-	-	-	-	-	-	-	-	-	-	-	-	-	-	-	-	-	-	-	-	-	-	-	-
1:107291936_1:AG	0.38	-	-	0.23	0.47	-	-	0.35	-	-	-	-	-	-	-	-	-	-	-	-	-	-	-	-	-	-	-	-	-	-	-	-	-	-	-	-	-	-	-	-	-	-	-	-	-	-	-	-	-
1:107292013_1:AG	0.64	-	0.72	0.5	0.48	-	0.64	0.48	-	-	-	-	-	-	-	-	-	-	-	-	-	-	-	-	-	-	-	-	-	-	-	-	-	-	-	-	-	-	-	-	-	-	-	-	-	-	-	-	-
1:107292026_1:AG	-	-	-	0.25	0.3	-	-	0.24	-	-	-	-	-	-	-	-	-	-	-	-	-	-	-	-	-	-	-	-	-	-	-	-	-	-	-	-	-	-	-	-	-	-	-	-	-	-	-	-	-
1:107293678_1:AG	-	-	0.77	0.86	0.92	-	0.8	0.94	-	-	-	-	-	-	-	-	-	-	-	-	-	-	-	-	-	-	-	-	-	-	-	-	-	-	-	-	-	-	-	-	-	-	-	-	-	-	-	-	-
1:107293691_1:AG	-	-	0.69	0.67	0.83	-	0.57	0.35	-	-	-	-	-	-	-	-	-	-	-	-	-	-	-	-	-	-	-	-	-	-	-	-	-	-	-	-	-	-	-	-	-	-	-	-	-	-	-	-	-
1:107293719_1:AG	-	-	0.33	0.43	0.58	-	0.58	0.54	-	-	-	-	-	-	-	-	-	-	-	-	-	-	-	-	-	-	-	-	-	-	-	-	-	-	-	-	-	-	-	-	-	-	-	-	-	-	-	-	-
1:107293952_1:AG	0.67	0.74	0.7	0.82	0.86	0.38	0.84	0.75	-	-	-	-	-	-	-	-	-	-	-	-	-	-	-	-	-	-	-	-	-	-	-	-	-	-	-	-	-	-	-	-	-	-	-	-	-	-	-	-	-
1:107293987_1:AG	0.92	0.82	0.84	0.82	0.84	0.74	0.85	0.67	-	-	-	-	-	-	-	-	-	-	-	-	-	-	-	-	-	-	-	-	-	-	-	-	-	-	-	-	-	-	-	-	-	-	-	-	-	-	-	-	-
1:107293994_1:AG	0.62	0.53	0.59	0.68	0.56	0.5	0.59	0.68	-	-	-	-	-	-	-	-	-	-	-	-	-	-	-	-	-	-	-	-	-	-	-	-	-	-	-	-	-	-	-	-	-	-	-	-	-	-	-	-	-
1:107304431_1:AG	-	-	0.5	0.67	0.75	0.5	0.54	-	-	-	-	-	-	-	-	-	-	-	-	-	-	-	-	-	-	-	-	-	-	-	-	-	-	-	-	-	-	-	-	-	-	-	-	-	-	-	-	-	-
1:107304432_1:AG	-	-	0.55	0.75	0.92	0.69	0.62	0.58	-	-	-	-	-	-	-	-	-	-	-	-	-	-	-	-	-	-	-	-	-	-	-	-	-	-	-	-	-	-	-	-	-	-	-	-	-	-	-	-	-
1:107304462_1:AG	-	-	0.48	0.56	0.58	0.41	0.47	0.58	-	-	-	-	-	-	-	-	-	-	-	-	-	-	-	-	-	-	-	-	-	-	-	-	-	-	-	-	-	-	-	-	-	-	-	-	-	-	-	-	-
1:107304475_1:AG	-	-	0.29	0.53	0.75	0.48	0.47	0.42	-	-	-	-	-	-	-	-	-	-	-	-	-	-	-	-	-	-	-	-	-	-	-	-	-	-	-	-	-	-	-	-	-	-	-	-	-	-	-	-	-
1:107304480_1:AG	-	-	-	0.3	-	0.29	0.38	-	-	-	-	-	-	-	-	-	-	-	-	-	-	-	-	-	-	-	-	-	-	-	-	-	-	-	-	-	-	-	-	-	-	-	-	-	-	-	-	-	-
1:107305344_1:AG	-	0.46	0.26	-	0.3	0.41	0.46	0.3	-	-	-	-	-	-	-	-	-	-	-	-	-	-	-	-	-	-	-	-	-	-	-	-	-	-	-	-	-	-	-	-	-	-	-	-	-	-	-	-	-
1:107305345_1:AG	-	0.54	0.55	-	0.57	0.61	0.67	0.35	-	-	-	-	-	-	-	-	-	-	-	-	-	-	-	-	-	-	-	-	-	-	-	-	-	-	-	-	-	-	-	-	-	-	-	-	-	-	-	-	-
1:107305346_1:AG	-	0.58	-	-	-	0.39	-	0.32	-	-	-	-	-	-	-	-	-	-	-	-	-	-	-	-	-	-	-	-	-	-	-	-	-	-	-	-	-	-	-	-	-	-	-	-	-	-	-	-	-
1:107305372_1:AG	-	-	0.79	-	0.94	0.93	0.86	0.64	-	-	-	-	-	-	-	-	-	-	-	-	-	-	-	-	-	-	-	-	-	-	-	-	-	-	-	-	-	-	-	-	-	-	-	-	-	-	-	-	-
1:107305397_1:AG	-	-	0.37	-	0.26	0.29	0.67	-	-	-	-	-	-	-	-	-	-	-	-	-	-	-	-	-	-	-	-	-	-	-	-	-	-	-	-	-	-	-	-	-	-	-	-	-	-	-	-	-	-
1:107305466_1:AG	-	-	0.78	0.75	0.83	0.94	0.67	0.5	-	-	-	-	-	-	-	-	-	-	-	-	-	-	-	-	-	-	-	-	-	-	-	-	-	-	-	-	-	-	-	-	-	-	-	-	-	-	-	-	-
1:107305474_1:AG	-	0.73	0.62	0.77	0.68	0.76	0.57	0.5	-	-	-	-	-	-	-	-	-	-	-	-	-	-	-	-	-	-	-	-	-	-	-	-	-	-	-	-	-	-	-	-	-	-	-	-	-	-	-	-	-
1:107305817_1:AG	-	-	0.44	-	0.58	-	0.43	-	-	-	-	-	-	-	-	-	-	-	-	-	-	-	-	-	-	-	-	-	-	-	-	-	-	-	-	-	-	-	-	-	-	-	-	-	-	-	-	-	-
1:107305849_1:AG	-	-	0.71	0.73	0.89	0.69	0.8	0.54	-	-	-	-	-	-	-	-	-	-	-	-	-	-	-	-	-	-	-	-	-	-	-	-	-	-	-	-	-	-	-	-	-	-	-	-	-	-	-	-	-
1:107305854_1:AG	-	-	0.29	-	0.35	0.31	-	0.47	-	-	-	-	-	-	-	-	-	-	-	-	-	-	-	-	-	-	-	-	-	-	-	-	-	-	-	-	-	-	-	-	-	-	-	-	-	-	-	-	-
1:107305885_1:AG	-	-	0.26	-	0.39	-	0.31	-	-	-	-	-	-	-	-	-	-	-	-	-	-	-	-	-	-	-	-	-	-	-	-	-	-	-	-	-	-	-	-	-	-	-	-	-	-	-	-	-	-
1:107305910_1:AG	-	0.79	0.48	0.54	0.65	0.47	0.75	0.69	-	-	-	-	-	-	-	-	-	-	-	-	-	-	-	-	-	-	-	-	-	-	-	-	-	-	-	-	-	-	-	-	-	-	-	-	-	-	-	-	-
1:107305944_1:AG	-	-	0.45	0.5	0.81	-	0.64	0.58	-	-	-	-	-	-	-	-	-	-	-	-	-	-	-	-	-	-	-	-	-	-	-	-	-	-	-	-	-	-	-	-	-	-	-	-	-	-	-	-	-
1:107307623_1:AG	-	0.36	-	0.5	-	-	0.58	-	-	-	-	-	-	-	-	-	-	-	-	-	-	-	-	-	-	-	-	-	-	-	-	-	-	-	-	-	-	-	-	-	-	-	-	-	-	-	-	-	-
1:107307649_1:AG	-	-	0.93	0.5	-	0.55	0.87	0.85	-	-	-	-	-	-	-	-	-	-	-	-	-	-	-	-	-	-	-	-	-	-	-	-	-	-	-	-	-	-	-	-	-	-	-	-	-	-	-	-	-
1:107307701_1:AG	-	-	0.45	0.58	-	-	0.54	0.43	-	-	-	-	-	-	-	-	-	-	-	-	-	-	-	-	-	-	-	-	-	-	-	-	-	-	-	-	-	-	-	-	-	-	-	-	-	-	-	-	-
1:107308018_1:AG	-	-	0.69	-	-	0.35	0.67	0.4	-	-	-	-	-	-	-	-	-	-	-	-	-	-	-	-	-	-	-	-	-	-	-	-	-	-	-	-	-	-	-	-	-	-	-	-	-	-	-	-	-
1:107313672_1:AG	-	-	0.64	0.55	0.85	-	-	-	-	-	-	-	-	-	-	-	-	-	-	-	-	-	-	-	-	-	-	-	-	-	-	-	-	-	-	-	-	-	-	-	-	-	-	-	-	-	-	-	-
1:107313700_1:AG	-	-	-	-	0.62	-	0.36	0.43	-	-	-	-	-	-	-	-	-	-	-	-	-	-	-	-	-	-	-	-	-	-	-	-	-	-	-	-	-	-	-	-	-	-	-	-	-	-	-	-	-
1:107316931_1:AG	-	-	0.32	0.67	-	0.29	-	-	-	-	-	-	-	-	-	-	-	-	-	-	-	-	-	-	-	-	-	-	-	-	-	-	-	-	-	-	-	-	-	-	-	-	-	-	-	-	-	-	-
1:107317174_1:AG	-	-	0.37	0.75	-	-	-	0.67	-	-	-	-	-	-	-	-	-	-	-	-	-	-	-	-	-	-	-	-	-	-	-	-	-	-	-	-	-	-	-	-	-	-	-	-	-	-	-	-	-
1:107327255_1:AG	0.67	-	0.64	-	-	0.54	-	0.53	-	-	-	-	-	-	-	-	-	-	-	-	-	-	-	-	-	-	-	-	-	-	-	-	-	-	-	-	-	-	-	-	-	-	-	-	-	-	-	-	-
1:107329092_1:AG	-	-	-	0.3	-	-	0.42	0.29	-	-	-	-	-	-	-	-	-	-	-	-	-	-	-	-	-	-	-	-	-	-	-	-	-	-	-	-	-	-	-	-	-	-	-	-	-	-	-	-	-
1:107330395_1:AG	-	-	0.27	0.28	-	-	-	0.36	-	-	-	-	-	-	-	-	-	-	-	-	-	-	-	-	-	-	-	-	-	-	-	-	-	-	-	-	-	-	-	-	-	-	-	-	-	-	-	-	-
1:107330456_1:AG	-	-	0.4	-	0.33	-	0.38	-	-	-	-	-	-	-	-	-	-	-	-	-	-	-	-	-	-	-	-	-	-	-	-	-	-	-	-	-	-	-	-	-	-	-	-	-	-	-	-	-	-
1:107330488_1:AG	0.26	-	0.52	0.39	0.44	0.31	0.53	0.33	-	-	-	-	-	-	-	-	-	-	-	-	-	-	-	-	-	-	-	-	-	-	-	-	-	-	-	-	-	-	-	-	-	-	-	-	-	-	-	-	-
1:107330506_1:AG	-	-	0.45	0.62	0.38	-	0.6	0.5	-	-	-	-	-	0.28	-	-	-	-	-	-	-	-	-	-	0.38	-	-	-	-	-	-	-	-	-	-	-	-	-	-	-	-	-	-	-	-	-	-	-	-
1:107330533_1:AG	0.3	-	0.45	0.5	0.38	-	0.53	0.44	-	-	-	-	-	-	-	-	-	-	-	-	-	-	-	-	-	-	-	-	-	-	-	-	-	-	-	-	-	-	-	-	-	-	-	-	-	-	-	-	-
1:107330541_1:AG	-	-	0.47	0.43	-	-	0.62	0.47	-	-	-	-	-	-	-	-	-	-	-	-	-	-	-	-	-	-	-	-	-	-	-	-	-	-	-	-	-	-	-	-	-	-	-	-	-	-	-	-	-
1:107331704_1:AG	-	-	-	0.53	-	-	0.39	0.42	-	-	-	-	-	-	-	-	-	-	-	-	-	-	-	-	0.21	-	-	-	-	-	-	-	-	-	-	-	-	-	-	-	-	-	-	-	-	-	-	-	-
1:107451133_0:AG	-	-	-	-	-	-	-	-	-	-	-	-	-	-	-	-	-	-	-	0.29	0.29	-	0.33	-	0.21	-	-	-	-	-	-	-	-	-	-	-	-	-	-	-	-	-	-	-	-	-	-	-	-
1:107486329_0:AG	-	-	-	-	-	-	-	-	0.45	-	-	-	-	0.54	-	-	-	0.64	-	-	-	-	0.42	0.33	0.48	-	-	-	-	-	-	-	-	0.55	-	-	0.42	-	-	-	-	-	-	-	-	-	0.31	-	-
1:107486344_0:AG	-	-	-	-	-	-	-	-	-	-	-	-	-	0.86	-	0.58	-	0.45	-	-	-	-	0.55	0.43	0.42	-	-	-	-	-	-	-	-	-	-	-	-	-	-	-	-	-	-	-	-	-	0.36	-	-
1:107487324_0:AG	0.39	-	-	-	-	-	-	-	-	-	-	-	-	0.35	-	-	-	-	-	0.26	0.25	-	-	-	-	-	-	-	-	-	-	-	-	0.38	-	-	-	-	0.5	0.22	-	-	-	-	-	-	-	-	-
1:107487362_0:AG	-	-	-	-	-	-	-	-	-	-	-	-	-	-	0.4	-	0.56	-	-	0.3	-	-	0.25	-	-	-	0.35	-	-	-	-	-	-	-	-	-	0.19	-	-	-	-	0.47	-	-	-	-	-	-	-
1:107487405_0:AG	0.33	-	-	-	-	-	-	-	0.27	-	-	0.16	-	-	0.64	-	-	0.53	0.48	-	0.6	-	0.44	0.35	0.32	0.58	-	-	0.42	-	-	-	-	0.52	-	-	0.38	-	-	-	-	0.59	-	-	0.5	-	0.44	0.37	-
1:107487430_0:AG	-	-	-	-	-	-	-	-	-	-	-	-	-	-	0.38	-	-	-	0.43	-	0.47	-	-	0.32	-	0.5	-	-	-	-	-	-	-	0.53	-	-	0.36	-	-	-	-	-	-	-	0.33	-	0.5	-	-
1:107501047_0:AG	0.46	-	0.5	-	-	-	-	-	-	0.35	-	-	0.3	0.22	0.46	0.54	0.55	-	-	-	-	-	-	-	0.28	-	-	-	-	-	-	-	-	0.45	-	-	-	-	-	-	-	-	-	-	-	0.4	-	-	-
1:107501066_0:AG	0.33	-	0.58	0.4	-	-	-	-	-	-	-	-	-	-	-	-	-	-	-	-	-	-	-	-	-	-	-	-	-	-	-	-	-	-	-	-	-	-	-	-	-	-	-	-	-	-	-	-	-
1:107509410_0:AG	-	-	-	-	-	-	-	-	-	-	0.23	0.09	-	-	0.12	-	0.18	0.09	0.14	0.15	0.1	0.15	0.15	-	-	0.22	-	-	-	-	-	-	-	0.07	-	0.27	0.19	-	0.18	-	0.23	0.16	0.13	-	-	-	0.08	-	-
1:107509492_0:AG	-	-	-	-	-	-	-	-	-	-	0.18	0.28	-	-	0.22	-	0.16	-	0.36	0.21	0.24	-	-	0.17	-	0.33	-	-	-	-	-	-	-	0.16	-	-	0.2	-	0.37	-	-	0.17	-	-	-	-	0.17	-	-
1:107527037_0:AG	-	-	-	-	-	-	-	-	-	-	0.54	0.76	0.46	0.37	0.47	-	0.44	-	-	0.33	-	-	-	0.6	0.37	-	-	-	0.56	-	0.53	-	0.33	0.42	-	-	0.5	-	-	-	-	-	-	-	-	-	0.71	-	0.43
1:107529810_0:AG	-	-	0.53	-	-	0.64	0.45	-	-	-	-	-	-	-	-	-	-	-	0.3	-	-	-	-	-	-	0.38	-	-	-	-	-	-	-	0.12	-	-	-	-	-	-	-	-	-	-	0.27	-	-	-	-
1:107530959_0:AG	0.69	-	0.85	-	-	0.75	0.8	-	0.36	-	0.29	0.38	0.42	0.35	0.27	0.3	0.23	0.41	0.45	0.32	0.61	0.43	-	0.23	0.57	0.6	0.36	-	0.43	-	0.29	0.55	-	0.49	-	0.45	0.42	0.61	-	0.58	-	-	-	-	-	-	0.28	0.33	0.38
1:107531955_0:AG	-	-	-	-	-	-	-	-	0.5	-	-	-	0.81	0.65	-	0.54	0.55	-	-	-	-	-	-	-	0.5	-	-	-	-	-	-	-	-	-	-	-	-	0.5	-	-	-	-	-	-	-	-	-	-	-
1:107532401_0:AG	-	-	-	-	-	-	-	-	-	-	-	-	-	-	-	-	-	-	-	-	-	-	-	0.28	0.36	-	-	-	0.38	-	-	-	-	-	-	-	-	-	-	-	-	-	-	-	-	-	-	-	-
1:107532475_0:AG	-	-	-	-	-	-	-	-	-	-	0.46	0.55	-	0.57	0.28	0.37	-	0.62	0.28	0.39	0.64	-	0.55	0.5	0.46	-	-	-	0.42	-	-	0.56	-	0.37	-	-	0.33	0.55	-	0.6	-	-	-	-	-	-	0.58	-	0.5
1:107535417_0:AG	-	-	-	-	-	-	-	-	-	-	-	-	-	-	-	-	0.4	0.31	-	-	-	-	-	-	0.26	-	0.33	-	-	-	-	0.36	-	-	-	-	-	-	-	-	-	-	-	-	-	-	0.28	-	-
1:107536754_0:AG	0.55	0.42	-	-	-	-	-	-	-	-	-	-	0.3	0.25	-	0.24	-	-	-	-	-	-	-	-	0.17	-	-	-	-	-	-	-	-	-	-	-	0.38	-	-	-	-	-	-	-	-	-	0.33	-	-
1:107545140_0:AG	-	-	-	-	-	-	-	-	-	0.5	-	-	-	-	-	0.26	-	-	-	-	-	-	-	-	0.17	-	-	-	-	-	-	-	-	-	-	-	-	-	-	-	-	-	-	-	-	-	0.32	-	-
1:107547205_0:AG	-	-	0.55	-	-	-	-	-	-	0.27	-	-	0.35	-	0.42	0.3	-	-	-	-	-	-	-	-	-	-	-	-	-	-	-	-	-	-	-	-	-	-	-	-	-	-	-	-	-	-	-	-	-
1:107547223_0:AG	0.5	-	0.55	-	-	-	-	-	0.3	0.36	-	-	0.3	0.37	0.5	0.31	-	-	-	-	-	-	0.33	-	0.33	-	-	-	-	-	-	-	-	-	-	-	0.42	-	-	-	-	-	-	-	-	-	-	-	-
1:107808820_1:AG	-	-	-	-	-	-	-	-	-	-	-	0.42	-	-	-	-	-	0.57	-	0.67	0.58	-	-	-	-	0.67	-	-	-	-	-	-	-	-	-	-	0.58	-	-	0.38	-	-	-	-	-	-	-	-	-
1:107907069_0:AG	0.4	0.46	-	-	-	-	0.25	-	-	-	-	-	-	-	-	-	-	-	-	-	-	-	-	-	-	-	-	-	-	-	-	-	-	-	-	-	-	-	-	-	-	-	-	-	-	-	-	-	-
1:107907098_0:AG	0.85	-	-	-	-	-	0.67	-	-	-	-	-	-	-	-	0.85	-	-	-	-	-	-	-	-	-	-	-	-	-	-	-	-	-	-	-	-	-	-	-	-	-	-	-	-	-	-	-	-	-
1:107907167_0:AG	0.43	-	0.45	0.71	-	0.67	0.53	-	-	-	-	-	-	-	-	-	-	-	-	-	-	-	-	-	-	-	-	-	-	-	-	-	-	-	-	-	-	-	-	-	-	-	-	-	-	-	-	-	-
1:107907172_0:AG	-	-	0.33	0.5	-	0.25	0.69	-	-	-	-	-	-	-	-	-	-	-	-	-	-	-	-	-	-	-	-	-	-	-	-	-	-	-	-	-	-	-	-	-	-	-	-	-	-	-	-	-	-
1:107907179_0:AG	0.38	-	-	-	-	0.29	0.44	-	-	-	-	-	-	-	-	-	-	-	-	-	-	-	-	-	-	-	-	-	-	-	-	-	-	-	-	-	-	-	-	-	-	-	-	-	-	-	-	-	-
1:107907181_0:AG	0.46	-	0.33	-	-	0.35	0.57	-	-	-	-	-	-	-	-	-	-	-	-	-	-	-	-	-	-	-	-	-	-	-	-	-	-	-	-	-	-	-	-	-	-	-	-	-	-	-	-	-	-
1:107907187_0:AG	-	0.55	0.38	0.45	-	-	0.69	-	-	-	-	-	-	-	-	-	-	-	-	-	-	-	-	-	-	-	-	-	-	-	-	-	-	-	-	-	-	-	-	-	-	-	-	-	-	-	-	-	-
1:107908007_0:AG	0.22	0.27	0.41	0.17	0.3	-	0.25	0.21	-	-	-	-	-	-	-	-	-	-	-	-	-	-	-	-	-	-	-	-	-	-	-	-	-	-	-	-	-	-	-	-	-	-	-	-	-	-	-	-	-
1:107908020_0:AG	0.73	0.8	0.78	0.74	0.7	0.67	0.68	0.72	-	-	-	-	0.79	-	0.39	-	-	0.57	-	-	-	-	-	-	-	-	0.37	-	-	-	-	-	0.56	0.38	-	0.4	-	-	-	0.64	0.65	-	-	-	-	-	-	0.57	-
1:107908024_0:AG	0.53	0.7	0.67	0.68	0.74	0.49	0.62	0.6	-	-	-	-	-	-	0.31	-	-	-	-	-	-	-	-	-	-	-	-	-	-	-	-	-	0.61	0.4	-	-	-	-	-	-	0.37	-	-	-	-	-	-	-	-
1:107908030_0:AG	0.37	0.54	0.53	0.29	0.52	0.37	0.44	0.5	-	-	-	-	-	-	-	-	-	-	-	-	-	-	-	-	-	-	-	-	-	-	-	-	-	-	-	-	-	-	-	-	0.35	-	-	-	-	-	-	-	-
1:107908032_0:AG	0.72	0.84	0.85	0.66	0.72	0.65	0.75	0.69	-	-	-	-	0.47	-	0.53	-	-	0.46	-	-	-	-	-	-	-	-	-	-	-	-	-	-	0.53	0.41	-	-	-	-	-	-	0.63	-	-	-	-	-	-	-	-
1:107908044_0:AG	0.62	0.71	0.79	0.64	0.61	0.55	0.5	0.52	-	-	-	-	-	-	-	-	-	-	-	-	-	-	-	-	-	-	-	-	-	-	-	-	-	-	-	-	-	-	-	-	-	-	-	-	-	-	-	-	-
1:107908070_0:AG	0.32	-	0.28	0.33	0.39	0.33	0.31	-	-	-	-	-	-	-	-	-	-	-	-	-	-	-	-	-	-	-	-	-	-	-	-	-	-	-	-	-	-	-	-	-	-	-	-	-	-	-	-	-	-
1:107908072_0:AG	0.69	0.62	0.82	0.59	0.78	0.7	0.65	0.62	-	-	-	-	-	-	0.31	-	-	-	-	-	-	-	-	-	-	-	-	-	-	-	-	-	-	-	-	-	-	-	-	-	-	-	-	-	-	-	-	-	-
1:107908077_0:AG	0.65	0.73	0.91	0.61	0.78	0.76	0.7	0.68	-	-	-	-	-	-	0.4	-	-	-	-	-	-	-	-	-	-	-	-	-	-	-	-	-	-	-	-	-	-	-	-	-	0.42	-	-	-	-	-	-	-	-
1:107908083_0:AG	0.35	0.24	0.41	0.19	0.36	0.26	0.18	-	-	-	-	-	-	-	-	-	-	0.54	-	-	-	-	-	-	-	-	-	-	-	-	-	-	-	-	-	-	-	-	-	-	-	-	-	-	-	-	-	-	-
1:107908090_0:AG	0.73	0.81	0.9	0.81	0.89	0.82	0.82	0.85	-	-	-	-	1	0.47	-	-	-	-	0.79	0.69	-	-	-	-	0.53	-	-	-	-	-	-	-	0.75	0.75	-	-	-	0.57	-	-	-	-	0.45	-	-	-	-	-	-
1:107908117_0:AG	0.48	0.5	0.59	0.27	0.71	0.44	0.55	0.53	-	-	-	-	-	0.42	-	-	-	-	-	-	-	-	-	-	0.4	-	-	-	-	-	-	-	-	-	-	-	-	-	-	-	-	-	-	-	-	-	-	-	-
1:107908124_0:AG	0.36	-	-	0.33	0.33	0.39	0.35	0.67	-	-	-	-	-	-	-	-	-	-	-	-	-	-	-	-	-	-	-	-	-	-	-	-	-	-	-	-	-	-	-	-	-	-	-	-	-	-	-	-	-
1:107908125_0:AG	0.23	-	0.38	0.38	-	0.23	0.29	0.31	-	-	-	-	-	-	-	-	-	-	-	-	-	-	-	-	-	-	-	-	-	-	-	-	-	-	-	-	-	-	-	-	-	-	-	-	-	-	-	-	-
1:107908147_0:AG	0.62	0.59	0.65	0.52	0.62	0.39	0.67	0.5	-	-	-	-	-	0.64	-	-	-	-	-	-	-	-	-	-	0.38	-	-	-	-	-	-	-	-	-	-	-	-	-	-	-	-	-	-	-	-	-	-	-	-
1:107908160_0:AG	0.5	0.38	-	0.19	0.57	-	0.32	-	-	-	-	-	-	-	-	-	-	-	-	-	-	-	-	-	-	-	-	-	-	-	-	-	-	-	-	-	-	-	-	-	-	-	-	-	-	-	-	-	-
1:108250901_1:AG	0.36	-	-	0.35	-	-	-	-	0.24	-	-	0.38	-	0.48	0.39	-	0.24	0.18	0.33	0.29	0.18	-	0.44	0.31	-	-	-	-	0.31	0.42	0.4	0.36	0.47	0.29	-	0.37	0.5	0.45	-	0.47	0.32	0.46	0.3	0.36	-	-	0.27	-	-
1:108250910_1:AG	0.36	-	-	0.44	-	-	-	-	0.27	-	-	0.2	-	0.4	0.5	-	0.32	-	-	0.28	0.3	0.29	0.41	0.19	-	-	0.38	-	0.35	0.41	0.4	-	-	-	-	0.32	0.37	0.45	-	0.34	0.3	-	-	-	-	-	0.14	-	-
1:108250959_1:AG	0.47	-	-	0.5	-	-	-	-	-	-	-	-	-	0.28	0.33	-	0.15	0.2	0.32	-	0.24	-	0.22	0.25	-	-	-	-	0.25	-	0.46	-	-	-	-	-	-	-	-	-	-	-	-	-	-	-	0.18	-	-
1:108256721_1:AG	-	-	-	-	-	-	-	-	-	-	-	0.33	-	-	-	-	-	-	-	-	0.44	-	-	-	-	-	-	-	-	-	-	-	-	0.4	-	-	0.69	-	0.38	-	0.44	-	-	-	-	-	-	-	-
1:108266619_1:AG	-	-	-	-	-	-	-	-	-	0.64	-	-	0.82	0.75	-	0.45	-	-	-	-	-	-	-	-	-	-	-	-	-	-	-	-	-	-	-	-	-	-	-	-	0.46	-	-	-	-	-	-	-	-
1:108376597_1:AG	-	-	-	-	-	-	-	-	-	-	-	0.18	-	-	0.33	-	-	0.21	-	-	-	-	-	-	-	-	-	-	0.36	-	-	-	-	-	-	-	0.32	-	-	0.33	-	-	-	-	-	-	-	-	-
1:108457921_0:AG	-	-	-	-	-	-	-	-	-	-	0.18	-	-	-	-	-	0.15	-	0.14	-	0.1	-	0.22	-	-	-	-	-	-	-	0.14	-	-	-	-	-	-	0.1	-	-	-	-	-	-	-	-	-	-	-
1:108457922_0:AG	-	-	-	-	-	-	-	-	-	-	0.17	-	-	-	-	-	-	0.08	0.14	-	0.11	-	0.16	-	-	-	-	-	-	-	-	-	-	-	-	-	-	0.11	0.11	-	-	-	-	-	-	-	-	-	-
1:108462032_0:AG	-	-	-	-	-	-	-	-	-	-	-	-	-	-	-	-	0.3	-	0.38	0.31	-	-	-	-	-	-	-	-	0.32	-	-	-	-	-	-	-	-	-	-	-	-	0.5	0.32	0.5	-	-	-	-	-
1:108708977_1:AG	-	-	-	-	-	-	-	-	-	-	-	0.14	0.13	0.13	0.15	-	-	-	-	-	-	0.14	0.14	-	-	-	-	-	-	-	-	-	-	-	-	-	-	0.16	-	-	-	-	-	-	-	-	-	-	-
1:108709215_1:AG	-	-	-	-	-	-	-	-	-	-	-	-	0.03	-	-	-	-	-	-	0.05	-	-	0.03	0.04	-	-	-	-	-	-	-	-	-	-	-	-	-	0.09	-	-	-	-	-	-	-	-	-	-	-
1:108709222_1:AG	-	-	-	-	-	-	-	-	0.23	0.2	0.28	0.13	0.18	0.06	0.09	0.11	0.12	0.35	0.21	0.19	0.16	0.1	0.09	0.17	-	-	0.26	-	-	-	0.26	0.5	0.53	0.23	0.38	0.15	0.28	0.24	-	0.35	0.37	0.28	0.33	0.33	-	-	0.11	0.24	-
1:108709224_1:AG	-	-	-	-	-	-	-	-	0.17	0.14	0.24	0.07	0.2	0.05	-	0.09	0.07	0.22	0.19	0.06	0.1	0.06	0.07	0.12	0.24	0.16	0.28	-	-	-	-	0.31	0.47	0.08	-	0.12	0.34	0.16	0.19	0.23	0.13	0.38	0.28	0.23	-	-	0.08	0.3	-
1:108884251_1:AG	0.23	0.25	0.42	0.3	0.27	-	0.47	0.38	-	-	-	-	-	-	-	-	-	-	-	-	-	-	-	-	-	-	-	-	-	-	-	-	-	-	-	-	-	-	-	-	-	-	-	-	-	-	-	-	-
1:108884313_1:AG	0.6	0.65	-	0.42	0.61	-	0.7	0.53	-	-	-	-	-	-	-	-	-	-	-	-	-	-	-	-	-	-	-	-	-	-	-	-	-	-	-	-	-	-	-	-	-	-	-	-	-	-	-	-	-
1:108884569_1:AG	0.46	-	-	0.55	0.39	-	0.5	-	-	-	-	-	-	-	-	-	-	-	-	-	-	-	-	-	-	-	-	-	-	-	-	-	-	-	-	-	-	-	-	-	-	-	-	-	-	-	-	-	-
1:108884581_1:AG	0.77	-	0.92	0.77	-	0.64	0.8	0.62	-	-	-	-	-	-	-	-	-	-	-	-	-	-	-	-	-	-	-	-	-	-	-	-	-	-	-	-	-	-	-	-	-	-	-	-	-	-	-	-	-
1:108887384_1:AG	0.12	-	-	-	0.21	-	0.15	-	-	-	-	-	-	-	-	-	-	-	-	-	-	-	-	-	-	-	-	-	-	-	-	-	-	-	-	-	-	-	-	-	-	-	-	-	-	-	-	-	-
1:108887385_1:AG	-	-	0.13	-	0.3	-	0.17	0.14	-	-	-	-	-	-	-	-	-	-	-	-	-	-	-	-	-	-	-	-	-	-	-	-	-	-	-	-	-	-	-	-	-	-	-	-	-	-	-	0.28	-
1:108887395_1:AG	0.13	-	0.11	-	0.19	-	0.15	0.14	-	-	-	-	-	-	-	-	-	-	-	-	-	-	-	-	-	-	-	-	-	-	-	0.28	-	-	-	-	-	-	-	-	-	-	-	-	-	-	-	-	-
1:108887690_1:AG	0.66	0.83	0.69	0.7	0.6	0.7	0.56	0.63	-	-	-	-	-	-	0.17	-	0.29	0.21	0.32	-	-	-	-	-	-	0.16	0.3	-	0.1	0.14	0.12	0.17	-	-	-	0.26	0.24	-	0.24	0.3	0.16	-	0.22	0.25	-	-	-	-	-
1:108887700_1:AG	-	-	0.1	0.14	-	0.1	-	-	-	-	-	-	-	-	-	-	-	-	0.21	-	-	-	-	-	-	-	-	-	0.13	0.13	0.06	0.11	-	-	-	-	0.1	-	-	0.15	-	-	0.22	0.22	-	-	-	-	-
1:108911335_0:AG	-	-	-	-	-	-	0.54	-	-	-	-	-	-	-	-	-	-	-	-	-	-	-	-	-	-	-	-	-	-	-	-	0.42	-	-	-	-	-	-	-	-	-	-	-	-	-	-	-	-	-
1:108917297_0:AG	-	-	-	-	0.55	-	-	-	-	-	-	-	-	-	-	-	-	-	-	-	-	-	-	-	-	-	-	-	-	-	-	-	-	-	-	-	-	-	-	-	-	-	-	-	-	-	-	-	-
1:108990555_0:AG	0.07	-	-	0.06	-	-	-	0.08	-	-	-	-	-	-	-	-	-	-	-	-	-	-	-	-	-	-	-	-	-	-	-	-	-	-	-	-	-	-	-	-	-	-	-	-	-	-	-	-	-
1:108997758_0:AG	0.05	0.07	-	0.07	-	-	-	-	-	-	-	-	-	-	-	-	-	-	-	-	-	-	-	-	-	-	-	-	-	-	-	-	-	-	-	-	-	-	-	-	-	-	-	-	-	-	-	-	-
1:108997775_0:AG	0.07	0.17	-	0.08	0.14	-	-	0.04	-	-	-	-	-	-	-	-	-	-	-	-	-	-	-	-	-	-	-	-	-	-	-	-	-	-	-	-	-	-	-	-	-	-	-	-	-	-	-	-	-
1:108997842_0:AG	-	0.16	0.09	0.15	0.12	-	0.07	0.1	-	-	-	-	-	-	-	-	-	-	-	-	-	-	-	-	-	-	-	-	-	-	-	-	-	-	-	-	-	-	-	-	-	-	-	-	-	-	-	-	-
1:109002170_0:AG	0.11	0.18	0.12	0.12	0.16	0.2	0.13	0.12	-	-	-	-	-	-	-	-	-	-	-	-	-	-	-	-	-	-	-	-	-	-	-	-	-	-	-	-	-	-	-	-	-	-	-	-	-	-	-	-	-
1:109002195_0:AG	0.27	0.25	0.16	0.22	0.21	0.16	0.26	0.18	-	-	-	-	-	-	0.19	-	-	-	-	-	0.08	-	0.13	0.09	-	-	-	-	-	-	-	-	-	0.13	-	-	-	0.1	-	-	-	-	-	-	-	-	0.08	-	-
1:109002205_0:AG	0.11	0.12	0.12	0.13	0.12	0.08	0.17	0.12	-	-	-	-	-	-	-	-	-	-	-	-	-	-	-	-	-	-	-	-	-	-	-	-	-	-	-	-	-	-	-	-	-	-	-	-	-	-	-	-	-
1:109002247_0:AG	0.06	0.06	0.08	0.04	0.06	0.03	0.11	0.08	-	-	-	-	-	-	-	-	-	-	-	-	-	-	-	-	-	-	-	-	-	-	-	-	-	-	-	-	-	-	-	-	-	-	-	-	-	-	-	-	-
1:109002265_0:AG	0.11	0.1	0.13	0.14	0.12	0.05	0.13	0.12	-	-	0.07	-	-	-	-	-	-	-	-	-	-	-	-	-	-	-	-	-	-	-	-	-	-	0.06	-	-	-	-	-	-	-	-	-	-	-	-	-	-	-
1:109002337_0:AG	0.03	0.04	0.06	0.05	0.03	-	0.04	0.05	-	-	-	-	-	-	-	-	-	-	-	-	-	-	-	-	-	-	-	-	-	-	-	-	-	-	-	-	-	-	-	-	-	-	-	-	-	-	-	-	-
1:109002340_0:AG	-	-	0.05	-	-	-	0.05	0.04	-	-	-	-	-	-	-	-	-	-	-	-	-	-	-	-	-	-	-	-	-	-	-	-	-	-	-	-	-	-	-	-	-	-	-	-	-	-	-	-	-
1:109002344_0:AG	0.08	0.08	0.16	0.1	0.16	0.11	0.16	0.14	-	-	-	-	-	-	-	-	-	-	-	-	-	-	-	-	-	-	-	-	-	-	-	-	-	-	-	-	-	-	-	-	-	-	-	-	-	-	-	-	-
1:109002364_0:AG	-	-	0.03	-	0.06	-	0.04	0.02	-	-	-	-	-	-	-	-	-	-	-	-	-	-	-	-	-	-	-	-	-	-	-	-	-	-	-	-	-	-	-	-	-	-	-	-	-	-	-	-	-
1:109002675_0:AG	0.03	-	0.04	-	-	-	0.03	0.04	-	-	-	-	-	-	-	-	-	-	-	-	-	-	-	-	-	-	-	-	-	-	-	-	-	-	-	-	-	-	-	-	-	-	-	-	-	-	-	-	-
1:109002684_0:AG	-	-	0.04	-	0.03	-	0.03	0.02	-	-	-	-	-	-	-	-	-	-	-	-	-	-	-	-	-	-	-	-	-	-	-	-	-	-	-	-	-	-	-	-	-	-	-	-	-	-	-	-	-
1:109002689_0:AG	0.15	0.14	0.15	0.08	0.21	0.14	0.16	0.14	-	0.08	-	-	-	-	-	-	0.08	-	-	0.07	0.08	-	-	0.07	-	-	-	-	-	-	-	-	0.16	0.07	-	-	0.14	-	-	-	-	-	-	-	-	-	-	-	-
1:109002696_0:AG	-	-	0.03	-	0.05	-	0.04	0.04	-	-	-	-	-	-	-	-	-	-	-	-	-	-	-	-	-	-	-	-	-	-	-	-	-	-	-	-	-	-	-	-	-	-	-	-	-	-	-	-	-
1:109002697_0:AG	0.13	0.19	0.18	0.1	0.27	0.15	0.18	0.16	-	0.09	-	-	-	-	-	-	0.08	-	-	0.07	0.05	-	-	0.05	-	-	-	-	-	-	-	-	0.07	0.07	-	0.14	0.14	-	-	0.08	-	-	-	-	-	-	0.06	-	-
1:109002698_0:AG	0.5	0.52	0.55	0.47	0.61	0.49	0.53	0.49	0.26	0.28	-	0.26	-	0.18	0.13	0.22	0.21	0.14	0.33	0.22	0.17	0.16	0.27	0.18	-	-	-	-	-	-	0.45	-	0.28	0.19	0.18	0.17	0.26	-	0.18	0.26	0.19	-	-	-	-	-	0.18	0.14	-
1:109002705_0:AG	0.04	0.06	-	0.03	0.07	-	0.06	0.02	-	-	-	-	-	-	-	-	-	-	-	-	-	-	-	-	-	-	-	-	-	-	-	-	-	-	-	-	-	-	-	-	-	-	-	-	-	-	-	-	-
1:109002710_0:AG	-	0.05	0.05	0.03	0.1	0.04	0.08	0.02	-	0.11	-	-	-	-	-	-	-	-	-	-	0.05	-	-	-	-	-	-	-	-	-	-	-	-	-	-	-	-	-	-	-	-	-	-	-	-	-	-	-	-
1:109002723_0:AG	0.05	0.09	0.1	0.06	0.09	0.07	0.07	0.11	0.09	0.13	-	-	-	0.07	-	-	-	-	-	0.07	0.08	-	0.15	-	-	-	-	-	-	-	-	-	0.09	-	-	-	-	-	-	-	-	-	-	-	-	-	-	-	-
1:109002734_0:AG	0.11	0.13	0.14	0.11	0.22	0.12	0.15	0.13	0.08	-	-	-	-	0.08	-	-	0.07	-	-	0.13	0.16	-	0.17	-	-	-	-	-	-	-	-	-	0.05	-	-	-	-	-	-	-	-	-	-	-	-	-	-	-	-
1:109002736_0:AG	0.03	0.04	-	-	0.05	-	-	-	-	-	-	-	-	-	-	-	-	-	-	-	-	-	-	-	-	-	-	-	-	-	-	-	-	-	-	-	-	-	-	-	-	-	-	-	-	-	-	-	-
1:109002749_0:AG	0.08	0.04	0.12	0.04	0.11	-	0.07	0.06	-	-	-	-	-	-	-	-	-	-	-	-	-	-	-	-	-	-	-	-	-	-	-	-	-	-	-	-	-	-	-	-	-	-	-	-	-	-	-	-	-
1:109002754_0:AG	0.17	0.13	0.18	-	0.24	0.1	0.12	0.12	-	-	-	-	-	-	-	-	-	-	-	-	-	-	-	-	-	-	-	-	-	-	-	-	-	-	-	-	-	-	-	-	-	-	-	-	-	-	-	-	-
1:109002765_0:AG	0.05	0.04	0.1	0.05	0.07	0.03	0.05	-	0.08	-	-	-	-	-	-	-	0.09	-	-	-	-	-	-	-	-	-	-	-	-	-	-	-	-	-	-	-	-	-	-	-	-	-	-	-	-	-	-	-	-
1:109002779_0:AG	0.17	0.15	0.31	0.15	0.22	0.22	0.24	0.17	0.1	-	-	-	-	-	-	-	-	-	-	-	-	-	-	-	-	-	-	-	-	-	-	-	-	-	-	-	-	-	-	-	-	-	-	-	-	-	-	-	-
1:109002784_0:AG	-	-	0.07	0.03	0.03	-	0.04	-	-	-	-	-	-	-	-	-	-	-	-	-	-	-	-	-	-	-	-	-	-	-	-	-	-	-	-	-	-	-	-	-	-	-	-	-	-	-	-	-	-
1:109002817_0:AG	0.23	0.25	0.28	0.19	0.24	0.26	0.27	0.19	-	-	-	-	-	-	-	-	-	-	-	0.15	0.19	-	0.28	-	-	-	-	-	-	-	-	-	-	0.15	-	-	-	-	-	-	-	-	-	-	-	-	-	-	-
1:109002823_0:AG	-	-	-	0.08	0.07	0.08	0.05	0.08	-	-	-	-	-	-	-	-	-	-	-	-	-	-	-	-	-	-	-	-	-	-	-	-	-	-	-	-	-	-	-	-	-	-	-	-	-	-	-	-	-
1:109002824_0:AG	0.19	-	0.06	0.08	0.11	0.13	0.12	-	-	-	-	-	-	-	-	-	-	-	-	-	-	-	-	-	-	-	-	-	-	-	-	-	-	-	-	-	-	-	-	-	-	-	-	-	-	-	-	-	-
1:109002832_0:AG	0.34	0.36	0.32	0.29	0.33	0.33	0.28	0.33	-	-	-	-	-	-	-	-	-	-	-	-	0.22	-	-	-	-	-	-	-	-	-	-	-	-	-	-	-	-	-	-	-	-	-	-	-	-	-	-	-	-
1:109002837_0:AG	0.24	0.13	0.21	0.17	0.22	0.28	0.25	0.25	-	-	-	-	-	-	-	-	-	-	-	-	-	-	-	-	-	-	-	-	-	-	-	-	-	-	-	-	-	-	-	-	-	-	-	-	-	-	-	-	-
1:109002854_0:AG	-	0.13	0.11	0.11	0.19	0.09	0.16	0.11	-	-	-	-	-	-	-	-	-	-	-	-	-	-	-	-	-	-	-	-	-	-	-	-	-	-	-	-	-	-	-	-	-	-	-	-	-	-	-	-	-
1:109003468_0:AG	0.09	0.05	0.05	0.06	0.1	0.06	0.08	0.09	-	-	-	-	-	-	-	-	-	-	-	-	-	-	-	-	-	-	-	-	-	-	-	-	0.03	-	-	-	-	-	-	-	-	-	-	-	-	-	-	-	-
1:109003485_0:AG	0.07	-	0.02	0.03	-	0.05	0.04	0.04	-	-	-	-	-	-	-	-	-	-	-	-	-	-	-	-	-	-	-	-	-	-	-	-	-	-	-	-	-	-	-	-	-	-	-	-	-	-	-	-	-
1:109003509_0:AG	-	-	-	0.03	0.03	0.02	0.02	0.03	-	-	-	-	-	-	-	-	-	-	-	-	-	-	-	-	-	-	-	-	-	-	-	-	-	-	-	-	-	-	-	-	-	-	-	-	-	-	-	-	-
1:109003517_0:AG	0.31	0.26	0.24	0.24	0.35	0.31	0.35	0.3	0.14	-	0.21	0.14	0.29	0.13	0.23	-	0.23	0.17	0.21	0.15	0.24	0.19	0.24	0.19	0.11	-	-	-	0.18	0.15	0.09	0.15	0.22	0.19	0.16	0.16	0.12	0.11	0.14	0.13	-	0.14	0.08	0.11	0.2	-	0.07	0.07	-
1:109003556_0:AG	-	0.03	0.04	-	-	-	0.02	-	-	-	-	-	-	-	-	-	-	-	-	-	-	-	-	-	-	-	-	-	-	-	-	-	-	-	-	-	-	-	-	-	-	-	-	-	-	-	-	-	-
1:109003563_0:AG	0.17	0.07	0.15	0.06	0.16	0.12	0.17	0.15	-	-	-	-	-	-	-	-	-	-	0.06	-	0.05	-	-	-	-	-	-	-	-	-	-	-	-	-	-	-	-	-	-	-	-	-	-	-	-	-	-	-	-
1:109003593_0:AG	0.23	0.13	0.14	0.12	0.24	0.17	0.19	0.14	-	-	0.11	-	-	-	-	-	0.08	0.08	0.07	0.07	0.07	-	-	-	-	-	-	-	-	-	-	0.08	0.09	0.05	-	-	-	-	-	0.07	-	-	-	-	-	-	-	-	-
1:109003594_0:AG	0.27	0.17	0.18	0.11	0.3	0.18	0.22	0.21	-	0.17	-	-	-	-	0.11	-	0.12	0.12	0.09	0.07	0.11	-	0.11	0.07	-	-	-	-	-	-	-	0.11	0.09	0.08	-	0.09	-	-	0.08	0.09	-	-	-	-	-	-	-	-	-
1:109003635_0:AG	0.05	0.06	0.05	-	0.12	-	0.04	-	-	-	-	-	-	-	-	-	-	-	-	-	-	-	-	-	-	-	-	-	-	-	-	-	-	-	-	-	-	-	-	-	-	-	-	-	-	-	-	-	-
1:109005962_0:AG	0.04	0.05	0.02	-	0.06	0.03	0.06	-	-	-	-	-	-	-	-	-	-	-	-	-	-	-	-	-	-	-	-	-	-	-	-	-	-	-	-	-	-	-	-	-	-	-	-	-	-	-	-	-	-
1:109005979_0:AG	0.04	-	0.03	0.02	0.11	0.05	0.06	0.04	-	-	-	-	-	-	-	-	-	-	-	-	-	-	-	-	-	-	-	-	-	-	-	-	-	-	-	-	-	-	-	-	-	-	-	-	-	-	-	-	-
1:109006004_0:AG	0.04	0.03	0.03	-	0.09	0.02	0.02	0.03	-	-	-	-	-	-	-	-	-	-	-	-	-	-	-	-	-	-	-	-	-	-	-	-	-	-	-	-	-	-	-	-	-	-	-	-	-	-	-	-	-
1:109006018_0:AG	0.08	0.03	0.03	0.03	0.11	0.04	0.08	0.06	-	-	-	-	-	-	0.09	-	-	-	-	-	-	-	-	0.04	-	-	-	-	-	-	-	-	0.05	-	-	-	-	-	-	-	-	-	-	-	-	-	-	-	-
1:109006031_0:AG	0.08	0.05	0.04	-	0.12	0.05	0.06	0.06	-	-	-	-	0.09	-	0.07	-	0.06	0.1	0.09	-	0.07	0.08	-	0.05	-	-	-	-	-	-	-	-	0.05	-	-	-	-	-	-	0.08	-	-	-	-	-	-	-	-	-
1:109006044_0:AG	0.19	0.11	0.12	0.14	0.24	0.13	0.21	0.13	-	0.15	-	0.06	0.08	0.1	0.15	-	0.12	0.13	-	0.14	0.1	-	0.14	0.15	0.07	-	-	-	-	-	-	0.15	0.13	0.06	0.26	-	-	0.08	0.09	0.12	-	-	-	-	-	-	-	-	-
1:109006045_0:AG	-	-	-	-	0.04	-	0.03	0.03	-	-	-	-	-	-	-	-	-	-	-	-	-	-	-	-	-	-	-	-	-	-	-	-	-	-	-	-	-	-	-	-	-	-	-	-	-	-	-	-	-
1:109006057_0:AG	0.06	-	0.05	0.03	0.09	0.06	0.06	0.03	-	-	-	-	-	-	-	-	-	-	-	-	-	-	-	-	-	-	-	-	-	-	-	-	-	-	-	-	-	-	-	-	-	-	-	-	-	-	-	-	-
1:109006073_0:AG	0.12	0.05	0.08	0.06	0.15	0.07	0.14	0.1	-	-	-	-	0.09	-	0.1	-	0.06	0.11	-	0.07	0.1	-	-	0.08	-	-	-	-	-	-	-	-	-	0.08	-	-	-	-	-	-	-	-	-	-	-	-	-	-	-
1:109006074_0:AG	0.04	-	0.07	0.04	0.07	0.04	0.07	0.06	-	-	-	-	-	-	-	-	-	-	-	-	0.05	-	-	-	-	-	-	-	-	-	-	-	-	-	-	-	-	-	-	-	-	-	-	-	-	-	-	-	-
1:109006075_0:AG	-	-	-	-	0.04	-	0.03	0.03	-	-	-	-	-	-	-	-	-	-	-	-	-	-	-	-	-	-	-	-	-	-	-	-	-	-	-	-	-	-	-	-	-	-	-	-	-	-	-	-	-
1:109006110_0:AG	-	-	0.03	-	0.04	-	-	0.02	-	-	-	-	-	-	-	-	-	-	-	-	-	-	-	-	-	-	-	-	-	-	-	-	-	-	-	-	-	-	-	-	-	-	-	-	-	-	-	-	-
1:109006151_0:AG	-	-	0.06	0.06	0.08	0.05	0.07	0.04	-	-	-	-	-	-	-	-	0.08	0.12	-	-	0.1	-	-	-	-	-	-	-	-	-	-	-	0.08	0.1	-	-	-	-	-	-	-	-	-	-	-	-	-	-	-
1:109008244_0:AG	0.05	0.04	0.05	-	0.06	-	0.02	0.05	-	-	-	-	-	-	-	-	-	-	-	-	-	-	-	-	-	-	-	-	-	-	-	-	-	-	-	-	-	-	-	-	-	-	-	-	-	-	-	-	-
1:109008315_0:AG	0.03	-	0.03	0.06	0.06	-	0.04	0.04	-	-	-	-	-	-	-	-	-	-	-	-	-	-	-	-	-	-	-	-	-	-	-	-	-	-	-	-	-	-	-	-	-	-	-	-	-	-	-	-	-
1:109008322_0:AG	0.14	0.14	0.1	0.17	0.17	0.08	0.13	0.07	0.2	0.11	-	0.18	0.12	0.1	-	-	0.16	-	-	-	-	-	-	0.08	0.15	-	-	-	-	-	-	-	-	-	-	-	-	-	0.14	-	0.15	-	-	-	-	-	0.16	-	-
1:109008333_0:AG	0.04	0.05	0.03	0.06	0.1	-	0.08	0.02	-	-	-	-	-	-	-	-	-	-	-	-	-	-	-	-	-	-	-	-	-	-	-	-	-	-	-	-	-	-	-	-	-	-	-	-	-	-	-	-	-
1:109008342_0:AG	0.09	0.11	0.12	0.19	0.16	0.1	0.09	0.04	0.14	0.1	-	-	-	0.06	-	-	-	-	-	-	0.1	-	-	-	0.09	-	-	-	-	-	0.33	-	-	-	-	-	-	-	-	-	-	-	-	-	-	-	-	-	-
1:109008352_0:AG	0.06	0.04	0.07	0.1	0.09	0.06	0.04	0.03	0.16	0.1	-	-	-	-	-	-	-	-	-	-	-	-	-	-	-	-	-	-	-	-	-	-	-	-	-	-	-	-	-	-	-	-	-	-	-	-	-	-	-
1:109008353_0:AG	0.06	0.08	0.06	0.13	0.12	0.05	0.06	0.04	0.11	0.11	-	-	-	-	-	-	-	-	-	0.13	-	-	-	-	0.16	-	-	-	-	-	-	-	-	-	-	-	-	-	-	-	-	-	-	-	-	-	-	-	-
1:109008377_0:AG	-	0.03	-	-	0.05	-	0.02	-	-	-	-	-	-	-	-	-	-	-	-	-	-	-	-	-	-	-	-	-	-	-	-	-	-	-	-	-	-	-	-	-	-	-	-	-	-	-	-	-	-
1:109008378_0:AG	0.14	0.12	0.14	0.13	0.22	0.05	0.11	0.06	-	-	-	-	-	-	-	-	0.18	-	-	-	-	-	-	-	0.1	-	-	-	-	-	-	-	-	-	-	-	-	-	-	-	-	-	-	-	-	-	-	-	-
1:109008397_0:AG	0.05	-	-	0.03	0.06	-	0.02	-	-	-	-	-	-	-	-	-	-	-	-	-	-	-	-	-	-	-	-	-	-	-	-	-	-	-	-	-	-	-	-	-	-	-	-	-	-	-	-	-	-
1:109008401_0:AG	0.09	0.08	0.05	0.07	0.15	-	0.07	0.03	-	-	-	-	-	-	-	-	-	-	-	-	-	-	-	-	-	-	-	-	-	-	-	-	-	-	-	-	-	-	-	-	-	-	-	-	-	-	-	-	-
1:109008404_0:AG	0.04	0.08	-	0.03	0.15	-	0.06	0.04	-	-	-	-	-	-	-	-	-	-	-	-	-	-	-	-	-	-	-	-	-	-	-	-	-	-	-	-	-	-	-	-	-	-	-	-	-	-	-	-	-
1:109008422_0:AG	-	0.08	0.1	0.1	0.2	-	0.11	0.06	-	-	-	-	-	-	-	-	-	-	-	-	-	-	-	-	-	-	-	-	-	-	-	-	-	-	-	-	-	-	-	-	-	-	-	-	-	-	-	-	-
1:109010447_0:AG	0.17	-	0.12	0.09	0.19	-	0.1	0.05	-	-	-	-	-	-	-	-	-	-	-	-	-	-	-	-	-	-	-	-	-	-	-	-	-	-	-	-	-	-	-	-	-	-	-	-	-	-	-	-	-
1:109014882_0:AG	0	0	-	-	-	-	0	-	-	-	-	-	-	-	-	-	-	-	-	-	-	-	-	-	-	-	-	-	-	-	-	-	-	-	-	-	-	-	-	-	-	-	-	-	-	-	-	-	-
1:109015784_0:AG	-	-	0	0	0	0	0	-	-	-	-	-	-	-	-	-	-	-	-	-	-	-	-	0.01	-	-	-	-	-	-	-	-	0	-	-	-	-	-	0	-	-	-	-	-	-	-	-	-	-
1:109789277_0:AG	-	-	-	-	-	-	-	-	-	-	-	-	-	-	-	-	-	-	-	-	-	-	-	-	-	-	-	-	-	-	-	-	-	-	-	-	-	-	-	-	-	-	-	-	-	-	-	-	-
1:109789283_0:AG	-	-	-	-	-	-	-	-	-	-	-	-	-	-	-	-	-	-	-	-	-	-	-	-	-	-	-	-	-	-	-	-	-	-	-	-	-	-	-	-	-	-	-	-	-	-	-	-	-
1:110738580_1:AG	0.91	-	-	0.82	-	-	1	-	-	-	-	-	-	-	-	-	-	-	-	-	-	-	-	-	-	-	-	-	-	-	-	-	-	-	-	-	-	-	-	-	-	-	-	-	-	-	-	-	-
1:110750492_1:AG	-	-	0.73	-	-	0.57	-	0.45	-	-	-	-	-	-	-	-	-	-	-	-	-	-	-	-	-	-	-	-	-	-	-	-	-	-	-	-	-	-	-	-	-	-	-	-	-	-	-	-	-
1:110755289_1:AG	0.44	-	0.62	0.53	-	0.48	0.24	0.42	-	-	-	-	-	-	-	-	-	-	-	-	-	-	-	-	-	-	-	-	-	-	-	-	-	-	-	-	-	-	-	-	-	-	-	-	-	-	-	-	-
1:110755290_1:AG	0.35	-	0.4	0.43	-	0.3	0.24	0.27	-	-	-	-	-	-	-	-	-	-	-	-	-	-	-	-	-	-	-	-	-	-	-	-	-	-	-	-	-	-	-	-	-	-	-	-	-	-	-	-	-
1:110755291_1:AG	0.62	-	0.47	-	-	0.36	-	0.31	-	-	-	-	-	-	-	-	-	-	-	0.44	-	-	-	-	0.42	-	-	-	-	-	-	-	-	-	-	-	0.55	-	-	-	-	-	-	-	-	-	-	-	-
1:110755292_1:AG	0.5	-	0.55	0.57	-	0.45	0.48	0.56	-	-	-	-	-	-	-	-	-	-	-	-	-	-	-	-	-	-	-	-	-	-	-	-	-	-	-	-	-	-	-	-	-	-	-	-	-	-	-	-	-
1:110755294_1:AG	0.81	-	0.71	0.71	-	0.61	0.52	0.72	-	-	-	-	-	-	-	-	-	-	-	0.44	-	-	-	0.44	-	-	-	-	-	-	-	-	-	0.47	-	-	0.75	-	-	-	-	-	-	-	0.45	-	-	-	-
1:110755295_1:AG	0.58	-	0.5	-	-	0.52	0.38	0.56	-	-	-	-	-	-	-	-	-	-	-	-	-	-	-	-	-	-	-	-	-	-	-	-	-	-	-	-	-	-	-	-	-	-	-	-	-	-	-	-	-
1:110756318_1:AG	-	-	0.82	-	-	-	0.69	0.56	-	-	-	-	-	-	-	-	-	-	-	-	-	-	-	-	-	-	-	-	-	-	-	-	-	-	-	-	-	-	-	-	-	-	-	-	-	-	-	-	-
1:110769824_1:AG	-	-	-	-	-	-	-	-	-	-	-	-	-	-	0.58	-	-	-	-	0.84	1	-	-	0.6	-	-	-	-	-	-	-	-	-	0.83	-	-	-	-	-	-	-	-	-	-	-	-	-	-	-
1:110769834_1:AG	-	-	-	-	-	-	-	-	-	-	-	-	-	-	-	-	0.42	-	-	0.22	0.33	-	0.38	-	-	-	-	-	-	-	-	-	-	-	-	-	-	-	-	-	-	-	-	-	-	-	-	-	-
1:110769894_1:AG	-	-	-	-	-	0.62	-	0.67	-	-	-	-	-	-	-	-	-	-	-	0.27	-	-	0.62	0.39	-	-	-	-	-	-	-	-	-	0.67	-	-	-	-	-	-	-	-	-	-	-	-	-	-	-
1:110772096_1:AG	0.81	-	1	-	-	-	-	0.88	-	-	-	-	-	0.64	-	-	-	0.91	-	-	-	-	-	-	1	-	-	-	-	-	-	-	-	0.91	-	-	-	-	-	-	-	-	-	-	-	-	-	-	-
1:110772103_1:AG	0.83	-	1	-	-	-	-	0.85	-	-	-	-	-	0.57	-	-	-	0.91	-	-	-	-	-	-	0.86	-	-	-	-	-	-	-	-	0.92	-	-	-	-	-	-	-	-	-	-	-	-	-	-	-
1:110772106_1:AG	0.5	-	0.5	-	-	-	-	0.36	-	-	-	-	-	0.33	-	-	-	-	-	-	-	-	-	-	-	-	-	-	-	-	-	-	-	-	-	-	-	-	-	-	-	-	-	-	-	-	-	-	-
1:110772136_1:AG	0.62	-	1	-	-	-	-	1	-	-	-	-	-	0.45	-	-	-	-	-	-	-	-	-	-	0.73	-	-	-	-	-	-	-	-	-	-	-	-	-	-	-	-	-	-	-	-	-	-	-	-
1:110789033_1:AG	0.42	0.38	0.53	0.53	0.82	0.5	-	-	-	-	-	-	-	-	-	-	-	-	-	-	-	-	-	-	-	-	-	-	-	-	-	-	-	-	-	-	-	-	-	-	-	-	-	-	-	-	-	-	-
1:110790351_1:AG	0.46	0.64	-	-	-	-	-	0.67	-	-	-	-	-	-	-	-	-	-	-	-	-	-	-	-	-	-	-	-	-	-	-	-	-	-	-	-	-	-	-	-	-	-	-	-	-	-	-	-	-
1:110796584_1:AG	-	-	0.38	0.38	0.38	0.29	-	0.32	-	-	-	-	-	-	-	-	-	-	-	-	-	-	-	-	-	-	-	-	-	-	-	-	-	-	-	-	-	-	-	-	-	-	-	-	-	-	-	-	-
1:110796632_1:AG	0.19	-	0.52	-	-	0.25	-	0.28	-	-	-	0.28	-	-	-	-	-	-	-	-	-	-	-	0.28	-	-	-	-	-	-	-	-	-	0.26	-	-	-	-	-	-	-	-	-	-	-	-	-	-	-
1:110796633_1:AG	-	-	0.5	0.38	-	0.3	-	0.43	-	-	-	0.28	-	-	-	-	-	-	-	-	-	-	-	-	-	-	-	-	-	-	-	-	-	-	-	-	-	-	-	-	-	-	-	-	-	-	-	-	-
1:110796663_1:AG	0.2	-	0.54	0.29	-	0.41	-	0.39	-	-	-	-	-	-	-	-	-	-	-	-	-	-	-	-	-	-	-	-	-	-	-	-	-	-	-	-	-	-	-	-	-	-	-	-	-	-	-	-	-
1:110797393_1:AG	-	-	0.17	-	-	0.14	-	0.18	-	-	-	-	-	-	-	-	-	-	-	-	-	-	-	-	-	-	-	-	-	-	-	-	-	-	-	-	-	-	-	-	-	-	-	-	-	-	-	-	-
1:110797399_1:AG	-	-	0.21	-	-	0.18	-	0.25	-	-	-	-	-	-	-	-	-	-	-	-	-	-	-	-	-	-	-	-	-	-	-	-	-	-	-	-	-	-	-	-	-	-	-	-	-	-	-	-	-
1:110797501_1:AG	0.33	-	0.36	0.73	-	0.24	0.3	0.3	-	-	-	-	-	-	-	-	0.08	-	-	-	-	-	-	0.16	-	-	-	-	-	-	-	-	-	0.23	-	-	-	-	-	-	-	-	0.19	-	-	-	-	-	-
1:110797506_1:AG	-	-	0.23	-	-	0.3	-	0.37	-	-	-	-	-	-	-	-	-	-	-	-	-	-	-	-	-	-	-	-	-	-	-	-	-	-	-	-	-	-	-	-	-	-	-	-	-	-	-	-	-
1:110797532_1:AG	0.5	0.5	0.88	-	-	0.48	0.71	0.56	0.18	-	0.1	-	-	-	-	-	0.14	-	0.19	0.16	-	-	-	0.14	-	-	-	-	-	-	-	-	-	0.2	0.3	-	-	-	-	-	-	-	-	-	-	-	-	-	-
1:110797544_1:AG	0.23	0.38	0.39	-	-	0.33	-	-	-	-	-	-	-	-	-	-	-	-	-	-	-	-	-	-	-	-	-	-	-	-	-	-	-	-	-	-	-	-	-	-	-	-	-	-	-	-	-	-	-
1:110797545_1:AG	0.52	0.54	0.61	-	-	0.61	0.65	-	-	-	0.11	-	-	-	-	-	0.14	0.25	0.21	-	0.13	0.18	-	0.2	-	-	-	-	-	-	-	0.26	-	-	-	-	-	-	-	-	0.24	-	0.14	-	-	-	-	-	-
1:110797557_1:AG	0.54	0.42	0.83	-	-	0.74	0.5	0.41	0.3	-	0.16	0.26	-	0.47	0.21	-	0.23	0.29	0.21	0.2	0.27	0.29	-	0.26	-	-	-	-	-	-	-	-	0.33	0.23	-	0.2	0.12	-	-	0.22	0.36	0.32	0.38	-	0.21	-	-	0.24	-
1:110800386_1:AG	0.44	-	-	0.5	-	0.36	-	0.35	-	-	-	-	-	-	-	-	-	-	-	-	-	-	-	-	0.25	-	-	-	-	-	-	-	-	-	-	-	-	-	-	-	-	-	-	-	-	-	-	-	-
1:110814941_1:AG	0.38	-	-	0.55	-	-	0.25	-	-	-	-	-	-	-	-	-	-	-	-	-	-	-	-	-	-	-	-	-	-	-	-	-	-	-	-	-	-	-	-	-	-	-	-	-	-	-	-	-	-
1:110815367_1:AG	-	0.79	0.88	-	0.79	0.67	-	0.94	-	-	-	-	-	-	-	-	0.29	-	-	-	-	-	-	-	-	-	-	-	-	-	-	-	-	-	-	-	-	-	-	-	-	-	-	-	-	-	-	-	-
1:110815454_1:AG	-	-	-	-	-	-	-	-	-	-	-	-	-	-	-	-	0.19	0.3	-	0.19	0.24	-	-	0.2	-	-	-	-	-	-	-	-	-	-	-	-	0.13	-	-	-	-	-	-	-	-	-	-	-	-
1:110815529_1:AG	-	-	0.5	-	0.64	0.19	-	-	-	-	-	-	-	-	-	-	0.14	-	-	-	0.14	-	-	-	-	-	-	-	-	-	-	-	-	-	-	-	-	-	-	-	-	-	-	-	-	-	-	-	-
1:110823411_1:AG	0.33	0.46	0.47	-	0.64	-	-	0.57	-	-	-	-	-	-	-	-	-	-	-	-	-	-	-	-	-	-	-	-	-	-	-	-	-	-	-	-	-	-	-	-	-	-	-	-	-	-	-	-	-
1:110823426_1:AG	-	0.46	0.31	-	0.69	-	-	0.46	-	-	-	-	-	-	-	-	-	-	-	-	-	-	-	-	-	-	-	-	-	-	-	-	-	-	-	-	-	-	-	-	-	-	-	-	-	-	-	-	-
1:110833272_1:AG	0.79	-	-	-	-	0.57	-	0.58	-	-	-	-	-	0.42	-	-	-	-	-	-	-	-	-	-	-	-	-	-	-	-	-	-	-	-	-	-	-	-	-	-	-	-	-	-	-	-	-	-	-
1:110847176_1:AG	0.83	0.62	0.55	-	0.8	0.92	0.86	0.54	-	-	-	-	-	0.62	-	-	-	-	-	-	-	-	-	-	-	-	-	-	-	-	-	-	-	0.87	-	-	0.55	-	-	-	-	-	-	-	-	-	-	-	-
1:110847186_1:AG	0.92	0.71	-	-	0.93	0.85	0.83	0.79	-	-	-	-	-	-	-	-	-	-	-	-	0.64	-	-	-	0.58	-	-	-	-	-	-	-	-	0.71	-	-	0.62	-	-	-	-	-	-	-	-	-	-	-	-
1:110847206_1:AG	0.32	0.28	0.5	-	0.44	-	0.45	-	-	-	-	-	-	-	-	-	-	-	-	-	-	-	-	-	-	-	-	-	-	-	-	-	-	-	-	-	-	-	-	-	-	-	-	-	-	-	-	-	-
1:110847211_1:AG	0.45	0.35	-	-	0.72	-	0.53	0.4	-	-	-	-	-	0.36	-	-	-	-	-	-	-	-	-	-	-	-	-	-	-	-	-	-	-	0.29	-	-	-	-	-	-	-	-	-	-	-	-	-	-	-
1:110847304_1:AG	0.28	0.55	0.4	-	0.33	0.45	0.38	-	-	-	-	-	-	-	-	-	-	-	-	-	-	-	-	-	-	-	-	-	-	-	-	-	-	-	-	-	-	-	-	-	-	-	-	-	-	-	-	-	-
1:110847840_1:AG	0.25	-	-	-	0.29	-	0.29	0.38	-	-	-	-	-	-	-	-	-	-	-	-	-	-	-	-	-	-	-	-	-	-	-	-	-	-	-	-	-	-	-	-	-	-	-	-	-	-	-	-	-
1:110847886_1:AG	0.37	0.67	0.47	-	0.53	-	0.44	0.58	-	-	-	-	-	-	-	-	-	-	-	-	0.31	-	-	-	-	-	-	-	-	-	-	-	-	-	-	-	-	-	-	-	-	-	-	-	-	-	-	-	-
1:110847891_1:AG	0.41	0.42	-	-	0.5	-	-	0.41	-	-	-	-	-	-	-	-	-	-	-	-	-	-	-	-	-	-	-	-	-	-	-	-	-	-	-	-	-	-	-	-	-	-	-	-	-	-	-	-	-
1:110847911_1:AG	0.81	-	0.91	-	0.91	-	-	0.82	-	-	-	-	-	0.62	-	-	-	-	-	-	0.47	-	-	-	-	-	-	-	-	-	-	-	-	-	-	-	-	-	-	-	-	-	-	-	-	-	-	-	-
1:110872033_1:AG	0.25	0.45	-	0.37	0.5	-	-	-	-	-	-	-	-	-	-	-	-	-	-	-	-	-	-	-	-	-	-	-	-	-	-	-	-	-	-	-	-	-	-	-	-	-	-	-	-	-	-	-	-
1:110872079_1:AG	-	-	0.4	0.26	0.46	-	-	-	-	-	-	-	-	-	-	-	-	-	-	-	-	-	-	-	-	-	-	-	-	-	-	-	-	-	-	-	-	-	-	-	-	-	-	-	-	-	-	-	-
1:110906258_1:AG	0.36	-	0.33	-	-	-	0.64	-	-	-	-	-	-	-	-	-	-	-	-	-	-	-	-	-	0.45	-	-	-	-	-	-	-	-	-	-	-	-	-	-	-	-	-	-	-	-	-	-	-	-
1:110915180_1:AG	-	-	0.6	-	-	0.69	0.4	-	-	-	-	-	-	-	-	-	-	-	-	-	-	-	-	-	-	-	-	-	-	-	-	-	-	-	-	-	-	-	-	-	-	-	-	-	-	-	-	-	-
1:110928715_1:AG	0.38	-	-	-	-	0.21	0.75	-	-	-	-	-	-	-	-	-	-	-	-	-	0.25	-	-	0.23	-	-	-	-	-	-	-	-	-	0.35	-	-	0.42	-	-	-	-	-	-	-	-	-	-	-	-
1:110932734_1:AG	-	0.33	0.25	-	-	-	0.19	-	-	-	-	-	-	-	-	-	-	-	-	-	-	-	-	-	-	-	-	-	-	-	-	-	-	0.24	-	-	-	-	-	-	-	-	-	-	-	-	-	-	-
1:110932739_1:AG	0.18	0.36	0.29	-	-	-	-	-	-	-	-	-	-	-	-	-	-	-	-	-	-	-	-	-	-	-	-	-	-	-	-	-	-	-	-	-	-	-	-	-	-	-	-	-	-	-	-	-	-
1:110932767_1:AG	0.19	-	0.24	-	0.42	0.24	-	-	-	-	0.35	-	-	-	-	-	0.14	-	-	-	-	-	-	-	-	-	-	-	-	-	-	-	-	-	-	-	-	-	-	-	-	-	-	-	-	-	-	-	-
1:110948584_1:AG	0.35	0.64	0.79	0.33	-	0.51	-	1	0.24	-	-	-	-	-	-	-	-	-	-	-	-	-	-	0.25	-	-	-	-	-	-	-	-	-	-	-	-	-	-	-	-	-	-	-	-	-	-	-	-	-
1:110966671_1:AG	0.38	-	0.38	-	-	-	0.5	0.31	-	-	-	-	-	-	-	-	-	-	-	-	-	-	-	-	-	-	-	-	-	-	-	-	-	-	-	-	-	-	-	-	-	-	-	-	-	-	-	-	-
1:110987185_1:AG	0.94	-	0.82	-	1	0.88	-	-	-	-	-	-	-	-	-	-	0.82	-	-	-	-	-	-	0.91	-	-	-	-	-	-	-	-	-	-	-	-	-	-	-	-	-	-	-	-	-	-	-	-	-
1:110987263_1:AG	0.32	-	0.33	-	0.59	0.7	0.58	0.83	-	-	-	-	-	-	-	-	-	-	-	-	-	-	-	-	-	-	-	-	-	-	-	-	-	-	-	-	-	-	-	-	-	-	-	-	-	-	-	-	-
1:110991317_1:AG	0.64	-	0.53	-	-	0.43	-	-	-	-	-	-	-	0.42	-	-	-	-	-	-	-	-	-	-	-	-	-	-	-	-	-	-	-	-	-	-	-	-	-	-	-	-	-	-	-	-	-	-	-
1:111000934_1:AG	0.73	-	-	-	0.82	-	0.82	1	-	-	-	-	-	-	-	-	-	-	-	-	-	-	-	-	-	-	-	-	-	-	-	-	-	-	-	-	-	-	-	-	-	-	-	-	-	-	-	-	-
1:111002651_1:AG	0.34	0.3	0.5	-	-	0.28	1	0.46	-	-	-	-	-	0.29	-	-	-	-	-	-	-	-	-	-	-	-	-	-	-	-	-	-	-	-	-	-	-	-	-	-	-	-	-	-	-	-	-	-	-
1:111012076_1:AG	0.91	0.8	0.67	-	-	0.3	-	-	-	-	-	-	-	-	-	-	-	-	-	-	-	-	-	-	-	-	-	-	-	-	-	-	-	-	-	-	-	-	-	-	-	-	-	-	-	-	-	-	-
1:111012086_1:AG	0.62	0.71	0.58	-	-	0.5	-	-	-	-	-	-	-	-	-	-	-	-	-	-	-	-	-	-	-	-	-	-	-	-	-	-	-	-	-	-	-	-	-	-	-	-	-	-	-	-	-	-	-
1:111012176_1:AG	0.73	-	0.77	-	-	0.61	-	-	-	-	-	-	-	-	-	-	-	-	-	-	-	-	-	-	-	-	-	-	-	-	-	-	-	-	-	-	-	-	-	-	-	-	-	-	-	-	-	-	-
1:111012232_1:AG	0.73	-	0.47	-	0.45	-	-	0.58	-	-	-	-	-	-	-	-	-	-	0.35	0.62	0.59	-	-	-	-	-	-	-	-	-	-	-	-	-	-	-	-	-	-	-	-	-	-	-	-	-	-	-	-
1:111012233_1:AG	-	-	0.62	-	-	0.69	-	0.67	-	-	-	-	-	-	-	-	-	-	0.3	-	0.55	-	-	-	-	-	-	-	-	-	-	-	-	-	-	-	-	-	-	-	-	-	-	-	-	-	-	-	-
1:111012238_1:AG	0.64	-	0.62	-	-	-	-	0.54	-	-	-	-	-	-	-	-	-	-	0.4	-	0.36	-	-	-	-	-	-	-	-	-	-	-	-	-	-	-	-	-	-	-	-	-	-	-	-	-	-	-	-
1:111016388_1:AG	0.45	-	-	-	-	0.45	0.4	0.42	-	-	-	-	-	-	-	-	-	-	-	-	-	-	-	0.42	-	-	-	-	-	-	-	-	-	-	-	-	-	-	-	-	-	-	-	-	-	-	-	-	-
1:111022972_1:AG	0.47	0.71	-	-	0.45	0.33	-	0.43	-	-	-	0.42	-	-	-	-	-	-	-	-	0.38	-	-	-	-	-	-	-	-	-	-	-	0.39	-	-	-	-	-	-	-	-	-	-	-	-	-	-	-	-
1:111059217_1:AG	-	-	0.91	-	-	0.64	-	-	-	-	-	-	-	-	-	-	0.82	-	0.69	0.75	0.72	-	-	-	-	-	-	-	-	-	-	-	-	-	-	-	-	-	-	-	-	-	-	-	-	-	-	-	-
1:111082797_1:AG	-	-	0.69	-	0.55	-	-	0.73	-	-	-	-	-	0.64	-	-	-	-	0.45	0.33	0.47	-	-	-	0.6	-	-	-	-	-	-	-	-	0.82	-	-	-	-	-	-	-	-	-	-	-	-	-	-	-
1:111082803_1:AG	-	-	0.53	-	-	-	-	-	-	-	-	-	-	0.5	-	-	0.27	-	-	0.35	-	-	-	-	0.31	-	-	-	-	-	-	-	-	0.44	-	-	-	-	-	-	-	-	-	-	-	-	-	-	-
1:111082815_1:AG	-	-	0.57	-	-	-	-	0.64	-	-	-	-	-	-	-	-	-	-	-	-	-	-	-	-	0.33	-	-	-	-	-	-	-	-	0.6	-	-	-	-	-	-	-	-	-	-	-	-	-	-	-
1:111083421_1:AG	-	-	-	-	-	-	-	-	-	-	-	-	-	-	0.5	-	0.53	-	-	-	-	-	-	0.81	-	-	-	-	-	-	-	-	-	-	-	-	-	0.42	-	-	-	-	-	-	-	-	-	-	-
1:111085423_1:AG	-	-	0.73	-	-	0.37	-	0.61	-	-	-	-	-	-	-	-	-	-	-	-	-	-	-	-	-	-	-	-	-	-	-	-	-	-	-	-	-	-	-	-	-	-	-	-	-	-	-	-	-
1:111125267_1:AG	-	-	-	-	-	-	-	-	-	-	-	-	-	-	-	-	-	-	-	0.5	0.5	-	-	0.64	-	-	-	-	-	-	-	-	-	-	-	-	-	-	-	-	-	-	-	-	-	-	-	-	-
1:111125280_1:AG	-	-	-	-	-	-	-	-	-	-	-	-	-	-	-	-	-	-	-	0.86	0.69	-	-	0.82	-	-	-	-	-	-	-	-	-	-	-	-	-	-	-	-	-	-	-	-	-	-	-	-	-
1:111125291_1:AG	-	-	-	-	-	-	-	-	-	-	-	-	-	-	-	-	-	-	-	0.72	0.67	-	0.64	0.8	-	-	-	-	-	-	-	-	-	-	-	-	-	-	-	-	-	-	-	-	-	-	-	-	-
1:111480050_1:AG	-	-	-	-	-	-	-	-	-	-	-	-	-	-	-	-	-	-	-	-	-	-	-	-	-	-	-	-	-	-	-	-	-	-	-	-	-	-	-	-	-	-	-	-	-	-	-	-	-
1:111515819_1:AG	0.6	-	-	-	-	-	0.87	-	0.47	-	-	-	-	0.67	-	0.64	-	-	-	-	-	-	-	-	-	-	-	-	-	-	-	-	-	-	-	-	-	-	-	-	-	-	-	-	-	-	-	-	-
1:111515825_1:AG	0.56	-	-	-	-	-	-	-	0.47	-	-	-	-	0.42	-	-	-	-	-	-	-	-	-	-	-	-	-	-	-	-	-	-	-	-	-	-	-	-	-	-	-	-	-	-	-	-	-	-	-
1:111529410_1:AG	-	-	-	-	-	-	0.64	-	-	-	-	-	-	0.39	-	-	-	-	-	-	-	-	-	-	0.41	-	-	-	-	-	-	-	-	-	-	-	-	-	-	-	-	-	-	-	-	-	-	-	-
1:111531766_1:AG	-	0.35	-	-	0.77	-	0.5	-	-	-	-	-	-	-	-	-	-	-	-	-	-	-	-	-	-	-	-	-	-	-	-	-	-	-	-	-	-	-	-	-	-	-	-	-	-	-	-	-	-
1:111544309_1:AG	-	0.55	0.5	0.33	-	-	0.45	-	-	-	-	-	-	0.35	-	-	-	-	-	-	-	-	-	-	-	-	-	-	-	-	-	-	-	-	-	-	-	-	-	-	-	-	-	-	-	-	-	-	-
1:111544340_1:AG	0.77	-	0.82	0.53	-	-	-	-	-	-	-	-	-	-	-	-	-	-	-	-	-	-	-	-	-	-	-	-	-	-	-	-	-	-	-	-	-	-	-	-	-	-	-	-	-	-	-	-	-
1:111623574_1:AG	-	0.25	0.24	-	0.19	-	0.15	0.21	-	-	-	-	-	-	-	-	-	-	-	-	-	-	-	-	-	-	-	-	-	-	-	-	-	-	-	-	-	-	-	-	-	-	-	-	-	-	-	-	-
1:111623584_1:AG	-	-	0.15	-	-	-	-	-	-	-	-	-	-	-	-	-	-	0.16	0.2	-	0.09	-	-	-	-	-	-	-	-	-	-	-	-	0.1	-	-	-	-	-	-	-	-	-	-	-	-	-	-	-
1:111623616_1:AG	0.15	-	0.15	-	-	-	0.11	0.19	-	-	-	-	-	-	-	0.19	-	-	0.11	-	-	-	-	0.16	-	-	-	-	-	-	-	-	-	-	-	-	-	-	-	-	-	-	-	-	-	-	-	-	-
1:111623623_1:AG	0.13	-	0.26	-	-	0.19	-	0.17	-	-	-	-	-	-	-	0.13	-	-	0.2	-	-	-	-	-	-	-	-	-	-	-	-	-	-	-	-	-	-	-	-	-	-	-	-	-	-	-	-	-	-
1:111623659_1:AG	0.11	-	-	-	0.15	-	-	0.1	-	-	-	-	-	-	0.12	-	0.08	-	0.13	-	-	0.11	0.13	-	-	-	-	-	-	-	-	-	-	-	-	-	-	-	-	-	-	0.21	0.26	-	-	-	-	-	-
1:111623680_1:AG	0.18	0.14	0.41	-	0.49	0.33	0.38	0.16	-	-	-	-	-	-	-	-	-	-	-	-	-	-	-	-	-	-	-	-	-	-	-	-	-	-	-	-	-	-	-	-	-	-	-	-	-	-	-	-	-
1:111623689_1:AG	0.1	-	-	-	0.15	0.12	0.24	-	-	-	-	-	-	-	-	-	-	-	-	-	-	-	-	-	-	-	-	-	-	-	-	-	-	-	-	-	-	-	-	-	-	-	-	-	-	-	-	-	-
1:111623693_1:AG	0.14	-	0.18	-	0.19	0.12	0.31	-	-	-	-	-	-	-	-	-	-	-	-	-	-	-	-	-	-	-	-	-	-	-	-	-	-	-	-	-	-	-	-	-	-	-	-	-	-	-	-	-	-
1:111623706_1:AG	0.15	-	0.39	-	0.36	0.24	0.3	0.14	-	-	0.09	0.15	-	-	0.13	-	0.11	-	0.13	0.09	0.28	0.11	0.33	-	-	-	-	-	-	-	-	0.19	-	0.19	-	-	-	0.21	-	0.13	0.11	0.17	0.27	-	-	-	0.22	-	-
1:111623724_1:AG	-	-	0.26	-	0.3	0.15	0.23	-	-	-	-	-	-	-	-	-	-	-	-	-	-	-	-	-	-	-	-	-	-	-	-	-	-	-	-	-	-	-	-	-	-	-	-	-	-	-	-	-	-
1:111625941_1:AG	-	0.45	-	-	0.73	-	-	0.5	-	-	-	-	-	-	-	-	-	-	-	-	-	-	-	-	-	-	-	-	-	-	-	-	-	-	-	-	-	-	-	-	-	-	-	-	-	-	-	-	-
1:112366451_1:AG	-	0.19	0.17	0.13	0.19	0.14	0.25	0.13	-	0.11	-	-	-	-	-	-	-	-	-	-	0.23	-	0.29	0.21	-	-	-	-	-	-	-	-	-	-	-	0.19	-	0.18	-	0.24	-	-	-	-	-	-	-	0.15	-
1:112366581_1:AG	-	-	-	0.04	-	0.05	0.07	-	-	-	-	-	-	-	-	-	-	-	-	-	-	-	-	-	-	-	-	-	-	-	-	-	-	-	-	-	-	-	-	-	-	-	-	-	-	-	-	-	-
1:112369038_1:AG	0.14	0.18	0.24	0.08	0.08	-	0.07	0.24	-	0.21	-	-	-	-	-	-	-	-	-	-	-	-	-	-	-	-	-	-	-	-	-	-	-	-	-	-	-	-	-	-	-	-	-	-	-	-	-	-	-
1:112369041_1:AG	0.63	0.78	0.87	0.73	0.73	0.78	0.63	0.75	-	0.3	0.45	-	-	0.16	-	0.32	-	0.36	-	0.46	-	-	-	0.33	0.28	-	-	-	-	-	-	0.5	0.58	-	-	-	-	-	-	0.3	-	-	-	-	-	-	-	-	-
1:112369048_1:AG	0.38	0.6	0.59	0.34	0.47	0.48	0.44	0.54	-	0.24	-	-	-	0.14	-	0.14	0.36	0.43	0.42	-	-	-	-	0.44	0.3	-	0.36	-	-	-	-	-	0.43	-	-	-	-	-	-	0.27	-	-	-	-	-	-	-	-	-
1:112369062_1:AG	0.24	0.36	0.5	0.27	0.13	0.43	0.28	0.48	-	0.34	-	-	-	-	-	0.18	-	-	-	-	-	-	-	0.43	-	-	-	-	-	-	-	0.29	-	-	-	-	-	-	-	-	-	-	-	-	-	-	-	-	-
1:112369086_1:AG	-	0.16	0.15	0.13	0.16	0.2	0.14	0.12	-	-	-	-	-	-	-	-	-	-	-	-	-	-	-	-	-	-	-	-	-	-	-	-	-	-	-	-	-	-	-	-	-	-	-	-	-	-	-	-	-
1:112369087_1:AG	0.09	0.12	-	0.23	0.3	0.17	0.29	0.13	-	0.13	-	-	-	0.13	-	0.14	-	-	-	-	-	-	-	-	-	-	-	-	-	-	-	-	-	-	-	-	-	-	-	-	-	-	-	-	-	-	-	-	-
1:112369117_1:AG	0.77	0.87	0.87	0.74	0.74	-	0.73	0.66	0.39	0.55	0.29	-	0.48	0.36	-	0.39	0.39	0.46	0.43	0.52	0.45	0.44	-	0.55	0.42	0.39	0.5	-	0.65	-	0.26	0.43	0.68	0.31	0.53	-	-	0.6	0.63	0.38	0.78	-	-	0.5	-	-	0.35	0.38	0.55
1:112369124_1:AG	0.22	0.25	0.38	0.22	0.15	0.3	0.21	0.3	-	0.24	-	-	-	0.23	-	0.14	-	-	0.21	0.19	-	-	-	0.29	0.26	-	-	-	-	-	-	0.33	0.19	-	-	-	-	-	-	0.28	-	-	-	-	-	-	-	-	0.29
1:112369151_1:AG	0.49	0.62	0.64	0.55	0.34	0.52	0.33	0.74	0.18	0.3	-	-	-	0.28	-	0.21	-	-	0.36	0.38	-	-	-	0.5	-	0.22	-	-	-	-	-	-	0.29	0.18	-	-	-	0.33	0.4	0.29	0.32	-	-	-	-	-	-	0.36	0.45
1:112369163_1:AG	0.19	0.26	0.41	0.18	0.23	0.35	-	0.24	0.22	-	-	-	-	-	-	-	-	-	-	-	-	-	-	-	-	-	-	-	-	-	-	-	-	-	-	-	-	-	-	-	-	-	-	-	-	-	-	-	-
1:112369175_1:AG	0.15	0.17	0.16	0.12	-	-	-	0.24	-	0.16	-	-	-	-	-	-	-	-	-	-	-	-	-	-	-	-	-	-	-	-	-	-	-	-	-	-	-	-	-	0.18	-	-	-	-	-	-	-	-	-
1:112369184_1:AG	-	0.18	0.28	0.13	-	-	-	0.1	-	0.14	-	-	-	-	-	-	-	-	-	-	-	-	-	-	-	-	-	-	-	-	-	-	-	-	-	-	-	-	-	-	-	-	-	-	-	-	-	-	-
1:112369187_1:AG	0.65	0.87	0.94	0.58	0.29	0.53	-	0.73	0.55	0.8	0.58	-	-	0.44	-	0.68	-	-	0.78	0.6	-	0.67	-	0.82	0.52	0.67	0.65	-	-	-	-	0.8	0.53	0.52	0.71	-	-	0.64	-	0.56	0.6	-	-	-	-	-	-	0.62	0.43
1:112369195_1:AG	0.38	0.55	0.61	0.43	-	0.42	-	0.53	0.26	0.29	0.33	-	-	-	-	0.35	-	-	0.45	0.36	-	-	-	0.41	0.25	0.3	0.41	-	-	-	-	0.36	-	-	-	-	-	0.38	-	0.32	0.47	-	-	-	-	-	-	-	0.46
1:112369212_1:AG	0.12	0.23	0.22	0.16	-	0.3	-	0.31	-	0.14	-	-	-	-	-	0.17	-	-	-	-	-	-	-	-	-	-	-	-	-	-	-	-	-	-	-	-	-	-	-	-	-	-	-	-	-	-	-	-	-
1:112369678_1:AG	-	-	-	0.14	0.38	0.11	0.31	-	-	-	-	-	0.33	-	-	-	-	-	-	-	0.16	-	0.22	-	-	-	-	-	-	-	-	-	-	-	-	-	-	0.19	-	-	-	-	-	-	-	-	-	-	-
1:112369684_1:AG	-	0.16	0.13	-	-	0.12	-	0.24	-	-	-	-	-	-	-	-	-	-	-	-	-	-	-	-	-	-	-	-	-	-	-	-	-	-	-	-	-	-	-	0.24	-	-	-	-	-	-	-	-	-
1:112369686_1:AG	0.52	0.72	0.72	0.54	0.41	0.39	0.39	0.72	-	0.67	-	0.41	-	0.5	0.38	0.44	0.32	-	0.78	0.41	0.42	0.22	0.38	0.33	0.31	0.67	-	-	0.33	0.32	0.21	-	0.49	0.47	-	0.64	0.23	0.28	0.25	0.75	0.39	0.61	-	-	-	-	-	-	-
1:112369703_1:AG	0.42	0.55	0.7	0.49	0.32	0.34	0.25	0.61	-	-	-	-	-	-	0.18	0.3	-	-	0.33	-	-	0.21	-	-	-	-	-	-	-	-	-	0.28	0.22	-	-	0.35	-	-	-	0.32	0.24	0.35	-	-	-	-	-	-	-
1:112369710_1:AG	0.41	0.49	0.68	0.38	0.32	0.4	0.26	0.63	0.23	0.48	-	0.35	-	0.38	0.21	0.39	0.28	0.42	0.6	0.39	0.18	0.24	-	-	-	0.33	0.44	-	-	0.23	-	0.35	0.22	0.46	-	0.33	0.3	0.4	-	0.56	0.33	0.5	-	-	-	-	-	0.41	-
1:112369711_1:AG	0.43	0.45	0.51	0.5	0.14	0.28	0.18	0.56	-	0.35	-	0.33	-	0.21	-	0.25	-	-	0.19	-	-	-	-	0.24	-	0.21	-	-	-	-	-	-	-	-	-	-	-	-	-	0.26	-	0.36	-	-	-	-	-	-	-
1:112369723_1:AG	-	0.23	0.2	0.14	-	0.11	-	0.26	-	0.19	-	-	-	-	-	-	-	-	0.18	-	-	0.16	-	-	-	-	-	-	-	-	-	-	0.09	-	-	-	-	-	-	-	-	-	-	-	-	-	-	-	-
1:112369741_1:AG	0.13	-	0.08	0.08	-	-	-	-	-	0.19	-	-	-	-	-	-	-	-	-	-	-	-	-	-	-	-	-	-	-	-	-	-	-	-	-	-	-	-	-	-	-	-	-	-	-	-	-	-	-
1:112369743_1:AG	-	0.2	0.15	0.16	-	0.11	-	0.17	-	0.16	-	-	-	-	-	0.15	-	-	-	-	-	-	-	-	-	-	-	-	-	-	-	-	-	-	-	-	-	-	-	0.16	-	-	-	-	-	-	-	-	-
1:112369758_1:AG	0.26	0.35	0.37	0.26	0.1	0.24	0.3	0.45	-	0.21	0.24	-	0.36	0.25	-	0.14	0.22	0.39	0.32	0.33	0.21	0.25	-	0.26	0.31	-	-	-	0.24	0.23	0.2	0.41	0.34	0.35	0.36	0.25	0.38	0.14	-	0.35	0.32	0.19	-	-	-	-	-	0.2	-
1:112369767_1:AG	-	0.2	0.14	0.16	-	0.1	-	0.19	-	-	-	-	-	-	-	-	-	0.2	-	-	-	0.21	-	-	-	-	-	-	-	-	-	-	-	-	-	0.22	-	-	-	0.15	-	-	-	-	-	-	-	0.15	-
1:112369770_1:AG	0.17	0.13	0.14	0.13	0.17	0.19	0.09	0.16	-	0.11	-	-	-	-	-	-	-	-	0.09	0.17	-	-	-	-	-	0.14	-	-	-	-	-	-	0.09	-	-	-	-	-	-	0.21	-	-	-	-	-	-	-	0.15	-
1:112369776_1:AG	0.54	0.67	0.56	0.5	0.33	0.51	0.42	0.65	0.31	0.38	0.33	0.32	0.22	0.39	0.34	0.36	0.31	0.5	0.42	0.59	0.32	0.42	0.19	0.58	0.28	0.5	0.29	-	0.23	0.34	0.25	0.34	0.35	0.39	0.44	0.64	0.43	0.19	-	0.72	0.3	0.52	0.64	-	-	-	0.41	0.39	0.26
1:112369803_1:AG	0.41	0.24	0.45	0.36	0.25	0.46	0.3	0.34	0.28	0.29	0.28	0.24	0.26	0.4	0.47	0.17	0.29	0.43	0.25	0.37	-	0.31	-	0.33	0.28	0.25	0.22	-	-	0.23	0.25	0.33	0.32	0.29	0.68	0.24	-	0.31	-	0.41	0.28	0.4	0.62	-	-	-	0.33	0.32	0.19
1:112369804_1:AG	0.09	-	0.16	0.09	-	0.22	-	0.08	-	-	-	-	-	-	-	-	-	0.32	0.15	0.2	-	-	-	0.21	-	-	0.15	-	-	-	-	-	0.17	0.1	0.3	-	-	-	-	-	-	-	-	-	-	-	-	-	-
1:112369808_1:AG	0.09	0.07	-	0.1	-	0.06	-	0.06	-	-	-	-	-	-	-	-	-	-	-	-	-	-	-	-	-	-	-	-	-	-	-	-	-	-	-	-	-	-	-	-	-	-	-	-	-	-	-	-	-
1:112369816_1:AG	0.36	0.42	0.43	0.46	0.29	0.36	0.44	0.5	-	-	-	0.24	0.18	-	-	0.24	-	0.2	-	0.26	0.38	-	-	0.17	-	-	-	-	-	-	-	0.15	0.26	0.12	0.41	0.35	-	0.31	-	0.15	0.16	0.25	0.39	-	-	-	-	0.26	-
1:112369821_1:AG	0.68	0.65	0.75	0.81	0.51	0.65	0.59	0.78	0.17	0.13	0.32	0.37	-	0.17	0.47	0.32	0.22	0.43	0.28	0.3	-	0.19	-	0.41	0.18	0.22	0.19	-	-	0.33	0.33	0.18	0.63	0.38	0.5	0.48	-	0.46	-	0.52	0.35	0.48	0.62	-	-	-	0.25	0.29	0.3
1:112369830_1:AG	0.19	0.18	0.17	0.07	-	0.22	0.12	0.17	-	-	-	-	-	0.17	-	-	-	0.15	-	-	-	0.17	-	0.09	-	-	0.16	-	-	-	-	0.17	-	0.22	-	0.21	-	0.19	-	0.16	-	-	0.21	-	-	-	-	-	-
1:112369842_1:AG	0.21	0.13	0.16	0.2	-	0.1	0.17	0.16	-	0.19	0.14	-	-	-	-	-	0.25	0.39	0.12	-	-	-	-	0.22	-	0.2	0.13	-	-	0.28	-	-	-	-	-	-	-	0.2	-	0.26	-	0.21	-	-	-	-	-	0.2	0.29
1:112369851_1:AG	-	-	0.11	0.14	-	0.14	-	0.21	-	-	-	-	-	-	-	0.12	0.14	-	0.1	-	-	-	-	0.16	-	-	0.11	-	-	-	-	-	-	-	-	-	-	-	-	0.18	-	-	0.23	-	-	-	-	0.13	-
1:112392648_0:AG	-	-	-	-	-	-	-	-	0.29	-	-	-	-	-	-	-	0.5	-	-	-	-	0.36	-	0.5	0.2	-	-	-	-	-	-	-	-	0.28	-	-	-	-	-	-	-	-	-	-	-	-	-	-	-
1:112685451_1:AG	-	-	0.38	-	0.26	-	0.17	-	-	-	-	-	-	-	-	-	-	-	-	-	-	-	-	-	-	-	-	-	-	-	-	-	-	-	-	-	-	-	-	-	-	-	-	-	-	-	-	-	-
1:112690164_1:AG	0.35	0.54	0.36	-	-	-	0.44	-	-	-	-	-	-	-	-	-	-	-	-	-	-	-	-	-	-	-	-	-	-	-	-	-	-	-	-	-	-	-	-	-	-	-	-	-	-	-	-	-	-
1:112701759_1:AG	-	-	0.19	-	-	-	0.17	0.21	-	-	-	-	-	-	-	-	-	-	-	-	-	-	-	-	-	-	-	-	-	-	-	-	-	-	-	-	-	-	-	-	-	-	-	-	-	-	-	-	-
1:112705497_1:AG	0.43	0.83	-	0.47	0.69	0.53	-	-	-	-	-	-	0.32	-	-	-	-	-	-	-	-	-	-	-	-	-	-	-	-	-	-	-	-	-	-	-	-	-	-	-	-	-	-	-	-	-	-	-	-
1:112706927_1:AG	0.45	0.38	-	-	-	-	0.43	-	-	-	-	-	-	-	-	-	-	-	-	-	-	-	-	-	-	-	-	-	-	-	-	-	-	-	-	-	-	-	-	-	-	-	-	-	-	-	-	-	-
1:112714009_1:AG	0.42	0.5	0.29	-	-	-	-	-	-	-	-	-	-	-	-	-	-	-	-	-	-	-	-	-	-	-	-	-	-	-	-	-	-	-	-	-	-	-	-	-	-	-	-	-	-	-	-	-	-
1:112726014_1:AG	0.39	-	0.58	-	-	0.67	0.39	-	-	-	-	-	-	-	-	-	-	-	-	-	-	-	-	-	-	-	-	-	-	-	-	-	-	-	-	-	-	-	-	-	-	-	-	-	-	-	-	-	-
1:112809998_1:AG	-	-	-	-	-	-	-	-	-	-	-	-	-	-	-	-	-	-	0.24	0.33	-	0.43	-	0.41	-	-	-	-	-	-	-	-	-	-	-	-	-	-	-	-	-	-	-	-	-	-	-	-	-
1:112810001_1:AG	-	-	-	-	0.58	-	-	-	-	-	-	-	-	-	-	-	-	-	-	0.64	-	0.46	-	0.33	-	-	0.33	-	-	-	-	-	-	-	-	-	-	-	-	-	-	-	-	-	-	-	-	-	-
1:112858186_1:AG	-	0.45	0.25	0.42	-	-	-	-	-	-	-	-	-	-	-	-	-	-	-	-	-	-	-	-	-	-	-	-	-	-	-	-	-	-	-	-	-	-	-	-	-	-	-	-	-	-	-	-	-
1:112861144_1:AG	0.45	-	-	0.38	-	-	0.38	-	-	-	-	-	-	-	-	-	-	-	-	-	-	-	-	-	-	-	-	-	-	-	-	-	-	-	-	-	-	-	-	-	-	-	-	-	-	-	-	-	-
1:112861687_1:AG	0.31	-	0.59	0.45	-	0.38	0.38	0.4	-	-	-	-	-	-	-	-	-	-	-	-	-	-	-	-	-	-	-	-	-	-	-	-	-	-	-	-	-	-	-	-	-	-	-	-	-	-	-	-	-
1:112861691_1:AG	0.31	-	0.31	0.43	0.45	0.44	0.33	-	-	-	-	-	-	-	-	-	-	-	-	-	-	-	-	-	-	-	-	-	-	-	-	-	-	-	-	-	-	-	-	-	-	-	-	-	-	-	-	-	-
1:112863757_1:AG	-	0.55	0.83	0.73	-	0.64	0.76	-	-	-	-	0.28	-	-	0.26	-	-	-	0.47	0.33	-	-	-	0.33	-	-	-	-	-	-	0.38	-	-	-	-	-	-	-	-	-	-	-	-	-	-	-	-	-	-
1:112901952_1:AG	-	0.12	-	0.09	0.08	0.14	0.06	0.12	-	0.13	-	-	-	-	-	-	-	-	-	-	-	-	-	-	-	-	-	-	-	-	-	-	-	-	-	-	-	-	-	-	-	-	-	-	-	-	0.19	-	-
1:112981385_0:AG	0.64	-	-	-	-	-	-	-	-	-	-	-	0.57	-	-	-	-	0.38	-	0.73	0.47	-	-	-	-	-	-	-	-	-	-	-	-	0.33	-	-	-	-	-	-	-	-	-	-	-	-	-	-	-
1:112981402_0:AG	0.62	-	-	0.45	-	-	-	-	-	-	-	-	0.75	0.38	-	-	-	-	-	0.73	0.42	-	-	-	-	-	-	-	-	-	-	-	-	-	-	-	-	-	-	-	-	-	-	-	-	-	0.42	-	-
1:112989762_0:AG	-	-	-	-	-	-	-	-	-	-	0.42	-	0.64	-	0.45	-	-	-	0.73	0.87	-	-	-	-	-	-	-	-	-	-	0.38	0.92	-	0.58	-	-	-	0.57	0.43	-	-	0.42	0.5	0.55	-	-	0.42	0.73	-
1:113050486_0:AG	0.54	-	-	-	-	-	-	-	-	-	-	0.56	0.38	0.25	0.4	-	-	-	-	-	-	-	-	0.4	0.17	0.3	-	-	-	-	-	-	-	-	-	-	0.5	-	-	-	-	-	-	-	-	-	0.35	-	-
1:113091178_1:AG	0.6	-	0.5	0.62	-	0.71	-	0.44	0.32	-	0.28	0.34	-	0.21	0.42	0.38	0.3	0.43	0.57	0.31	0.36	0.36	0.51	0.34	0.36	0.45	0.41	-	0.37	0.29	0.43	0.38	0.5	0.52	0.38	0.53	0.41	0.24	0.51	0.3	0.53	0.61	0.43	0.27	0.47	0.32	0.37	0.37	0.33
1:113091191_1:AG	0.88	0.75	0.65	0.82	-	0.83	-	0.71	-	-	-	-	-	-	-	-	-	-	0.16	0.07	0.22	0.09	0.17	0.12	0.24	-	-	-	-	-	-	-	-	0.08	-	-	-	-	-	0.09	-	-	-	-	-	-	-	-	-
1:113091192_1:AG	-	0.23	0.41	0.31	-	0.22	-	0.35	-	-	-	-	-	-	-	-	-	-	-	-	-	-	-	-	-	-	-	-	-	-	-	-	-	-	-	-	-	-	-	-	-	-	-	-	-	-	-	-	-
1:113091198_1:AG	-	0.41	0.53	0.6	-	-	-	0.44	-	-	-	-	-	-	-	-	-	-	-	-	-	-	-	-	-	-	-	-	-	-	-	-	-	-	-	-	-	-	-	-	-	-	-	-	-	-	-	-	-
1:113091225_1:AG	0.33	0.44	0.37	0.4	-	-	-	0.62	-	-	-	-	-	-	-	-	-	-	-	-	-	-	-	-	-	-	-	-	-	-	-	-	-	-	-	-	-	-	-	-	-	-	-	-	-	-	-	-	-
1:113091228_1:AG	0.62	0.78	0.65	0.69	-	0.76	1	0.6	-	-	-	-	-	-	-	-	-	-	-	-	-	-	-	-	-	-	-	-	-	-	-	-	-	-	-	-	-	-	-	-	-	-	-	-	-	-	-	-	-
1:113092802_1:AG	-	-	-	0.48	-	0.53	0.5	-	-	-	-	-	-	-	-	-	-	-	-	-	-	-	-	-	-	-	-	-	-	-	-	-	-	-	-	-	-	-	-	-	-	-	-	-	-	-	-	-	-
1:113104303_1:AG	-	0.58	0.4	-	0.77	-	0.73	-	-	0.21	-	-	-	-	-	-	-	-	-	-	-	-	-	-	0.23	-	-	-	-	-	-	-	-	-	-	-	0.46	-	-	-	-	-	-	-	-	-	-	-	-
1:113104334_1:AG	0.5	0.55	0.53	-	0.85	-	0.79	-	-	0.32	0.5	-	-	0.15	-	0.19	-	-	0.45	-	0.36	-	-	-	0.3	-	-	-	-	-	-	-	-	0.36	-	-	0.64	-	-	-	-	-	-	-	-	-	-	-	-
1:113104348_1:AG	0.42	-	-	-	0.64	-	0.69	-	-	-	-	-	-	-	-	-	-	-	-	-	-	-	-	-	-	-	-	-	-	-	-	-	-	-	-	-	-	-	-	-	-	-	-	-	-	-	-	-	-
1:113104759_1:AG	0.3	-	0.38	-	-	-	-	0.31	-	-	-	-	-	-	-	-	-	-	-	-	-	-	-	-	-	-	-	-	-	-	-	-	-	-	-	-	-	-	-	-	-	-	-	-	-	-	-	-	-
1:113104801_1:AG	0.43	0.58	0.7	0.36	-	0.38	0.5	0.52	-	-	0.18	0.08	0.11	-	-	-	0.17	-	0.1	-	-	0.12	0.15	0.08	-	-	-	-	-	-	0.14	-	-	0.13	-	-	0.14	-	-	0.1	-	0.2	-	-	-	-	0.08	-	-
1:113104815_1:AG	0.37	0.64	0.73	0.52	-	0.42	0.45	0.54	-	0.21	0.16	0.07	0.15	0.16	0.1	0.19	0.24	0.11	0.15	0.18	0.08	0.09	-	0.18	-	-	-	-	-	-	0.12	-	-	0.14	-	-	-	0.12	-	0.08	-	0.32	-	0.2	-	-	-	-	-
1:113104820_1:AG	0.25	-	0.22	-	-	0.19	-	0.21	-	-	-	-	-	-	-	-	-	-	-	-	-	-	-	-	-	-	-	-	-	-	-	-	-	-	-	-	-	-	-	-	-	-	-	-	-	-	-	-	-
1:113104833_1:AG	0.38	0.38	0.32	-	-	0.33	-	0.46	-	-	0.11	-	-	-	-	-	0.09	-	-	-	-	-	-	-	-	-	-	-	-	-	-	-	-	-	-	-	-	-	-	-	-	-	-	-	-	-	-	-	-
1:113104848_1:AG	0.36	0.38	0.35	-	-	0.32	-	0.43	-	-	-	-	0.11	-	-	-	-	-	-	0.1	-	-	-	-	-	-	-	-	-	-	-	-	-	-	-	-	-	-	-	-	-	-	-	-	-	-	-	-	-
1:113105502_1:AG	-	-	-	-	0.41	-	0.46	-	0.25	-	0.16	-	-	0.33	0.35	-	-	0.19	-	-	0.48	0.29	0.36	0.32	-	-	-	-	-	-	-	-	-	-	-	-	0.29	-	-	-	-	-	-	-	-	-	0.13	-	-
1:113119288_1:AG	-	-	0.46	-	0.67	-	-	-	-	-	-	0.3	-	0.33	-	-	0.5	-	0.43	0.33	-	-	-	0.47	0.41	-	-	-	-	-	-	-	-	0.31	-	-	-	-	0.38	-	-	-	-	-	-	-	0.41	-	-
1:113132815_1:AG	-	-	-	-	-	-	-	-	-	-	-	-	0.46	0.32	-	0.53	0.55	-	0.5	-	-	-	-	-	0.37	-	-	-	-	-	-	-	-	0.46	-	-	-	-	-	-	-	-	-	-	-	-	0.36	-	-
1:113177146_0:AG	0.13	0.15	0.15	0.11	-	0.12	0.1	0.14	0.16	0.14	-	0.23	-	0.15	0.2	-	-	0.21	0.16	0.11	-	0.2	0.18	0.16	-	0.11	0.22	-	-	0.23	0.12	-	-	0.15	-	0.19	-	0.14	0.17	0.13	0.12	0.26	-	0.17	-	-	0.21	0.19	-
1:113321958_1:AG	-	-	-	-	-	-	-	-	-	-	0.56	-	-	-	-	-	-	-	-	-	0.28	-	-	-	-	-	-	-	-	-	-	-	-	-	-	-	-	-	-	-	-	0.36	-	0.54	-	-	0.33	-	-
1:113337264_1:AG	-	-	-	-	-	-	-	-	0.31	-	-	0.29	-	0.47	-	-	-	0.47	-	0.44	-	0.5	-	-	-	0.64	-	-	-	-	-	-	-	-	-	-	0.45	-	0.42	-	0.4	-	-	-	-	0.36	-	-	-
1:113396702_1:AG	-	-	-	-	-	-	-	-	-	-	0.11	0.12	0.31	-	0.12	-	-	0.09	-	0.22	0.19	-	-	0.12	-	-	-	-	0.22	-	-	-	-	-	-	-	0.06	0.08	0.12	-	-	-	0.15	-	-	0.14	-	-	-
1:113560425_0:AG	-	-	-	-	-	-	-	-	-	-	-	-	-	-	-	-	-	-	-	-	-	-	-	-	0.35	-	-	-	0.55	-	0.38	-	-	-	-	-	-	-	-	-	-	-	-	-	-	-	-	-	-
1:113698012_1:AG	-	-	-	-	-	-	-	-	-	-	-	-	-	-	-	-	-	-	0.36	-	-	-	-	-	-	-	-	-	-	-	-	-	-	-	-	-	-	-	-	-	-	-	-	-	-	-	-	-	-
1:113804272_1:AG	-	-	-	-	-	-	-	-	0.97	-	0.83	-	-	-	-	-	0.82	-	0.85	1	0.68	-	-	-	0.95	-	-	-	-	-	-	-	-	-	-	-	-	-	-	-	1	-	-	-	-	0.64	-	-	-
1:113812126_0:AG	-	-	-	-	-	-	-	-	-	-	-	-	-	-	-	-	-	-	-	-	-	-	-	-	-	-	-	-	-	-	-	-	-	-	-	-	-	-	-	-	-	-	-	-	-	-	-	-	-
1:114082762_1:AG	-	-	-	-	-	-	-	-	-	-	-	-	-	-	-	-	-	-	-	-	-	-	-	-	-	-	-	-	-	-	-	-	-	-	-	-	-	-	-	-	-	-	-	-	-	-	-	-	-
1:114082803_1:AG	-	-	-	-	-	-	-	-	-	-	-	-	-	-	-	-	-	-	-	-	-	-	-	-	-	-	-	-	-	-	-	-	-	-	-	-	-	-	-	-	-	-	-	-	-	-	-	-	-
1:114108990_1:AG	-	-	-	-	-	-	-	-	-	-	-	-	-	-	-	-	-	-	-	-	-	-	-	-	-	-	-	-	-	-	-	-	-	-	-	-	-	-	-	-	-	-	-	-	-	-	-	-	-
1:114109019_1:AG	-	-	-	-	-	-	-	-	-	-	-	-	-	-	-	-	-	-	-	-	-	-	-	-	-	-	-	-	-	-	-	-	-	-	-	-	-	-	-	-	-	-	-	-	-	-	-	-	-
1:114691530_0:AG	-	-	-	-	-	-	-	-	-	-	-	0.33	-	0.54	0.58	-	-	-	0.33	-	0.41	-	0.57	0.36	-	-	-	-	-	-	0.3	-	-	-	-	-	0.32	-	-	0.29	-	-	-	-	-	-	0.29	-	-
1:114691596_0:AG	-	-	-	-	-	-	-	-	-	-	-	-	-	0.62	-	-	0.53	-	0.5	0.37	-	-	-	-	-	-	-	-	-	-	-	-	-	-	-	-	-	-	-	0.35	-	-	-	-	-	-	-	-	-
1:114693924_0:AG	-	-	-	-	-	-	-	-	-	-	-	0.33	-	0.29	-	-	-	-	0.26	0.28	-	0.36	-	-	-	-	-	-	-	-	-	-	-	-	-	-	-	-	-	-	-	-	-	-	-	-	-	-	-
1:114769572_0:AG	-	-	-	-	-	-	-	-	-	-	-	-	-	-	0.13	-	0.17	-	-	-	-	-	0.18	-	-	-	-	-	-	-	-	-	0.13	-	-	-	0.12	-	0.3	-	-	-	-	0.16	-	-	0.22	-	-
1:114769702_0:AG	0.5	-	0.48	0.23	0.42	-	-	-	-	-	-	-	-	-	-	-	-	-	-	-	-	-	-	-	-	-	-	-	-	-	-	-	-	-	-	-	-	-	-	-	-	-	-	-	-	-	-	-	-
1:114769704_0:AG	0.42	-	0.39	0.29	0.62	-	-	0.54	-	-	-	0.06	-	-	0.04	-	0.04	0.05	0.06	0.05	0.08	-	0.06	0.07	-	-	-	-	-	-	-	-	0.07	-	-	0.06	-	-	-	-	-	0.06	-	-	-	-	-	-	-
1:114769764_0:AG	-	-	-	-	-	-	-	-	0.23	0.4	0.32	-	-	0.32	0.16	-	0.16	0.33	0.41	0.23	0.19	0.23	0.22	0.24	-	-	0.44	-	0.15	-	-	0.19	0.28	0.38	0.38	0.21	0.16	0.23	0.16	-	0.14	0.4	0.22	0.14	0.4	-	-	0.38	-
1:114769778_0:AG	-	-	0.38	0.29	-	0.28	-	-	-	-	-	-	-	-	-	-	-	-	-	-	-	-	-	-	-	-	-	-	-	-	-	-	-	-	-	-	-	-	-	-	-	-	-	-	-	-	-	-	-
1:114785910_0:AG	0.69	-	0.38	-	-	-	-	-	0.55	-	0.41	0.36	0.31	-	-	-	-	-	0.31	0.36	-	-	-	-	0.23	-	-	-	-	-	-	-	-	-	-	-	-	-	-	-	0.26	0.33	0.28	-	-	-	-	-	-
1:114785980_0:AG	0.58	-	-	-	-	-	-	-	0.3	-	-	0.19	-	-	-	-	-	-	-	0.16	-	-	-	-	-	-	-	-	-	-	-	-	0.43	0.28	-	-	-	-	-	0.3	-	-	0.21	-	-	-	-	-	-
1:114804249_0:AG	-	-	-	-	-	-	-	-	-	-	-	-	-	-	-	-	-	0.45	0.37	0.26	-	-	-	0.36	-	-	-	-	-	-	-	-	-	-	-	-	-	-	0.33	-	-	-	-	-	-	-	0.22	-	-
1:114839062_0:AG	-	-	-	-	-	-	0.62	-	-	-	0.4	-	0.35	-	0.31	-	-	-	-	0.62	-	-	-	-	-	-	0.64	-	-	-	-	-	-	0.33	-	-	-	-	-	-	-	-	-	-	-	-	-	-	-
1:114850851_0:AG	-	0.38	-	-	0.54	-	0.43	-	-	-	-	-	-	-	-	-	-	-	-	-	-	-	-	-	-	-	-	-	-	-	-	-	-	-	-	-	-	-	-	-	-	-	-	-	-	-	-	-	-
1:114850881_0:AG	0.35	-	-	-	0.54	-	0.25	0.36	-	-	-	-	-	-	-	-	-	-	-	-	0.11	-	-	-	-	-	-	-	-	-	-	-	-	-	-	-	-	-	-	-	-	-	-	-	-	-	-	-	-
1:114851286_0:AG	-	-	0.32	-	0.44	-	0.38	-	-	-	-	-	-	-	-	-	-	-	-	-	-	-	-	-	-	-	-	-	-	-	-	-	-	-	-	-	-	-	-	-	-	-	-	-	-	-	-	-	-
1:114851288_0:AG	0.36	-	0.43	-	0.44	-	0.41	-	-	-	-	-	-	-	-	-	-	-	-	-	-	-	-	-	-	-	-	-	-	-	-	-	-	-	-	-	-	-	-	-	-	-	-	-	-	-	-	-	-
1:114962042_0:AG	-	-	-	-	-	-	-	-	-	-	-	-	-	-	-	-	-	-	-	-	0.17	-	-	-	-	-	-	-	-	-	-	-	-	-	-	-	-	-	-	-	-	-	-	-	-	-	0.2	-	-
1:114962125_0:AG	-	-	-	-	-	-	-	-	0.24	-	0.24	0.25	0.41	0.25	0.29	-	-	0.19	0.28	0.31	0.2	0.35	-	0.24	0.24	-	0.4	-	0.54	-	0.53	-	0.44	-	-	0.29	0.25	0.34	0.4	0.22	0.25	-	0.32	0.47	-	-	0.29	0.38	-
1:114967322_0:AG	-	-	-	-	-	-	-	-	-	-	0.3	0.23	-	-	0.23	-	-	-	-	-	-	0.16	0.3	0.25	-	-	-	-	-	-	-	0.26	-	0.3	-	-	-	0.36	-	-	0.27	-	-	-	-	-	-	-	-
1:114967323_0:AG	-	-	0.32	-	-	-	-	-	0.29	-	0.4	0.27	-	-	0.21	-	0.19	0.25	0.27	0.27	0.23	0.23	0.23	0.25	-	-	-	-	-	-	-	0.28	-	0.37	-	0.32	-	0.24	0.39	0.16	0.31	0.38	-	-	-	-	0.24	-	-
1:114972336_0:AG	-	-	0.29	-	0.52	-	-	-	-	-	0.43	0.15	0.25	-	0.19	-	0.19	-	-	-	-	-	-	0.23	0.17	-	-	-	-	-	-	-	-	-	-	-	-	-	-	-	-	-	-	-	-	-	-	-	-
1:114980490_0:AG	0.37	0.54	0.54	-	-	-	0.19	0.24	-	-	-	-	-	0.09	-	-	-	-	-	-	-	-	-	-	-	-	-	-	-	-	-	-	-	-	-	-	-	-	-	-	-	-	-	-	-	-	-	-	-
1:114986834_0:AG	0.3	0.45	-	-	0.73	0.26	-	0.55	-	-	-	-	-	-	-	-	-	-	-	-	-	-	-	-	-	-	-	-	-	-	-	-	-	-	-	-	-	-	-	-	-	-	-	-	-	-	-	-	-
1:114997606_0:AG	-	-	-	-	0.59	-	0.25	0.59	-	-	-	0.26	-	-	-	-	-	-	-	0.25	-	-	-	-	-	-	-	-	-	-	-	-	-	-	-	-	-	-	-	-	-	-	-	-	-	-	-	-	-
1:115014199_0:AG	-	-	0.33	-	-	-	-	-	-	-	0.23	-	-	-	-	-	-	0.14	-	0.09	0.12	0.12	-	0.11	-	-	-	-	-	-	-	0.22	-	-	-	-	0.16	-	-	-	-	0.18	0.12	-	-	-	-	-	-
1:115014244_0:AG	-	-	0.29	-	-	-	-	-	-	-	-	-	-	0.24	-	-	-	-	-	0.12	-	-	-	0.13	-	-	0.15	-	-	-	-	-	-	0.17	-	-	-	-	-	-	-	-	-	-	-	-	-	-	-
1:115014253_0:AG	-	-	0.35	-	-	-	-	-	-	-	0.39	-	-	0.27	0.14	-	0.3	0.16	-	0.22	0.14	-	0.19	-	-	-	0.32	-	0.19	-	-	-	-	-	-	-	0.17	-	-	0.21	-	0.2	0.22	-	0.26	-	-	-	-
1:115022624_0:AG	-	-	0.45	0.57	-	-	0.21	-	-	-	-	-	-	-	-	-	-	-	-	-	-	-	-	-	-	-	-	-	-	-	-	-	-	-	-	-	-	-	-	-	-	-	-	-	-	-	-	-	-
1:115031789_0:AG	-	-	-	-	-	-	-	-	-	-	0.11	0.06	0.12	-	-	-	-	-	0.11	-	-	-	-	-	-	-	-	-	-	-	-	-	-	-	-	-	-	-	-	-	-	-	-	-	-	-	-	-	-
1:115031823_0:AG	0.15	-	0.17	-	-	0.22	-	-	-	-	-	-	-	-	-	-	-	-	-	-	-	-	-	-	-	-	-	-	-	-	-	-	-	-	-	-	-	-	-	-	-	-	-	-	-	-	-	-	-
1:115035058_0:AG	0.45	0.41	-	0.54	-	-	0.43	-	-	-	-	-	-	-	-	-	-	-	-	-	-	-	-	-	-	-	-	-	-	-	-	-	-	-	-	-	-	-	-	-	-	-	-	-	-	-	-	-	-
1:115035702_0:AG	0.33	-	-	-	0.41	-	0.75	-	-	-	-	-	-	-	-	-	-	-	-	-	-	-	-	-	-	-	-	-	-	-	-	-	-	-	-	-	-	-	-	-	-	-	-	-	-	-	-	-	-
1:115035728_0:AG	0.35	0.67	0.36	0.26	0.32	-	0.22	-	-	-	-	-	-	-	-	-	-	-	-	-	-	-	-	-	-	-	-	-	-	-	-	-	-	-	-	-	-	-	-	-	-	-	-	-	-	-	-	-	-
1:115035842_0:AG	-	-	-	-	0.2	-	-	-	0.1	-	0.17	0.09	-	0.09	0.26	-	0.21	0.17	0.23	0.18	0.19	0.14	0.45	0.22	-	-	-	-	0.17	-	-	0.11	-	0.13	-	-	0.17	0.12	-	-	-	-	-	-	0.25	-	0.15	-	-
1:115035862_0:AG	0.26	0.62	0.61	0.47	0.48	0.19	0.63	0.71	-	-	-	-	-	-	-	-	-	-	-	-	-	-	-	-	-	-	-	-	-	-	-	-	-	-	-	-	-	-	-	-	0.15	-	-	-	-	-	-	-	-
1:115035874_0:AG	0.35	0.59	0.56	0.4	0.27	0.27	0.2	0.38	-	-	-	0.07	-	-	0.12	-	0.09	-	0.11	-	-	-	-	-	-	-	-	-	-	-	-	0.08	-	-	-	-	0.16	-	-	-	-	-	-	-	-	-	-	-	-
1:115251605_1:AG	-	-	-	-	0.54	0.45	0.55	-	-	-	-	-	-	-	0.27	-	-	-	-	-	-	-	-	-	-	-	-	-	0.33	-	-	-	-	-	-	-	-	-	-	-	-	0.16	0.19	-	-	-	-	-	-
1:115251618_1:AG	-	-	-	-	-	-	-	-	-	-	-	-	-	-	0.38	-	0.44	-	-	0.19	0.23	-	0.19	-	-	-	-	-	0.35	-	-	-	0.44	-	-	0.22	-	0.23	0.22	0.24	-	0.32	-	-	-	-	-	0.38	0.58
1:115302653_1:AG	0.25	-	0.23	0.19	-	-	-	-	-	-	-	-	-	-	-	-	-	-	-	-	-	-	-	-	-	-	-	-	-	-	-	-	-	-	-	-	-	-	-	-	-	-	-	-	-	-	-	-	-
1:115305766_1:AG	0.5	0.64	0.69	0.53	0.85	0.68	0.76	0.56	0.35	-	-	0.26	0.55	0.57	0.45	0.35	0.6	0.69	0.55	0.59	-	-	0.72	-	0.26	-	0.33	-	-	-	-	-	0.37	0.38	-	-	-	-	0.38	-	0.29	-	-	-	-	-	0.25	0.64	-
1:115305767_1:AG	-	0.64	0.32	-	0.42	-	-	0.29	-	-	-	-	-	-	-	-	-	-	-	-	-	-	0.26	-	-	-	-	-	-	-	-	-	-	-	-	-	-	-	-	-	-	-	-	-	-	-	-	-	-
1:115305768_1:AG	0.28	0.64	0.42	0.38	0.77	0.63	0.41	0.31	0.38	-	-	0.42	0.25	0.32	-	-	-	-	0.38	-	-	-	0.33	-	0.19	-	-	-	-	-	-	-	0.37	0.3	-	-	-	-	-	-	-	-	-	0.29	-	-	0.24	-	0.45
1:115305769_1:AG	0.29	0.5	0.44	0.44	0.85	0.61	0.71	0.47	-	-	-	-	-	0.26	-	-	-	-	0.33	-	-	-	-	-	0.21	-	-	-	-	-	-	-	-	0.28	-	-	-	-	-	-	-	-	-	-	-	-	-	-	0.45
1:115305794_1:AG	-	-	0.28	0.29	0.43	0.33	0.24	0.39	-	-	-	-	-	-	-	-	-	-	-	-	-	-	-	-	-	-	-	-	-	-	-	-	-	-	-	-	-	-	-	-	-	-	-	-	-	-	-	-	-
1:115305840_1:AG	-	0.73	0.45	0.47	0.73	0.7	0.67	0.65	-	-	-	-	-	-	-	-	-	-	-	-	-	-	-	-	-	-	-	-	-	-	-	-	-	-	-	-	-	-	-	-	-	-	-	-	-	-	-	-	-
1:115309406_1:AG	0.5	0.54	0.56	0.72	0.69	0.77	0.81	0.64	-	-	-	-	-	-	-	-	-	-	-	-	-	-	-	-	-	-	-	-	-	-	-	-	-	-	-	-	-	-	-	-	-	-	-	-	-	-	-	-	-
1:115309411_1:AG	0.87	0.96	0.89	0.89	-	0.83	0.96	0.93	-	-	0.32	0.38	-	0.4	0.26	-	-	0.38	0.28	0.18	0.19	-	-	0.35	-	0.38	0.28	-	-	-	-	-	-	0.19	-	-	-	0.25	0.25	-	0.38	-	-	-	-	-	0.4	-	0.38
1:115309414_1:AG	-	0.4	0.35	0.5	-	-	-	-	-	-	-	-	-	-	-	-	-	-	-	-	-	-	-	-	-	-	-	-	-	-	-	-	-	-	-	-	-	-	-	-	-	-	-	-	-	-	-	-	-
1:115309426_1:AG	0.8	0.8	0.8	0.89	-	0.73	0.89	1	-	-	-	-	-	0.35	-	-	-	-	-	-	0.19	-	-	0.35	-	-	-	-	-	-	-	-	-	0.21	-	-	-	0.2	-	-	0.33	-	-	-	-	-	-	-	0.46
1:115309427_1:AG	0.53	0.55	0.65	0.76	-	0.55	0.94	0.73	-	-	-	-	-	-	-	-	-	-	-	-	-	-	-	-	-	-	-	-	-	-	-	-	-	-	-	-	-	-	-	-	-	-	-	-	-	-	-	-	-
1:115309432_1:AG	0.53	-	0.61	0.76	-	-	0.76	0.91	-	-	-	-	-	-	-	-	-	-	-	-	-	-	-	-	-	-	-	-	-	-	-	-	-	-	-	-	-	-	-	-	-	-	-	-	-	-	-	-	-
1:115309438_1:AG	0.23	0.45	0.39	0.37	-	-	0.4	0.45	-	-	-	-	-	-	-	-	-	-	-	-	-	-	-	-	-	-	-	-	-	-	-	-	-	-	-	-	-	-	-	-	-	-	-	-	-	-	-	-	-
1:115309455_1:AG	0.29	-	0.21	0.45	-	0.35	-	0.23	-	-	-	-	-	-	-	-	-	-	-	-	-	-	-	-	-	-	-	-	-	-	-	-	-	-	-	-	-	-	-	-	-	-	-	-	-	-	-	-	-
1:115318475_1:AG	0.72	0.55	0.68	0.75	0.86	0.38	0.78	0.66	-	-	-	-	-	-	-	-	-	-	-	-	-	0.28	-	-	-	-	-	-	-	-	-	-	-	-	-	-	-	-	-	-	-	-	-	-	-	-	-	-	-
1:115318478_1:AG	0.27	-	-	-	0.21	-	0.38	0.35	-	-	-	-	-	-	-	-	-	-	-	-	-	-	-	-	-	-	-	-	-	-	-	-	-	-	-	-	-	-	-	-	-	-	-	-	-	-	-	-	-
1:115319459_1:AG	0.32	-	0.45	0.32	0.41	0.31	0.33	0.27	-	-	-	-	-	-	-	-	-	-	-	-	-	-	-	-	-	-	-	-	-	-	-	-	-	-	-	-	-	-	-	-	-	-	-	-	-	-	-	-	-
1:115323917_1:AG	-	0.19	-	-	0.44	-	-	0.32	-	-	-	-	-	0.33	-	-	-	-	-	-	-	-	-	-	-	-	-	-	-	-	-	-	-	-	-	-	-	-	-	-	-	-	-	-	-	-	-	-	0.43
1:115323957_1:AG	0.26	0.34	0.37	0.47	0.33	0.29	0.48	0.39	-	-	-	-	-	-	-	-	-	-	-	-	-	-	-	-	-	-	-	-	-	-	-	-	-	-	-	-	-	-	-	-	-	-	-	-	-	-	-	-	-
1:115324007_1:AG	-	0.16	0.37	-	0.33	-	0.19	0.24	-	-	-	-	-	-	-	-	-	-	-	-	-	-	-	-	-	-	-	-	-	-	-	-	-	-	-	-	-	-	-	-	-	-	-	-	-	-	-	-	-
1:115324766_1:AG	-	-	-	-	-	-	0.48	-	-	-	-	-	-	0.45	-	0.47	-	-	0.77	0.64	-	-	-	-	0.43	-	-	-	0.64	-	-	-	-	-	-	-	0.75	-	-	0.73	-	-	-	-	-	-	-	-	-
1:115324834_1:AG	0.69	0.43	-	0.71	0.53	0.81	0.88	0.58	0.52	-	-	-	0.45	0.5	-	0.54	-	-	0.26	0.39	-	-	-	-	0.38	-	-	-	0.46	-	-	-	-	0.31	-	0.5	-	-	-	0.53	-	-	-	-	0.44	-	-	-	-
1:115324835_1:AG	-	0.47	-	0.64	0.31	0.71	0.62	0.42	-	-	-	-	-	0.24	-	0.21	-	-	-	-	-	-	-	-	-	-	-	-	-	-	-	-	-	-	-	-	-	-	-	-	-	-	-	-	-	-	-	-	-
1:115324899_1:AG	0.44	-	-	0.35	0.5	0.69	0.5	-	-	-	-	-	-	0.25	-	-	-	-	-	-	-	-	-	-	0.28	-	-	-	-	-	-	-	-	-	-	-	-	-	-	-	-	-	-	-	-	-	-	-	-
1:115325017_1:AG	-	-	0.32	-	-	0.23	-	-	-	-	-	-	-	-	-	-	-	-	0.16	-	0.1	-	-	0.14	-	-	-	-	-	-	-	-	0.15	-	-	-	-	-	-	-	-	-	-	-	-	-	-	-	-
1:115325091_1:AG	-	-	0.2	-	-	-	-	-	-	-	0.08	-	-	-	-	-	-	0.06	0.1	-	0.07	-	-	-	-	-	-	-	-	-	0.12	-	-	-	-	-	-	-	-	0.06	-	-	-	-	-	-	-	-	-
1:115325454_1:AG	-	-	0.26	-	0.36	-	0.19	-	-	-	-	-	-	-	-	-	-	-	-	-	-	-	-	-	-	-	-	-	-	-	-	-	-	-	-	-	-	-	-	-	-	-	-	-	-	-	-	-	-
1:115325500_1:AG	0.25	-	0.31	-	0.25	-	-	0.21	0.09	-	0.12	-	-	-	-	-	0.14	0.1	0.25	-	0.22	-	-	-	-	-	-	-	-	-	-	-	-	0.11	-	-	-	-	-	-	-	-	-	-	-	-	-	-	-
1:115325501_1:AG	0.18	-	0.14	-	0.28	-	-	-	0.09	0.28	0.13	0.11	-	-	-	-	0.14	0.19	0.14	-	0.16	-	-	-	-	-	-	-	-	-	-	-	-	0.09	-	-	-	-	-	-	-	-	-	-	-	-	-	-	-
1:115325512_1:AG	0.41	0.3	0.35	0.5	0.53	0.46	0.4	0.37	-	-	-	-	-	-	-	-	-	-	-	-	-	-	-	-	-	-	-	-	-	-	-	-	-	-	-	-	-	-	-	-	-	-	-	-	-	-	-	-	-
1:115325523_1:AG	0.48	0.56	0.48	0.64	0.65	0.74	0.45	0.28	0.13	-	0.2	0.15	-	-	-	-	0.15	-	0.18	0.14	0.15	-	-	0.21	0.17	-	-	-	-	-	-	-	-	0.12	0.33	-	-	-	-	-	0.11	-	-	-	-	-	0.16	-	-
1:115325536_1:AG	0.77	0.78	0.8	0.89	0.83	0.86	0.68	0.62	0.29	0.36	0.31	0.25	0.24	0.32	0.53	-	0.36	0.47	0.41	0.31	0.54	0.26	0.37	0.35	0.36	-	0.24	-	0.35	-	0.17	0.36	0.25	0.52	0.5	0.27	0.36	-	0.35	0.3	0.49	0.67	0.32	0.24	-	-	0.35	0.18	0.82
1:115325537_1:AG	0.55	0.35	0.44	0.43	0.47	0.29	0.52	0.43	-	-	0.14	0.14	-	-	-	-	0.12	0.25	-	-	0.17	-	-	0.17	-	-	-	-	-	-	0.14	0.24	-	0.18	-	0.25	-	-	0.17	0.24	0.16	-	-	-	-	-	0.3	-	-
1:115326871_1:AG	-	-	-	-	0.36	0.36	-	0.42	-	-	-	-	-	-	-	-	-	-	-	-	-	-	-	-	-	-	-	-	-	-	-	-	-	-	-	-	-	-	-	-	-	-	-	-	-	-	-	-	-
1:115326937_1:AG	0.45	-	-	-	0.58	0.53	-	-	-	-	-	0.5	-	-	-	-	-	-	0.24	-	-	-	-	-	-	-	-	-	-	-	-	-	-	-	-	-	-	-	-	-	-	0.46	-	-	-	-	-	-	-
1:115330209_1:AG	-	-	-	-	0.36	0.15	-	0.33	-	-	-	-	-	-	-	-	-	-	-	-	-	-	-	-	-	-	-	-	-	-	-	-	-	-	-	-	-	-	-	-	-	-	-	-	-	-	-	-	-
1:115333126_1:AG	-	-	0.58	-	-	0.6	0.82	0.72	-	-	0.29	-	-	-	-	-	-	0.35	0.24	0.18	0.32	-	-	0.22	-	-	0.25	-	-	-	-	0.3	-	0.21	-	0.17	0.23	0.26	-	-	-	0.2	0.24	0.22	-	-	-	0.3	-
1:115333133_1:AG	-	-	-	-	-	-	-	-	-	-	-	-	-	-	-	-	-	0.19	-	0.13	0.14	-	0.21	-	-	-	-	-	0.21	-	-	0.12	-	0.22	-	0.31	-	-	-	-	-	0.17	-	-	-	-	-	-	-
1:115578994_0:AG	-	-	-	-	-	-	-	-	-	-	-	-	-	0.32	-	-	-	0.23	0.23	0.29	-	0.24	-	0.37	-	-	0.41	-	-	-	-	-	-	-	-	0.26	0.45	0.26	-	-	-	-	-	-	-	-	-	-	-
1:115579109_0:AG	-	-	-	-	-	-	-	-	0.29	-	0.45	-	-	0.46	-	-	0.37	0.62	0.5	0.29	-	0.45	0.64	0.35	-	-	-	-	-	0.41	0.46	0.4	-	0.43	-	-	0.46	0.4	-	0.47	0.36	-	0.4	0.5	-	-	-	-	-
1:115766431_1:AG	-	-	-	-	-	-	-	-	-	-	0.1	-	-	-	-	-	-	0.17	0.24	-	-	-	-	-	-	-	-	-	-	-	-	-	-	0.09	-	-	0.11	0.14	0.12	-	-	-	-	-	-	-	-	-	-
1:115766433_1:AG	-	-	0.92	0.91	0.5	0.73	-	-	0.61	-	0.46	0.51	0.32	0.29	0.71	0.53	0.18	0.53	0.59	0.42	0.52	0.38	0.5	0.6	0.5	0.72	0.53	-	0.51	-	0.56	0.5	0.29	0.45	0.63	0.34	0.64	0.34	0.44	0.55	0.44	0.52	0.57	0.59	0.25	0.59	0.26	0.58	-
1:115766460_1:AG	-	-	-	0.42	0.55	-	-	-	-	-	0.16	0.13	-	-	0.26	-	-	-	-	0.17	-	-	-	-	-	-	-	-	-	-	-	-	-	-	-	0.18	0.3	-	-	-	0.19	-	0.27	0.19	-	-	-	-	-
1:115783677_1:AG	-	-	-	-	-	-	-	-	-	-	0.33	0.29	-	-	-	-	-	-	0.35	-	0.26	-	-	0.36	-	-	0.29	-	-	-	-	-	-	-	-	-	-	-	-	-	-	0.38	-	-	-	-	-	-	-
1:11615492_0:AG	-	-	-	-	0.38	-	0.46	0.8	-	-	-	-	-	-	-	-	-	-	-	-	-	-	-	-	-	-	-	-	-	-	-	-	-	-	-	-	-	-	-	-	-	-	-	-	-	-	-	-	-
1:11615561_0:AG	0.47	-	-	0.38	-	0.54	0.55	0.39	-	-	-	-	-	-	-	-	-	-	-	-	-	-	-	-	-	-	-	-	-	-	-	-	-	-	-	-	-	-	-	-	-	-	-	-	-	-	-	-	-
1:11616778_0:AG	-	-	0.25	-	-	0.15	-	0.26	-	-	-	-	-	-	-	-	-	-	-	-	-	-	-	-	-	-	-	-	-	-	-	-	-	-	-	-	-	-	-	-	-	-	-	-	-	-	-	-	-
1:11616861_0:AG	0.37	0.41	0.41	0.24	-	0.29	0.17	0.41	-	-	-	-	-	-	-	-	-	-	-	-	-	-	-	-	-	-	-	-	-	-	-	-	-	-	-	-	-	-	-	-	-	-	-	-	-	-	-	-	-
1:11616872_0:AG	-	-	0.21	0.19	-	0.17	-	-	-	-	-	-	-	-	-	-	-	-	-	-	-	-	-	-	-	-	-	-	-	-	-	-	-	-	-	-	-	-	-	-	-	-	-	-	-	-	-	-	-
1:11616896_0:AG	0.32	-	0.19	0.24	0.33	0.16	0.26	0.27	-	-	-	-	-	-	-	-	-	-	-	-	-	-	-	-	-	-	-	-	-	-	-	-	-	-	-	-	-	-	-	-	-	-	-	-	-	-	-	-	-
1:11616909_0:AG	0.19	-	0.16	-	0.15	-	-	-	-	-	-	-	-	-	-	-	-	-	-	-	-	-	-	-	-	-	-	-	-	-	-	-	-	-	-	-	-	-	-	-	-	-	-	-	-	-	-	-	-
1:116324098_1:AG	0.1	0.06	0.03	0.07	0.1	0.04	0.07	0.08	-	-	-	-	0.19	-	-	-	-	-	-	-	-	-	-	-	-	-	-	-	-	-	-	-	-	-	-	-	-	-	-	-	-	-	-	-	-	-	-	-	-
1:116324110_1:AG	0.03	-	-	0.03	-	0.04	0.04	0.03	-	-	-	-	-	-	-	-	-	-	-	-	-	-	-	-	-	-	-	-	-	-	-	-	-	-	-	-	-	-	-	-	-	-	-	-	-	-	-	-	-
1:116324128_1:AG	0.06	0.08	0.05	0.07	0.08	0.07	0.1	0.08	-	-	-	0.19	-	-	-	-	-	-	0.08	-	-	-	-	-	-	-	-	-	-	-	-	-	0.08	0.11	-	0.12	-	-	-	-	0.08	-	-	-	-	-	-	-	-
1:116324133_1:AG	-	0.04	0.05	-	0.07	-	-	-	-	-	-	0.13	-	-	-	-	-	-	-	-	-	-	-	-	-	-	-	-	-	-	-	-	-	-	-	-	-	-	-	-	-	-	-	-	-	-	-	-	-
1:116324134_1:AG	0.12	-	0.11	0.12	0.09	0.1	0.13	0.13	-	-	-	0.12	-	-	-	-	-	-	-	-	-	-	-	-	-	-	-	-	-	-	-	-	-	0.1	-	-	-	-	0.1	-	-	-	-	-	-	-	-	-	-
1:116324230_1:AG	0.05	0.03	0.03	-	0.05	0.02	0.03	0.05	-	-	-	-	-	-	-	-	-	-	-	-	-	-	-	-	-	-	-	-	-	-	-	-	-	-	-	-	-	-	-	-	-	-	-	-	-	-	-	-	-
1:116324315_1:AG	-	0.06	-	-	0.05	0.04	-	-	-	-	-	-	-	-	-	-	-	-	-	-	-	-	-	-	-	-	-	-	-	-	-	-	-	-	-	-	-	-	-	-	-	-	-	-	-	-	-	-	-
1:116403709_1:AG	-	-	-	-	-	-	-	-	-	-	-	-	-	-	-	-	-	-	-	-	-	-	-	-	-	-	-	-	-	-	-	-	-	-	-	-	-	-	-	-	-	-	-	-	-	-	-	-	-
1:116456666_1:AG	0.06	0.03	0.06	0.1	0.02	0.04	0.03	0.03	-	-	-	-	-	-	-	-	-	-	-	-	-	-	-	-	-	-	-	-	-	-	-	-	-	-	-	-	-	-	-	-	-	-	-	-	-	-	-	-	-
1:116456687_1:AG	0.03	0.03	-	0.02	-	-	-	-	-	-	-	-	-	-	-	-	-	-	-	-	-	-	-	-	-	-	-	-	-	-	-	-	-	-	-	-	-	-	-	-	-	-	-	-	-	-	-	-	-
1:116468871_1:AG	0.57	-	-	0.56	0.91	0.86	0.38	-	-	-	-	0.22	-	-	-	-	0.33	-	-	0.2	-	0.29	-	-	-	-	-	-	-	-	-	-	-	-	-	-	-	-	-	-	-	-	-	-	-	-	-	-	-
1:116468882_1:AG	0.46	-	0.29	-	0.75	-	-	-	-	-	-	-	-	-	-	-	-	-	-	-	-	-	-	-	-	-	-	-	-	-	-	-	-	-	-	-	-	-	-	-	-	-	-	-	-	-	-	-	-
1:116468895_1:AG	0.43	-	0.4	0.42	0.58	0.53	0.42	-	-	-	-	-	-	-	-	-	-	-	-	-	-	-	-	-	-	-	-	-	-	-	-	-	-	-	-	-	-	-	-	-	-	-	-	-	-	-	-	-	-
1:116490590_1:AG	0.05	0.04	0.03	0.03	0.02	-	-	-	-	-	-	-	-	-	-	-	-	-	0.1	-	-	-	-	-	-	-	-	-	-	-	-	-	-	-	-	-	-	-	-	-	-	-	-	-	-	-	-	-	-
1:116490632_1:AG	0.03	-	0.04	-	0.04	0.05	-	0.03	-	0.05	-	-	-	-	-	-	-	-	-	-	-	-	-	-	-	0.03	-	-	-	-	-	-	0.06	-	-	-	-	-	-	-	-	-	-	-	-	-	-	-	-
1:116490633_1:AG	0.04	0.03	0.03	0.03	0.07	0.06	0.07	0.03	-	-	-	-	0.11	-	-	-	-	-	0.15	0.06	-	-	-	-	-	0.03	-	-	-	-	-	-	-	-	-	-	-	-	-	-	-	-	-	-	-	-	-	-	-
1:116490634_1:AG	-	0.03	0.03	-	0.04	-	0.06	-	-	-	-	-	-	-	-	-	-	-	-	-	-	-	-	-	-	0.03	-	-	-	-	-	-	-	-	-	-	-	-	-	-	-	-	-	-	-	-	-	-	-
1:116491875_1:AG	-	-	-	0.02	0.03	-	0.04	-	-	-	-	-	-	-	-	-	-	-	-	-	-	-	-	-	-	-	-	-	-	-	-	-	-	-	-	-	-	-	-	-	-	-	-	-	-	-	-	-	-
1:116491878_1:AG	0.04	0.05	0.05	0.05	0.09	-	0.12	0.09	-	0.09	-	-	0.11	0.09	-	0.13	-	-	-	-	-	-	-	0.17	-	0.08	-	-	-	-	-	-	-	-	-	-	-	-	-	-	-	-	-	-	-	-	0.13	-	-
1:116499999_1:AG	-	0.46	-	-	-	0.19	-	0.58	-	-	-	-	-	-	-	-	-	-	-	-	-	-	-	-	-	-	-	-	-	-	-	-	-	-	-	-	-	-	-	-	-	-	-	-	-	-	-	-	-
1:116500025_1:AG	-	0.41	-	0.35	-	0.29	-	0.55	-	-	-	-	-	-	-	-	-	-	0.24	-	0.23	-	-	-	-	-	-	-	-	-	-	-	-	-	-	-	-	-	-	-	0.1	-	-	0.19	-	-	-	-	-
1:11650100_1:AG	0.3	-	0.55	0.48	0.5	0.36	-	0.5	-	-	-	-	-	-	-	-	-	-	-	-	-	-	-	-	-	-	-	-	-	-	-	-	-	-	-	-	-	-	-	0.28	-	-	-	-	-	-	-	-	-
1:116591506_1:AG	-	-	-	-	-	-	-	-	-	-	0.24	-	-	-	-	-	-	-	0.23	0.27	-	-	-	0.25	-	-	-	-	-	-	-	-	-	-	-	-	-	-	-	-	-	-	-	-	-	-	-	-	-
1:116605676_1:AG	-	-	-	-	-	-	-	-	0.35	-	-	-	0.29	0.39	-	-	-	-	-	-	-	-	-	0.27	-	0.45	-	-	-	-	-	-	-	-	-	-	-	-	0.33	-	-	-	-	-	-	-	-	-	-
1:116605741_1:AG	-	-	-	-	-	-	-	-	0.08	0.16	0.11	0.17	0.17	0.16	0.1	-	-	0.11	0.21	0.16	0.18	0.14	0.08	0.21	-	0.17	0.16	-	0.2	0.15	0.05	0.14	0.13	0.11	0.22	-	0.27	0.13	0.08	0.18	0.13	0.1	0.17	0.09	-	0.08	0.12	0.2	-
1:116605746_1:AG	-	-	-	-	-	-	-	-	0.18	0.31	0.29	0.26	0.29	0.38	0.23	0.11	0.22	0.27	0.38	0.22	0.23	0.21	0.23	0.22	0.35	0.23	0.16	0.23	0.37	0.17	0.24	0.24	0.21	0.2	0.3	0.29	0.26	0.14	0.27	0.28	0.25	0.18	0.26	0.27	-	0.16	0.2	0.17	-
1:116605749_1:AG	-	-	-	-	0.82	0.56	-	-	0.41	0.34	0.42	0.49	0.62	0.53	0.53	0.41	0.36	0.6	0.58	0.5	0.63	0.57	0.43	0.46	0.47	0.54	0.57	0.4	0.72	0.56	0.49	0.57	0.51	0.41	0.55	-	0.56	0.54	0.43	0.57	0.57	0.53	0.64	0.53	0.23	0.46	0.4	0.59	-
1:116605797_1:AG	0.67	-	-	-	0.5	-	-	-	0.22	0.11	0.14	0.23	0.32	0.3	0.19	0.24	0.21	0.36	0.32	0.18	0.28	0.26	0.27	0.16	-	0.45	0.48	0.25	0.35	0.29	0.27	0.46	0.21	0.19	0.33	0.26	0.38	0.25	0.16	0.31	0.34	0.21	0.33	0.2	0.15	0.19	0.16	0.27	-
1:116605805_1:AG	-	-	-	-	-	-	-	-	-	0.07	0.07	0.1	0.15	0.1	0.12	-	0.09	0.12	0.19	0.11	0.22	0.12	0.13	0.06	-	0.14	0.19	-	0.16	0.18	0.08	0.28	0.12	0.13	0.17	0.1	0.18	0.08	0.11	0.13	0.08	0.14	0.13	0.13	-	0.18	0.05	0.18	-
1:117601548_0:AG	-	-	0.33	0.21	-	0.27	-	-	-	-	-	-	-	-	-	-	-	-	-	-	-	-	-	-	-	-	-	-	-	-	-	-	-	-	-	-	-	-	-	-	-	-	-	-	-	-	-	-	-
1:117601624_0:AG	0.43	0.54	0.71	0.71	-	0.53	0.62	0.67	-	-	-	-	-	-	-	-	-	-	-	-	-	-	-	-	-	-	-	-	-	-	-	-	-	-	-	-	-	-	-	-	-	-	-	-	-	-	-	-	-
1:117601625_0:AG	0.47	0.54	0.75	0.58	-	0.67	0.64	0.75	-	-	-	-	-	-	-	-	-	-	-	-	-	-	-	-	-	-	-	-	-	-	-	-	-	-	-	-	-	-	-	-	-	-	-	-	-	-	-	-	-
1:117609678_0:AG	0.38	-	0.57	-	-	0.61	0.56	-	-	-	-	-	-	-	-	-	-	-	-	-	-	-	-	-	-	-	-	-	-	-	-	-	-	-	-	-	-	-	-	-	-	-	-	-	-	-	-	-	-
1:117609700_0:AG	0.76	-	0.53	-	-	0.54	0.75	-	-	-	-	-	-	-	-	-	-	-	-	-	-	-	-	-	-	-	-	-	-	-	-	-	-	-	-	-	-	-	-	-	-	-	-	-	-	-	-	-	-
1:117612276_0:AG	-	0.31	-	0.4	0.67	0.36	0.5	-	-	-	-	-	-	-	-	-	-	-	-	-	-	-	-	-	-	-	-	-	-	-	-	-	-	-	-	-	-	-	-	-	-	-	-	-	-	-	-	-	-
1:117612284_0:AG	-	0.5	-	0.6	0.62	0.43	-	-	-	-	-	-	-	-	-	-	-	-	-	-	-	-	-	-	-	-	-	-	-	-	-	-	-	-	-	-	-	-	-	-	-	-	-	-	-	-	-	-	-
1:117612317_0:AG	-	-	-	0.62	0.75	-	0.85	-	-	-	-	-	-	-	-	-	-	-	-	-	-	-	-	-	-	-	-	-	-	-	-	-	-	-	-	-	-	-	-	-	-	-	-	-	-	-	-	-	-
1:117612373_0:AG	-	0.69	-	0.45	-	0.55	-	-	-	-	-	-	-	-	-	-	-	-	-	-	-	-	-	-	-	-	-	-	-	-	-	-	-	-	-	-	-	-	-	-	-	-	-	-	-	-	-	-	-
1:117614270_0:AG	0.43	0.57	0.31	0.36	-	0.35	0.4	-	-	-	-	-	-	-	-	-	-	-	-	-	-	-	-	-	-	-	-	-	-	-	-	-	-	-	-	-	-	-	-	-	-	-	-	-	-	-	-	-	-
1:117614291_0:AG	0.85	0.73	0.36	0.45	-	0.43	0.6	-	-	-	-	-	-	-	-	-	-	-	-	-	-	-	-	-	-	-	-	-	-	-	-	-	-	-	-	-	-	-	-	-	-	-	-	-	-	-	-	-	-
1:117626193_0:AG	-	-	0.47	0.26	-	0.36	0.43	-	-	-	-	-	-	-	-	-	-	-	-	-	-	-	-	-	-	-	-	-	-	-	-	-	-	-	-	-	-	-	-	-	-	-	-	-	-	-	-	-	-
1:117626244_0:AG	0.28	-	-	0.36	-	0.23	0.21	-	-	-	-	-	-	-	-	-	-	-	-	-	-	-	-	-	-	-	-	-	-	-	-	-	-	-	-	-	-	-	-	-	-	-	-	-	-	-	-	-	-
1:117626245_0:AG	-	-	-	0.27	-	0.21	0.31	-	-	-	-	-	-	-	-	-	-	-	-	-	-	-	-	-	-	-	-	-	-	-	-	-	-	-	-	-	-	-	-	-	-	-	-	-	-	-	-	-	-
1:117626252_0:AG	0.41	-	-	0.45	0.44	0.38	0.32	-	-	-	-	-	-	-	-	-	-	-	-	-	-	-	-	-	-	-	-	-	-	-	-	-	-	-	-	-	-	-	-	-	-	-	-	-	-	-	-	-	-
1:117669178_0:AG	0.38	-	0.32	0.43	-	0.34	0.31	-	-	-	-	-	-	-	-	-	-	-	-	-	-	-	-	-	-	-	-	-	-	-	-	-	-	-	-	-	-	-	-	-	-	-	-	-	-	-	-	-	-
1:117669196_0:AG	-	-	-	0.25	-	0.31	0.29	-	-	-	-	-	-	-	-	-	-	-	-	-	-	-	-	-	-	-	-	-	-	-	-	-	-	-	-	-	-	-	-	-	-	-	-	-	-	-	-	-	-
1:117669238_0:AG	0.44	-	0.55	0.56	-	0.47	0.42	0.62	-	-	-	-	-	-	-	-	-	-	-	-	-	-	-	-	-	-	-	-	-	-	-	-	-	-	-	-	-	-	-	-	-	-	-	-	-	-	-	-	-
1:117669256_0:AG	-	-	0.3	0.44	-	0.18	-	0.5	-	-	-	-	-	-	-	-	-	-	-	-	-	-	-	-	-	-	-	-	-	-	-	-	-	-	-	-	-	-	-	-	-	-	-	-	-	-	-	-	-
1:117669274_0:AG	0.73	0.53	0.73	0.69	-	0.6	0.85	0.85	-	-	-	-	-	-	-	-	-	-	-	-	-	-	-	-	-	-	-	-	-	-	-	-	-	-	-	-	-	-	-	-	-	-	-	-	-	-	-	-	-
1:117669293_0:AG	-	0.47	0.44	0.86	-	0.44	-	-	-	-	-	-	-	-	-	-	-	-	-	-	-	-	-	-	-	-	-	-	-	-	-	-	-	-	-	-	-	-	-	-	-	-	-	-	-	-	-	-	-
1:117669298_0:AG	-	0.67	0.71	0.92	-	0.88	-	-	-	-	-	-	-	-	-	-	-	-	-	-	-	-	-	-	-	-	-	-	-	-	-	-	-	-	-	-	-	-	-	-	-	-	-	-	-	-	-	-	-
1:117671246_0:AG	0.33	-	-	-	-	0.27	0.44	-	-	-	-	-	-	-	-	-	-	-	-	-	-	-	-	-	-	-	-	-	-	-	-	-	-	-	-	-	-	-	-	-	-	-	-	-	-	-	-	-	-
1:117671950_0:AG	0.38	-	0.3	-	-	0.29	-	-	-	-	-	-	-	-	-	-	-	-	-	-	-	-	-	-	-	-	-	-	-	-	-	-	-	-	-	-	-	-	-	-	-	-	-	-	-	-	-	-	-
1:117672006_0:AG	0.28	-	0.5	-	0.64	0.32	0.43	-	-	-	-	-	-	-	-	-	-	-	-	-	-	-	-	-	-	-	-	-	-	-	-	-	-	-	-	-	-	-	-	-	-	-	-	-	-	-	-	-	-
1:117672017_0:AG	-	-	0.21	-	0.43	-	0.35	-	-	-	-	-	-	-	-	-	-	-	-	-	-	-	-	-	-	-	-	-	-	-	-	-	-	-	-	-	-	-	-	-	-	-	-	-	-	-	-	-	-
1:117672029_0:AG	0.37	-	0.47	-	0.54	0.23	0.47	-	-	-	-	-	-	-	-	-	-	-	-	-	-	-	-	-	-	-	-	-	-	-	-	-	-	-	-	-	-	-	-	-	-	-	-	-	-	-	-	-	-
1:117672053_0:AG	0.4	-	0.56	0.28	-	0.24	-	-	-	-	-	-	-	-	-	-	-	-	-	-	-	-	-	-	-	-	-	-	-	-	-	-	-	-	-	-	-	-	-	-	-	-	-	-	-	-	-	-	-
1:117672258_0:AG	-	-	-	-	0.38	-	0.33	0.46	-	-	-	-	-	-	-	-	-	-	-	-	-	-	-	-	-	-	-	-	-	-	-	-	-	-	-	-	-	-	-	-	-	-	-	-	-	-	-	-	-
1:117673876_0:AG	-	-	0.44	-	0.45	0.48	-	-	-	-	-	-	-	-	-	-	-	-	-	-	-	-	-	-	-	-	-	-	-	-	-	-	-	-	-	-	-	-	-	-	-	-	-	-	-	-	-	-	-
1:117674891_0:AG	0.55	-	-	0.33	0.64	-	0.28	-	-	-	-	-	-	-	-	-	-	-	-	-	-	-	-	-	-	-	-	-	-	-	-	-	-	-	-	-	-	-	-	-	-	-	-	-	-	-	-	-	-
1:117674964_0:AG	-	-	-	0.54	-	0.54	0.6	-	-	-	-	-	-	-	-	-	-	-	-	-	-	-	-	-	-	-	-	-	-	-	-	-	-	-	-	-	-	-	-	-	-	-	-	-	-	-	-	-	-
1:117680380_0:AG	0.47	-	0.75	-	-	0.43	0.4	-	-	-	-	-	-	-	-	-	-	-	-	-	-	-	-	-	-	-	-	-	-	-	-	-	-	-	-	-	-	-	-	-	-	-	-	-	-	-	-	-	-
1:117680381_0:AG	0.79	-	0.88	0.55	-	0.59	0.67	-	-	-	-	-	-	-	-	-	-	-	-	-	-	-	-	-	-	-	-	-	-	-	-	-	-	-	-	-	-	-	-	-	-	-	-	-	-	-	-	-	-
1:117680389_0:AG	0.61	-	0.75	-	-	0.32	-	-	-	-	-	-	-	-	-	-	-	-	-	-	-	-	-	-	-	-	-	-	-	-	-	-	-	-	-	-	-	-	-	-	-	-	-	-	-	-	-	-	-
1:117680394_0:AG	0.64	-	0.6	0.64	-	0.37	0.73	-	-	-	-	-	-	-	-	-	-	-	-	-	-	-	-	-	-	-	-	-	-	-	-	-	-	-	-	-	-	-	-	-	-	-	-	-	-	-	-	-	-
1:117680402_0:AG	0.75	-	0.91	-	-	0.4	-	-	-	-	-	-	-	-	-	-	-	-	-	-	-	-	-	-	-	-	-	-	-	-	-	-	-	-	-	-	-	-	-	-	-	-	-	-	-	-	-	-	-
1:117681139_0:AG	-	-	-	0.45	-	0.39	0.27	-	-	-	-	-	-	-	-	-	-	-	-	-	-	-	-	-	-	-	-	-	-	-	-	-	-	-	-	-	-	-	-	-	-	-	-	-	-	-	-	-	-
1:117681156_0:AG	0.67	-	-	0.82	-	0.69	0.79	-	-	-	-	-	-	-	-	-	-	-	-	-	-	-	-	-	-	-	-	-	-	-	-	-	-	-	-	-	-	-	-	-	-	-	-	-	-	-	-	-	-
1:117681164_0:AG	1	0.82	-	0.75	-	0.82	0.76	-	-	-	-	-	-	-	-	-	-	-	-	-	-	-	-	-	-	-	-	-	-	-	-	-	-	-	-	-	-	-	-	-	-	-	-	-	-	-	-	-	-
1:117681167_0:AG	0.64	0.67	-	0.55	-	0.74	0.5	-	-	-	-	-	-	-	-	-	-	-	-	-	-	-	-	-	-	-	-	-	-	-	-	-	-	-	-	-	-	-	-	-	-	-	-	-	-	-	-	-	-
1:117681174_0:AG	0.45	0.46	-	0.67	-	0.53	0.5	-	-	-	-	-	-	-	-	-	-	-	-	-	-	-	-	-	-	-	-	-	-	-	-	-	-	-	-	-	-	-	-	-	-	-	-	-	-	-	-	-	-
1:117681176_0:AG	0.82	0.86	-	0.67	-	0.84	0.79	-	-	-	-	-	-	-	-	-	-	-	-	-	-	-	-	-	-	-	-	-	-	-	-	-	-	-	-	-	-	-	-	-	-	-	-	-	-	-	-	-	-
1:117699363_0:AG	0.36	0.47	0.64	-	-	0.22	0.3	-	-	-	-	-	-	-	-	-	-	-	-	-	-	-	-	-	-	-	-	-	-	-	-	-	-	-	-	-	-	-	-	-	-	-	-	-	-	-	-	-	-
1:117699370_0:AG	1	1	-	0.43	-	0.56	0.78	-	-	-	-	-	-	-	-	-	-	-	-	-	-	-	-	-	-	-	-	-	-	-	-	-	-	-	-	-	-	-	-	-	-	-	-	-	-	-	-	-	-
1:117699377_0:AG	1	-	-	-	-	0.45	0.78	-	-	-	-	-	-	-	-	-	-	-	-	-	-	-	-	-	-	-	-	-	-	-	-	-	-	-	-	-	-	-	-	-	-	-	-	-	-	-	-	-	-
1:117705257_0:AG	-	-	0.38	-	-	0.5	0.45	-	-	-	-	-	-	-	-	-	-	-	-	-	-	-	-	-	-	-	-	-	-	-	-	-	-	-	-	-	-	-	-	-	-	-	-	-	-	-	-	-	-
1:117709038_0:AG	-	-	0.5	-	-	0.81	0.71	-	-	-	-	-	-	-	-	-	-	-	-	-	-	-	-	-	-	-	-	-	-	-	-	-	-	-	-	-	-	-	-	-	-	-	-	-	-	-	-	-	-
1:117709045_0:AG	-	-	0.57	-	-	1	0.91	-	-	-	-	-	-	-	-	-	-	-	-	-	-	-	-	-	-	-	-	-	-	-	-	-	-	-	-	-	-	-	-	-	-	-	-	-	-	-	-	-	-
1:117709047_0:AG	-	-	0.64	-	-	1	0.92	-	-	-	-	-	-	-	-	-	-	-	-	-	-	-	-	-	-	-	-	-	-	-	-	-	-	-	-	-	-	-	-	-	-	-	-	-	-	-	-	-	-
1:117913114_0:AG	-	-	-	-	-	-	-	-	-	-	-	-	-	-	-	-	-	-	-	0.6	-	-	-	-	-	-	-	-	-	-	-	-	-	-	-	-	-	-	-	-	-	-	-	0.64	-	-	-	-	-
1:119023547_1:AG	0.63	0.67	-	0.53	0.62	-	0.61	0.59	0.67	0.81	-	-	0.61	0.64	-	0.64	-	-	-	-	-	-	-	-	0.64	-	-	-	-	-	-	-	-	-	-	-	-	-	-	0.5	-	-	-	-	-	-	-	-	0.62
1:119023548_1:AG	0.41	-	-	0.28	-	-	0.26	0.46	-	0.21	-	-	0.28	0.17	-	0.43	-	-	-	-	-	-	-	-	-	-	-	-	-	-	-	-	-	-	-	-	-	-	-	-	-	-	-	-	-	-	-	-	0.23
1:119023572_1:AG	0.32	-	-	-	-	-	0.34	0.21	-	-	-	-	-	-	-	-	-	-	-	-	-	-	-	-	-	-	-	-	-	-	-	-	-	-	-	-	-	-	-	-	-	-	-	-	-	-	-	-	-
1:119023574_1:AG	0.39	0.41	-	0.4	0.58	-	0.44	0.44	-	-	-	-	0.33	0.13	-	0.44	-	-	-	-	-	-	-	-	-	-	-	-	-	-	-	-	-	-	-	-	-	-	-	-	-	-	-	-	-	-	-	-	0.16
1:119023590_1:AG	0.27	-	-	-	0.43	-	0.29	0.29	-	-	-	-	-	-	-	-	-	-	-	-	-	-	-	-	-	-	-	-	-	-	-	-	-	-	-	-	-	-	-	-	-	-	-	-	-	-	-	-	0.22
1:119023603_1:AG	0.43	0.38	-	-	-	-	-	0.21	-	-	-	-	-	0.15	-	0.29	-	-	-	-	-	-	-	-	-	-	-	-	-	-	-	-	-	-	-	-	-	-	-	-	-	-	-	-	-	-	-	-	0.18
1:119023621_1:AG	0.28	-	-	0.33	0.65	-	0.45	0.39	-	-	-	-	-	0.16	-	-	-	-	-	-	-	-	-	-	-	-	-	-	-	-	-	-	-	-	-	-	-	-	-	-	-	-	-	-	-	-	-	-	0.26
1:119023661_1:AG	0.45	0.53	-	0.38	0.53	-	0.26	0.3	-	-	-	-	-	-	-	-	-	-	-	-	-	-	-	-	-	-	-	-	-	-	-	-	-	-	-	-	-	-	-	-	-	-	-	-	-	-	-	-	-
1:119024003_1:AG	0.27	-	-	-	-	-	0.2	0.22	-	-	-	-	-	-	-	-	-	-	-	-	-	-	-	-	-	-	-	-	-	-	-	-	-	-	-	-	-	-	-	-	-	-	-	-	-	-	-	-	0.28
1:119024064_1:AG	0.18	-	-	-	-	-	0.2	0.13	0.35	0.16	-	0.4	0.39	0.27	-	0.24	-	-	-	-	-	-	-	-	0.25	-	-	-	-	-	-	-	-	0.23	-	-	-	-	-	-	-	-	-	-	-	-	0.38	-	0.29
1:119024112_1:AG	0.29	-	-	-	0.56	-	0.26	0.26	-	0.23	-	-	-	0.26	-	-	-	-	-	-	-	-	-	-	0.14	-	-	-	-	-	-	-	-	-	-	-	-	-	-	-	-	-	-	-	-	-	-	-	0.31
1:119024125_1:AG	-	-	-	-	0.58	-	0.28	0.4	-	-	-	-	-	0.19	-	-	-	-	-	-	-	-	-	-	-	-	-	-	-	-	-	-	-	-	-	-	-	-	-	-	-	-	-	-	-	-	-	-	-
1:119025673_1:AG	0.35	-	0.43	-	0.48	-	0.42	0.26	-	-	-	-	-	-	-	-	-	-	-	-	-	-	-	-	-	-	-	-	-	-	-	-	-	-	-	-	-	-	-	-	-	-	-	-	-	-	-	-	-
1:119026056_1:AG	-	0.33	-	-	0.21	-	0.16	-	-	-	-	-	-	-	-	-	-	-	-	-	-	-	-	-	-	-	-	-	-	-	-	-	-	-	-	-	-	-	-	-	-	-	-	-	-	-	-	-	-
1:119027646_1:AG	0.28	-	-	-	-	-	0.19	0.23	-	-	-	-	-	-	-	-	-	-	-	-	-	-	-	-	-	-	-	-	-	-	-	-	-	-	-	-	-	-	-	-	-	-	-	-	-	-	-	-	-
1:119028072_1:AG	0.77	0.61	0.61	0.48	0.69	0.38	0.41	0.62	-	-	-	0.08	-	-	-	-	-	-	-	-	-	-	-	-	-	-	-	-	-	-	-	-	-	0.11	-	-	-	-	-	-	-	-	-	-	-	-	-	-	-
1:119037829_1:AG	0.45	-	-	-	0.46	-	0.42	-	-	-	-	-	-	-	-	-	-	-	-	-	-	-	-	-	-	-	-	-	-	-	-	-	-	-	-	-	-	-	-	-	-	-	-	-	-	-	-	-	-
1:119046603_1:AG	0.73	0.92	0.67	-	-	-	-	-	-	-	-	-	-	-	-	-	-	-	-	-	-	-	-	-	-	-	-	-	-	-	-	-	-	-	-	-	-	-	-	-	-	-	-	-	-	-	-	-	-
1:119059064_1:AG	0.75	-	-	-	-	-	0.82	0.83	-	-	-	-	-	-	-	-	-	-	-	-	-	-	-	-	-	-	-	-	-	-	-	-	-	-	-	-	-	-	-	-	-	-	-	-	-	-	-	-	-
1:119059120_1:AG	0.64	-	0.45	-	0.64	-	-	0.38	-	-	-	-	-	-	-	-	-	-	-	-	-	-	-	-	-	-	-	-	-	-	-	-	-	-	-	-	-	-	-	-	-	-	-	-	-	-	-	-	-
1:119059186_1:AG	0.81	-	0.79	-	1	-	-	0.54	-	-	-	-	-	-	-	-	-	-	-	-	-	-	-	-	-	-	-	-	-	-	-	-	-	-	-	-	-	-	-	-	-	-	-	-	-	-	-	-	-
1:119059191_1:AG	0.25	-	0.32	-	0.64	-	-	0.2	-	-	-	-	-	-	-	-	-	-	-	-	-	-	-	-	-	-	-	-	-	-	-	-	-	-	-	-	-	-	-	-	-	-	-	-	-	-	-	-	-
1:119059198_1:AG	0.83	-	0.89	-	0.79	-	-	0.46	-	-	-	-	-	-	-	-	-	-	-	-	-	-	-	-	-	-	-	-	-	-	-	-	-	-	-	-	-	-	-	-	-	-	-	-	-	-	-	-	-
1:119060310_1:AG	0.74	0.71	0.59	0.42	0.74	0.16	0.5	0.56	-	-	-	-	-	-	-	-	-	0.15	-	-	-	-	-	-	-	-	-	-	-	-	-	-	-	-	-	0.29	-	-	-	-	-	-	-	-	-	-	-	-	-
1:119060324_1:AG	0.43	0.37	0.44	0.26	0.61	-	0.42	-	-	-	-	-	-	-	-	-	-	-	-	-	-	-	-	-	-	-	-	-	-	-	-	-	-	-	-	-	-	-	-	-	-	-	-	-	-	-	-	-	-
1:119060325_1:AG	0.28	0.28	0.29	0.23	0.58	-	0.31	0.34	-	-	-	-	-	-	-	-	-	-	-	-	-	-	-	-	-	-	-	-	-	-	-	-	-	-	-	-	-	-	-	-	-	-	-	-	-	-	-	-	-
1:119066496_1:AG	-	-	0.62	-	0.46	-	0.21	-	-	-	-	-	-	-	-	-	-	-	-	-	-	-	-	-	-	-	-	-	-	-	-	-	-	-	-	-	-	-	-	-	-	-	-	-	-	-	-	-	-
1:119066556_1:AG	-	-	-	0.37	0.26	-	0.28	0.45	-	-	-	-	-	-	-	-	-	-	-	-	-	-	-	-	-	-	-	-	-	-	-	-	-	-	-	-	-	-	-	-	-	-	-	-	-	-	-	-	-
1:119066557_1:AG	-	-	-	0.32	0.26	-	0.2	-	-	-	-	-	-	-	-	-	-	-	-	-	-	-	-	-	-	-	-	-	-	-	-	-	-	-	-	-	-	-	-	-	-	-	-	-	-	-	-	-	-
1:119066573_1:AG	0.44	0.91	0.6	0.53	0.67	-	0.57	-	-	-	0.38	-	-	-	-	-	-	-	0.3	-	-	-	-	0.21	-	-	-	-	-	-	-	0.36	-	-	-	-	-	-	-	-	-	-	-	-	-	-	-	0.43	-
1:119066938_1:AG	0.33	0.56	-	0.64	0.59	-	0.48	0.41	-	-	-	-	-	-	-	-	-	-	-	-	-	-	-	-	-	-	-	-	-	-	-	-	-	-	-	-	-	-	-	-	-	-	-	-	-	-	-	-	-
1:119066944_1:AG	0.38	0.36	-	0.57	0.56	-	0.5	0.52	-	-	-	-	-	-	-	-	-	-	-	-	-	-	-	-	-	-	-	-	-	-	-	-	-	-	-	-	-	-	-	-	-	-	-	-	-	-	-	-	-
1:119066957_1:AG	0.48	0.69	-	0.79	0.65	-	0.69	0.78	-	-	-	-	-	-	-	-	-	-	-	-	-	-	-	-	-	-	-	-	-	-	-	-	-	-	-	-	-	-	-	-	-	-	-	-	-	-	-	-	-
1:119066989_1:AG	0.31	0.29	-	0.42	0.55	-	0.23	0.33	-	-	-	-	-	-	-	-	-	-	-	-	-	-	-	-	-	-	-	-	-	-	-	-	-	-	-	-	-	-	-	-	-	-	-	-	-	-	-	-	-
1:119069320_1:AG	0.29	0.37	0.27	-	0.24	-	-	0.29	-	-	-	-	-	0.26	-	-	-	-	-	-	-	-	-	-	-	-	-	-	-	-	-	-	-	-	-	-	-	-	-	-	-	-	-	-	-	-	-	-	-
1:119069336_1:AG	-	0.38	0.23	-	-	-	-	0.12	-	-	-	-	-	-	-	-	-	-	-	-	-	-	-	-	-	-	-	-	-	-	-	-	-	-	-	-	-	-	-	-	-	-	-	-	-	-	-	-	-
1:119070880_1:AG	-	-	0.25	-	0.53	-	0.22	-	-	-	-	-	-	-	-	-	-	-	-	-	-	-	-	-	-	-	-	-	-	-	-	-	-	-	-	-	-	-	-	-	-	-	-	-	-	-	-	-	-
1:119070926_1:AG	0.29	-	0.2	-	-	-	0.22	-	-	-	-	0.28	-	-	-	-	-	-	-	0.19	0.38	-	0.25	-	-	-	-	-	0.29	-	-	-	-	0.15	-	-	-	-	-	-	-	-	-	-	-	-	-	-	-
1:119070956_1:AG	0.33	0.29	0.26	-	0.33	0.45	0.4	-	-	-	-	-	-	-	-	-	-	-	-	-	-	-	-	-	-	-	-	-	-	-	-	-	-	0.19	-	-	-	-	-	-	-	-	-	-	-	-	-	-	-
1:119071000_1:AG	0.29	-	0.29	-	-	-	0.25	-	-	-	-	-	-	-	-	-	-	-	-	-	-	-	-	-	-	-	-	-	-	-	-	-	-	-	-	-	-	-	-	-	-	-	-	-	-	-	-	-	-
1:119071024_1:AG	0.24	0.29	0.32	-	0.54	-	-	-	-	-	-	-	-	-	-	-	-	-	-	-	-	-	-	-	-	-	-	-	-	-	-	-	-	-	-	-	-	-	-	-	-	-	-	-	-	-	-	-	-
1:119071036_1:AG	0.5	0.57	0.43	-	0.77	-	0.52	-	-	-	-	-	-	-	-	-	-	-	-	-	-	-	-	-	-	-	-	-	-	-	-	-	-	-	-	-	-	-	-	-	-	-	-	-	-	-	-	-	-
1:119071037_1:AG	0.33	0.27	0.28	-	-	-	0.25	-	-	-	-	-	-	-	-	-	-	-	-	-	-	-	-	-	-	-	-	-	-	-	-	-	-	-	-	-	-	-	-	-	-	-	-	-	-	-	-	-	-
1:119071063_1:AG	0.44	0.21	-	-	0.33	-	-	-	-	-	-	-	-	-	-	-	-	-	-	-	-	-	-	-	-	-	-	-	-	-	-	-	-	-	-	-	-	-	-	-	-	-	-	-	-	-	-	-	-
1:119071930_1:AG	0.3	-	-	0.42	0.56	-	-	0.42	-	-	-	-	-	-	-	-	-	-	-	-	-	-	-	-	-	-	-	-	-	-	-	-	-	-	-	-	-	-	-	-	-	-	-	-	-	-	-	-	-
1:119071945_1:AG	0.42	-	0.4	0.56	0.58	-	-	0.41	-	-	-	-	-	-	-	-	-	-	-	-	-	-	-	-	-	-	-	-	-	-	-	-	-	-	-	-	-	-	-	-	-	-	-	-	-	-	-	-	-
1:119071955_1:AG	-	-	-	0.33	0.4	-	0.31	0.33	-	-	-	-	-	-	-	-	-	-	-	-	-	-	-	-	-	-	-	-	-	-	-	-	-	-	-	-	-	-	-	-	-	-	-	-	-	-	-	-	-
1:119072040_1:AG	0.39	-	-	-	0.26	-	0.24	-	-	-	-	-	-	-	-	-	-	-	-	-	-	-	-	-	-	-	-	-	-	-	-	-	-	-	-	-	-	-	-	-	-	-	-	-	-	-	-	-	-
1:119084740_1:AG	0.3	-	-	0.33	0.5	-	0.56	-	-	-	-	-	-	-	-	-	-	-	-	-	-	-	-	-	-	-	-	-	-	-	-	-	-	-	-	-	-	-	-	-	-	-	-	-	-	-	-	-	-
1:119084744_1:AG	0.33	-	-	0.31	0.61	-	0.61	-	-	-	-	-	0.55	-	-	-	-	-	-	-	-	0.45	-	-	-	-	-	-	-	-	-	-	-	-	-	-	-	-	-	-	-	-	-	-	-	-	-	-	-
1:119084837_1:AG	0.29	-	-	-	0.27	-	0.17	-	-	-	-	-	-	-	-	-	-	-	-	-	-	-	-	-	-	-	-	-	-	-	-	-	-	-	-	-	-	-	-	-	-	-	-	-	-	-	-	-	-
1:119084846_1:AG	0.4	-	-	-	0.34	-	0.21	0.21	-	-	-	-	-	-	-	-	-	-	-	-	-	-	-	-	-	-	-	-	-	-	-	-	-	-	-	-	-	-	-	-	-	-	-	-	-	-	-	-	-
1:119084932_1:AG	0.33	-	-	0.22	0.49	-	0.17	0.2	-	-	-	-	-	-	-	-	-	-	-	-	-	-	-	-	-	-	-	-	-	-	-	-	-	-	-	-	-	-	-	-	-	-	-	-	-	-	-	-	-
1:119086179_1:AG	0.14	0.36	0.33	-	0.45	0.4	0.31	-	-	-	-	-	-	-	-	-	-	-	-	-	-	-	-	-	-	-	-	-	-	-	-	-	-	-	-	-	-	-	-	-	-	-	-	-	-	-	-	-	-
1:119086182_1:AG	0.22	0.23	0.39	0.2	0.41	-	-	-	-	-	-	-	-	-	-	-	-	-	-	-	-	-	-	-	-	-	-	-	-	-	-	-	-	-	-	-	-	-	-	-	-	-	-	-	-	-	-	-	-
1:119086220_1:AG	0.22	-	-	-	0.59	-	0.32	-	-	-	-	-	-	-	-	-	-	-	-	-	-	-	-	-	-	-	-	-	-	-	-	-	-	-	-	-	-	-	-	-	-	-	-	-	-	-	-	-	-
1:119092284_1:AG	0.24	-	0.39	-	0.44	0.29	0.22	0.42	-	-	-	-	-	-	-	-	-	-	-	-	-	-	-	-	-	-	-	-	-	-	-	-	-	-	-	-	-	-	-	-	-	-	-	-	-	-	-	-	-
1:119092612_1:AG	0.46	-	0.45	0.48	0.77	0.29	-	0.4	-	-	-	-	-	-	-	-	-	-	-	-	-	-	-	-	-	-	-	-	-	-	-	-	-	-	-	-	-	-	-	-	-	-	-	-	-	-	-	-	-
1:119115816_1:AG	-	-	-	-	-	0.2	0.38	0.48	-	-	-	-	-	-	-	-	-	-	-	-	-	-	-	-	-	-	-	-	-	-	-	-	-	-	-	-	-	-	-	-	-	-	-	-	-	-	-	-	-
1:119120807_1:AG	0.75	0.53	-	-	-	0.78	-	0.75	0.94	-	-	0.81	-	-	-	-	-	0.77	-	0.82	-	0.69	-	0.61	-	0.55	-	-	-	-	0.85	0.73	-	0.53	-	-	0.85	0.79	-	0.81	0.79	-	-	0.81	-	-	-	-	-
1:119137518_1:AG	0.35	-	-	0.44	0.45	-	0.36	-	-	-	-	-	0.33	-	-	0.33	-	-	-	-	-	-	-	-	-	-	-	-	-	-	-	-	-	-	-	-	-	-	-	-	-	-	-	-	-	-	-	-	-
1:119153317_1:AG	0.08	0.09	-	0.04	0.09	-	-	0.08	-	-	-	-	-	-	-	-	-	-	-	-	-	-	-	-	-	-	-	-	-	-	-	-	-	-	-	-	-	-	-	-	-	-	-	-	-	-	-	-	-
1:119155446_1:AG	0.04	-	-	0.07	-	0.04	0.07	0.05	-	-	-	-	-	-	-	-	-	-	-	-	-	-	-	-	-	-	-	-	-	-	-	-	-	-	-	-	-	-	-	-	-	-	-	-	-	-	-	-	-
1:119365201_1:AG	-	-	0.64	-	-	-	0.53	0.57	-	-	-	-	-	-	-	-	-	-	-	-	-	-	-	-	-	-	-	-	-	-	-	-	-	-	-	-	-	-	-	-	-	-	-	-	-	-	-	-	-
1:119588411_1:AG	0.09	0.07	0.09	0.08	-	0.15	0.1	0.05	-	-	-	-	-	-	-	-	-	-	-	-	-	-	-	-	-	-	-	-	-	-	-	-	-	-	-	-	-	-	-	-	-	-	-	-	-	-	-	-	-
1:119588457_1:AG	0.11	0.07	0.09	0.08	0.05	0.1	0.07	0.1	-	-	-	-	-	-	-	-	-	-	-	-	-	-	-	-	-	-	-	-	-	-	-	-	-	-	-	-	-	-	-	-	-	-	-	-	-	-	-	-	-
1:119588458_1:AG	0.1	0.05	0.05	-	-	0.05	0.1	0.04	-	-	-	-	-	-	-	-	-	-	-	-	-	-	-	-	-	-	-	-	-	-	-	-	-	-	-	-	-	-	-	-	-	-	-	-	-	-	-	-	-
1:119588474_1:AG	-	0.03	0.04	0.05	-	-	-	-	-	-	-	-	-	-	-	-	-	-	-	-	-	-	-	-	-	-	-	-	-	-	-	-	-	-	-	-	-	-	-	-	-	-	-	-	-	-	-	-	-
1:119588482_1:AG	0.11	0.09	0.16	0.08	0.1	0.14	0.2	0.14	-	-	-	-	-	-	-	-	-	-	-	-	-	-	-	-	-	-	-	-	-	-	-	-	-	-	-	-	-	-	-	-	-	-	-	-	-	-	-	-	-
1:119588483_1:AG	0.11	0.09	0.12	0.07	0.09	0.14	0.15	0.11	-	-	-	-	-	-	-	-	-	-	-	-	-	-	-	-	-	-	-	-	-	-	-	-	-	-	-	-	-	-	-	-	-	-	-	-	-	-	-	-	-
1:119588579_1:AG	-	-	-	0.05	-	-	0.07	0.05	-	-	-	-	-	-	-	-	-	-	-	-	-	-	-	-	-	-	-	-	-	-	-	-	-	-	-	-	-	-	-	-	-	-	-	-	-	-	-	-	-
1:119729170_0:AG	-	-	0.53	-	0.45	-	0.61	-	-	-	-	-	-	-	-	-	-	-	-	-	-	-	-	-	-	-	-	-	-	-	-	-	-	-	-	-	-	-	-	-	-	-	-	-	-	-	-	-	-
1:119731764_0:AG	-	-	-	0.21	0.19	-	0.22	-	-	-	-	-	-	-	-	-	-	-	-	-	-	-	-	-	-	-	-	-	-	-	-	-	-	-	-	-	-	-	-	-	-	-	-	-	-	-	-	-	-
1:119731790_0:AG	-	0.29	0.31	0.32	-	-	0.23	0.4	0.14	-	-	-	-	-	-	-	-	-	-	-	-	-	-	-	-	-	-	-	-	-	-	-	-	-	-	-	-	-	-	-	-	-	-	-	-	-	0.13	-	-
1:119731804_0:AG	0.21	-	0.44	0.37	-	-	0.25	0.4	0.16	-	-	0.1	-	0.15	-	-	-	-	-	-	-	-	-	-	-	-	-	-	-	-	-	-	-	-	-	-	-	-	-	-	-	-	-	-	-	-	0.11	-	-
1:119731815_0:AG	0.21	-	0.36	-	-	-	0.23	0.44	-	-	-	-	-	-	-	-	0.16	-	-	-	-	-	-	-	-	-	-	-	-	-	-	-	-	-	-	-	-	-	-	-	-	-	-	-	-	-	-	-	-
1:119746521_0:AG	-	-	-	-	-	-	-	-	0.56	-	-	-	-	0.4	-	0.38	0.73	-	-	-	-	-	-	-	-	0.53	-	-	-	-	-	-	-	0.53	-	-	-	0.55	0.92	0.55	-	-	-	-	-	-	-	0.5	0.45
1:119746618_0:AG	-	-	-	-	-	-	-	-	0.2	-	0.18	-	-	-	-	-	-	0.19	0.18	-	-	-	-	-	0.23	-	-	-	-	0.26	-	0.28	-	0.27	-	-	0.25	-	0.12	-	-	-	-	-	-	-	-	0.26	-
1:119874810_0:AG	-	-	0.06	-	-	0.07	-	0.04	-	-	-	-	-	-	-	-	0.09	0.1	-	0.07	-	0.06	0.14	0.07	-	0.05	-	-	0.21	0.07	0.08	0.06	0.08	0.05	0.1	0.26	0.18	0.13	0.09	0.16	0.13	0.14	0.28	0.19	-	0.14	0.06	-	-
1:119881607_0:AG	-	-	-	-	-	-	-	-	-	-	-	-	-	-	-	-	-	-	-	0.47	-	0.5	-	-	-	-	-	-	-	-	-	-	-	0.26	-	-	-	-	-	-	-	-	-	0.26	-	-	-	-	-
1:119941372_0:AG	0.42	-	-	-	-	-	-	-	-	-	-	-	-	-	-	-	0.22	0.17	0.31	-	-	0.19	-	-	-	-	-	-	0.33	-	-	-	-	0.39	-	-	0.32	0.25	-	-	-	0.29	0.27	-	-	-	-	0.27	-
1:119941432_0:AG	0.47	-	-	-	-	-	0.43	-	-	-	-	-	-	0.26	-	-	0.44	0.23	0.33	0.24	-	0.35	-	-	-	-	-	-	0.38	-	-	-	-	-	-	-	0.29	0.29	-	0.39	-	-	0.55	0.5	-	-	0.25	0.32	-
1:12004041_0:AG	-	0.5	0.62	0.54	-	-	-	-	-	-	-	-	-	-	-	-	-	-	-	-	-	-	-	-	-	-	-	-	-	-	-	-	-	-	-	-	-	-	-	-	-	-	-	-	-	-	-	-	-
1:120371898_1:AG	-	-	-	-	-	-	-	-	-	-	-	-	-	-	-	-	-	-	-	-	-	-	-	-	-	-	-	-	-	-	-	-	-	-	-	-	-	-	-	-	-	-	-	-	-	-	-	-	-
1:120371972_1:AG	-	-	-	-	-	-	-	-	-	-	-	-	-	-	-	-	-	-	-	-	-	-	-	-	-	-	-	-	-	-	-	-	-	-	-	-	-	-	-	-	-	-	-	-	-	-	-	-	-
1:120372013_1:AG	-	-	-	-	-	-	-	-	-	-	-	-	-	-	-	-	-	-	-	-	-	-	-	-	-	-	-	-	-	-	-	-	-	-	-	-	-	-	-	-	-	-	-	-	-	-	-	-	-
1:120372636_1:AG	-	-	-	-	-	-	-	-	-	-	-	-	-	-	-	-	-	-	-	-	-	-	-	-	-	-	-	-	-	-	-	-	-	-	-	-	-	-	-	-	-	-	-	-	-	-	-	-	-
1:120372639_0:AG	-	-	-	-	0.65	-	0.56	0.33	-	-	-	-	-	-	-	-	-	-	-	-	-	-	-	-	-	-	-	-	-	-	-	-	-	-	-	-	-	-	-	-	-	-	-	-	-	-	-	-	-
1:120372643_1:AG	-	-	-	-	-	-	-	-	-	-	-	-	-	-	-	-	-	-	-	-	-	-	-	-	-	-	-	-	-	-	-	-	-	-	-	-	-	-	-	-	-	-	-	-	-	-	-	-	-
1:120372675_0:AG	-	-	-	-	1	-	0.88	0.44	-	-	-	-	-	-	-	-	-	-	-	-	-	-	-	-	-	-	-	-	-	-	-	-	-	-	-	-	-	-	-	-	-	-	-	-	-	-	-	-	-
1:120372681_1:AG	-	-	-	-	-	-	-	-	-	-	-	-	-	-	-	-	-	-	-	-	-	-	-	-	-	-	-	-	-	-	-	-	-	-	-	-	-	-	-	-	-	-	-	-	-	-	-	-	-
1:120372707_0:AG	-	-	-	-	1	-	0.69	0.54	-	-	-	-	-	-	-	-	-	-	-	-	-	-	-	-	-	-	-	-	-	-	-	-	-	-	-	-	-	-	-	-	-	-	-	-	-	-	-	-	-
1:120372940_1:AG	-	-	-	-	-	-	-	-	-	-	-	-	-	-	-	-	-	-	-	-	-	-	-	-	-	-	-	-	-	-	-	-	-	-	-	-	-	-	-	-	-	-	-	-	-	-	-	-	-
1:120372985_1:AG	-	-	-	-	-	-	-	-	-	-	-	-	-	-	-	-	-	-	-	-	-	-	-	-	-	-	-	-	-	-	-	-	-	-	-	-	-	-	-	-	-	-	-	-	-	-	-	-	-
1:120372996_1:AG	-	-	-	-	-	-	-	-	-	-	-	-	-	-	-	-	-	-	-	-	-	-	-	-	-	-	-	-	-	-	-	-	-	-	-	-	-	-	-	-	-	-	-	-	-	-	-	-	-
1:120373000_0:AG	-	-	-	0.4	0.65	-	0.45	-	-	-	-	-	-	-	-	-	-	-	-	-	-	-	-	-	-	-	-	-	-	-	-	-	-	-	-	-	-	-	-	-	-	-	-	-	-	-	-	-	-
1:120376412_1:AG	-	-	-	-	-	-	-	-	-	-	-	-	-	-	-	-	-	-	-	-	-	-	-	-	-	-	-	-	-	-	-	-	-	-	-	-	-	-	-	-	-	-	-	-	-	-	-	-	-
1:120377471_1:AG	-	-	-	-	-	-	-	-	-	-	-	-	-	-	-	-	-	-	-	-	-	-	-	-	-	-	-	-	-	-	-	-	-	-	-	-	-	-	-	-	-	-	-	-	-	-	-	-	-
1:120377567_1:AG	-	-	-	-	-	-	-	-	-	-	-	-	-	-	-	-	-	-	-	-	-	-	-	-	-	-	-	-	-	-	-	-	-	-	-	-	-	-	-	-	-	-	-	-	-	-	-	-	-
1:120377568_1:AG	-	-	-	-	-	-	-	-	-	-	-	-	-	-	-	-	-	-	-	-	-	-	-	-	-	-	-	-	-	-	-	-	-	-	-	-	-	-	-	-	-	-	-	-	-	-	-	-	-
1:120377655_1:AG	-	-	-	-	-	-	-	-	-	-	-	-	-	-	-	-	-	-	-	-	-	-	-	-	-	-	-	-	-	-	-	-	-	-	-	-	-	-	-	-	-	-	-	-	-	-	-	-	-
1:120377668_1:AG	-	-	-	-	-	-	-	-	-	-	-	-	-	-	-	-	-	-	-	-	-	-	-	-	-	-	-	-	-	-	-	-	-	-	-	-	-	-	-	-	-	-	-	-	-	-	-	-	-
1:120378470_0:AG	-	-	0.5	0.46	0.33	-	-	-	-	-	-	-	-	-	-	-	-	-	-	-	-	-	-	-	-	-	-	-	-	-	-	-	-	-	-	-	-	-	-	-	-	-	-	-	-	-	-	-	-
1:120378478_1:AG	-	-	-	-	-	-	-	-	-	-	-	-	-	-	-	-	-	-	-	-	-	-	-	-	-	-	-	-	-	-	-	-	-	-	-	-	-	-	-	-	-	-	-	-	-	-	-	-	-
1:120378498_1:AG	-	-	-	-	-	-	-	-	-	-	-	-	-	-	-	-	-	-	-	-	-	-	-	-	-	-	-	-	-	-	-	-	-	-	-	-	-	-	-	-	-	-	-	-	-	-	-	-	-
1:120380802_1:AG	-	-	-	-	-	-	-	-	-	-	-	-	-	-	-	-	-	-	-	-	-	-	-	-	-	-	-	-	-	-	-	-	-	-	-	-	-	-	-	-	-	-	-	-	-	-	-	-	-
1:120380807_1:AG	-	-	-	-	-	-	-	-	-	-	-	-	-	-	-	-	-	-	-	-	-	-	-	-	-	-	-	-	-	-	-	-	-	-	-	-	-	-	-	-	-	-	-	-	-	-	-	-	-
1:120380828_0:AG	-	-	-	-	0.23	-	0.28	0.33	-	-	-	-	-	-	-	-	-	-	-	-	-	-	-	-	-	-	-	-	-	-	-	-	-	-	-	-	-	-	-	-	-	-	-	-	-	-	-	-	-
1:120380884_1:AG	-	-	-	-	-	-	-	-	-	-	-	-	-	-	-	-	-	-	-	-	-	-	-	-	-	-	-	-	-	-	-	-	-	-	-	-	-	-	-	-	-	-	-	-	-	-	-	-	-
1:120380885_1:AG	-	-	-	-	-	-	-	-	-	-	-	-	-	-	-	-	-	-	-	-	-	-	-	-	-	-	-	-	-	-	-	-	-	-	-	-	-	-	-	-	-	-	-	-	-	-	-	-	-
1:120380951_1:AG	-	-	-	-	-	-	-	-	-	-	-	-	-	-	-	-	-	-	-	-	-	-	-	-	-	-	-	-	-	-	-	-	-	-	-	-	-	-	-	-	-	-	-	-	-	-	-	-	-
1:120381450_1:AG	-	-	-	-	-	-	-	-	-	-	-	-	-	-	-	-	-	-	-	-	-	-	-	-	-	-	-	-	-	-	-	-	-	-	-	-	-	-	-	-	-	-	-	-	-	-	-	-	-
1:120381500_1:AG	-	-	-	-	-	-	-	-	-	-	-	-	-	-	-	-	-	-	-	-	-	-	-	-	-	-	-	-	-	-	-	-	-	-	-	-	-	-	-	-	-	-	-	-	-	-	-	-	-
1:120381529_1:AG	-	-	-	-	-	-	-	-	-	-	-	-	-	-	-	-	-	-	-	-	-	-	-	-	-	-	-	-	-	-	-	-	-	-	-	-	-	-	-	-	-	-	-	-	-	-	-	-	-
1:120381630_1:AG	-	-	-	-	-	-	-	-	-	-	-	-	-	-	-	-	-	-	-	-	-	-	-	-	-	-	-	-	-	-	-	-	-	-	-	-	-	-	-	-	-	-	-	-	-	-	-	-	-
1:120381662_1:AG	-	-	-	-	-	-	-	-	-	-	-	-	-	-	-	-	-	-	-	-	-	-	-	-	-	-	-	-	-	-	-	-	-	-	-	-	-	-	-	-	-	-	-	-	-	-	-	-	-
1:120381664_1:AG	-	-	-	-	-	-	-	-	-	-	-	-	-	-	-	-	-	-	-	-	-	-	-	-	-	-	-	-	-	-	-	-	-	-	-	-	-	-	-	-	-	-	-	-	-	-	-	-	-
1:120381666_0:AG	-	-	-	-	0.35	-	0.54	0.47	-	-	-	-	-	-	-	-	-	-	-	-	-	-	-	-	-	-	-	-	-	-	-	-	-	-	-	-	-	-	-	-	-	-	-	-	-	-	-	-	-
1:120381686_1:AG	-	-	-	-	-	-	-	-	-	-	-	-	-	-	-	-	-	-	-	-	-	-	-	-	-	-	-	-	-	-	-	-	-	-	-	-	-	-	-	-	-	-	-	-	-	-	-	-	-
1:120381687_1:AG	-	-	-	-	-	-	-	-	-	-	-	-	-	-	-	-	-	-	-	-	-	-	-	-	-	-	-	-	-	-	-	-	-	-	-	-	-	-	-	-	-	-	-	-	-	-	-	-	-
1:120381766_1:AG	-	-	-	-	-	-	-	-	-	-	-	-	-	-	-	-	-	-	-	-	-	-	-	-	-	-	-	-	-	-	-	-	-	-	-	-	-	-	-	-	-	-	-	-	-	-	-	-	-
1:120381767_1:AG	-	-	-	-	-	-	-	-	-	-	-	-	-	-	-	-	-	-	-	-	-	-	-	-	-	-	-	-	-	-	-	-	-	-	-	-	-	-	-	-	-	-	-	-	-	-	-	-	-
1:120381778_1:AG	-	-	-	-	-	-	-	-	-	-	-	-	-	-	-	-	-	-	-	-	-	-	-	-	-	-	-	-	-	-	-	-	-	-	-	-	-	-	-	-	-	-	-	-	-	-	-	-	-
1:120381966_1:AG	-	-	-	-	-	-	-	-	-	-	-	-	-	-	-	-	-	-	-	-	-	-	-	-	-	-	-	-	-	-	-	-	-	-	-	-	-	-	-	-	-	-	-	-	-	-	-	-	-
1:120382659_1:AG	-	-	-	-	-	-	-	-	-	-	-	-	-	-	-	-	-	-	-	-	-	-	-	-	-	-	-	-	-	-	-	-	-	-	-	-	-	-	-	-	-	-	-	-	-	-	-	-	-
1:120382738_1:AG	-	-	-	-	-	-	-	-	-	-	-	-	-	-	-	-	-	-	-	-	-	-	-	-	-	-	-	-	-	-	-	-	-	-	-	-	-	-	-	-	-	-	-	-	-	-	-	-	-
1:120383338_1:AG	-	-	-	-	-	-	-	-	-	-	-	-	-	-	-	-	-	-	-	-	-	-	-	-	-	-	-	-	-	-	-	-	-	-	-	-	-	-	-	-	-	-	-	-	-	-	-	-	-
1:120383362_1:AG	-	-	-	-	-	-	-	-	-	-	-	-	-	-	-	-	-	-	-	-	-	-	-	-	-	-	-	-	-	-	-	-	-	-	-	-	-	-	-	-	-	-	-	-	-	-	-	-	-
1:120383363_1:AG	-	-	-	-	-	-	-	-	-	-	-	-	-	-	-	-	-	-	-	-	-	-	-	-	-	-	-	-	-	-	-	-	-	-	-	-	-	-	-	-	-	-	-	-	-	-	-	-	-
1:120384117_1:AG	-	-	-	-	-	-	-	-	-	-	-	-	-	-	-	-	-	-	-	-	-	-	-	-	-	-	-	-	-	-	-	-	-	-	-	-	-	-	-	-	-	-	-	-	-	-	-	-	-
1:120384143_1:AG	-	-	-	-	-	-	-	-	-	-	-	-	-	-	-	-	-	-	-	-	-	-	-	-	-	-	-	-	-	-	-	-	-	-	-	-	-	-	-	-	-	-	-	-	-	-	-	-	-
1:120384144_1:AG	-	-	-	-	-	-	-	-	-	-	-	-	-	-	-	-	-	-	-	-	-	-	-	-	-	-	-	-	-	-	-	-	-	-	-	-	-	-	-	-	-	-	-	-	-	-	-	-	-
1:120384164_1:AG	-	-	-	-	-	-	-	-	-	-	-	-	-	-	-	-	-	-	-	-	-	-	-	-	-	-	-	-	-	-	-	-	-	-	-	-	-	-	-	-	-	-	-	-	-	-	-	-	-
1:120384187_1:AG	-	-	-	-	-	-	-	-	-	-	-	-	-	-	-	-	-	-	-	-	-	-	-	-	-	-	-	-	-	-	-	-	-	-	-	-	-	-	-	-	-	-	-	-	-	-	-	-	-
1:120384623_1:AG	-	-	-	-	-	-	-	-	-	-	-	-	-	-	-	-	-	-	-	-	-	-	-	-	-	-	-	-	-	-	-	-	-	-	-	-	-	-	-	-	-	-	-	-	-	-	-	-	-
1:120384638_1:AG	-	-	-	-	-	-	-	-	-	-	-	-	-	-	-	-	-	-	-	-	-	-	-	-	-	-	-	-	-	-	-	-	-	-	-	-	-	-	-	-	-	-	-	-	-	-	-	-	-
1:120384651_1:AG	-	-	-	-	-	-	-	-	-	-	-	-	-	-	-	-	-	-	-	-	-	-	-	-	-	-	-	-	-	-	-	-	-	-	-	-	-	-	-	-	-	-	-	-	-	-	-	-	-
1:120388098_1:AG	-	-	-	-	-	-	-	-	-	-	-	-	-	-	-	-	-	-	-	-	-	-	-	-	-	-	-	-	-	-	-	-	-	-	-	-	-	-	-	-	-	-	-	-	-	-	-	-	-
1:120392964_1:AG	-	-	-	-	-	-	-	-	-	-	-	-	-	-	-	-	-	-	-	-	-	-	-	-	-	-	-	-	-	-	-	-	-	-	-	-	-	-	-	-	-	-	-	-	-	-	-	-	-
1:120392994_1:AG	-	-	-	-	-	-	-	-	-	-	-	-	-	-	-	-	-	-	-	-	-	-	-	-	-	-	-	-	-	-	-	-	-	-	-	-	-	-	-	-	-	-	-	-	-	-	-	-	-
1:120393025_1:AG	-	-	-	-	-	-	-	-	-	-	-	-	-	-	-	-	-	-	-	-	-	-	-	-	-	-	-	-	-	-	-	-	-	-	-	-	-	-	-	-	-	-	-	-	-	-	-	-	-
1:120393033_1:AG	-	-	-	-	-	-	-	-	-	-	-	-	-	-	-	-	-	-	-	-	-	-	-	-	-	-	-	-	-	-	-	-	-	-	-	-	-	-	-	-	-	-	-	-	-	-	-	-	-
1:120395669_1:AG	-	-	-	-	-	-	-	-	-	-	-	-	-	-	-	-	-	-	-	-	-	-	-	-	-	-	-	-	-	-	-	-	-	-	-	-	-	-	-	-	-	-	-	-	-	-	-	-	-
1:120395707_1:AG	-	-	-	-	-	-	-	-	-	-	-	-	-	-	-	-	-	-	-	-	-	-	-	-	-	-	-	-	-	-	-	-	-	-	-	-	-	-	-	-	-	-	-	-	-	-	-	-	-
1:120401637_1:AG	-	-	-	-	-	-	-	-	-	-	-	-	-	-	-	-	-	-	-	-	-	-	-	-	-	-	-	-	-	-	-	-	-	-	-	-	-	-	-	-	-	-	-	-	-	-	-	-	-
1:120442291_2:AG	-	-	-	-	-	-	-	-	-	-	-	-	-	-	-	-	-	-	-	-	-	-	-	-	-	-	-	-	-	-	-	-	-	-	-	-	-	-	-	-	-	-	-	-	-	-	-	-	-
1:120442347_1:AG	-	-	-	-	-	-	-	-	-	-	-	-	-	-	-	-	-	-	-	-	-	-	-	-	-	-	-	-	-	-	-	-	-	-	-	-	-	-	-	-	-	-	-	-	-	-	-	-	-
1:120447146_2:AG	-	-	-	-	-	-	-	-	-	-	-	-	-	-	-	-	-	-	-	-	-	-	-	-	-	-	-	-	-	-	-	-	-	-	-	-	-	-	-	-	-	-	-	-	-	-	-	-	-
1:120447147_2:AG	-	-	-	-	-	-	-	-	-	-	-	-	-	-	-	-	-	-	-	-	-	-	-	-	-	-	-	-	-	-	-	-	-	-	-	-	-	-	-	-	-	-	-	-	-	-	-	-	-
1:120455868_2:AG	-	-	-	-	-	-	-	-	-	-	-	-	-	-	-	-	-	-	-	-	-	-	-	-	-	-	-	-	-	-	-	-	-	-	-	-	-	-	-	-	-	-	-	-	-	-	-	-	-
1:120455869_2:AG	-	-	-	-	-	-	-	-	-	-	-	-	-	-	-	-	-	-	-	-	-	-	-	-	-	-	-	-	-	-	-	-	-	-	-	-	-	-	-	-	-	-	-	-	-	-	-	-	-
1:120479821_1:AG	-	-	-	-	-	-	-	-	-	-	-	-	-	-	-	-	-	-	-	-	-	-	-	-	-	-	-	-	-	-	-	-	-	-	-	-	-	-	-	-	-	-	-	-	-	-	-	-	-
1:120535600_1:AG	-	-	-	-	-	-	-	-	-	-	-	-	-	-	-	-	-	-	-	-	-	-	-	-	-	-	-	-	-	-	-	-	-	-	-	-	-	-	-	-	-	-	-	-	-	-	-	-	-
1:120536518_1:AG	-	-	-	-	-	-	-	-	-	-	-	-	-	-	-	-	-	-	-	-	-	-	-	-	-	-	-	-	-	-	-	-	-	-	-	-	-	-	-	-	-	-	-	-	-	-	-	-	-
1:120536520_1:AG	-	-	-	-	-	-	-	-	-	-	-	-	-	-	-	-	-	-	-	-	-	-	-	-	-	-	-	-	-	-	-	-	-	-	-	-	-	-	-	-	-	-	-	-	-	-	-	-	-
1:120556751_1:AG	-	-	-	-	-	-	-	-	-	-	-	-	-	-	-	-	-	-	-	-	-	-	-	-	-	-	-	-	-	-	-	-	-	-	-	-	-	-	-	-	-	-	-	-	-	-	-	-	-
1:120556756_1:AG	-	-	-	-	-	-	-	-	-	-	-	-	-	-	-	-	-	-	-	-	-	-	-	-	-	-	-	-	-	-	-	-	-	-	-	-	-	-	-	-	-	-	-	-	-	-	-	-	-
1:120557347_1:AG	-	-	-	-	-	-	-	-	-	-	-	-	-	-	-	-	-	-	-	-	-	-	-	-	-	-	-	-	-	-	-	-	-	-	-	-	-	-	-	-	-	-	-	-	-	-	-	-	-
1:120557390_1:AG	-	-	-	-	-	-	-	-	-	-	-	-	-	-	-	-	-	-	-	-	-	-	-	-	-	-	-	-	-	-	-	-	-	-	-	-	-	-	-	-	-	-	-	-	-	-	-	-	-
1:120603392_1:AG	-	-	-	-	-	-	-	-	-	-	-	-	-	-	-	-	-	-	-	-	-	-	-	-	-	-	-	-	-	-	-	-	-	-	-	-	-	-	-	-	-	-	-	-	0.85	-	-	-	-
1:12079651_0:AG	-	-	-	-	-	-	-	-	-	-	-	0.44	-	-	0.53	-	0.6	-	-	0.47	0.92	-	-	-	-	-	-	-	-	-	-	-	-	-	-	-	0.54	-	-	-	-	-	-	-	-	-	-	-	-
1:12101472_0:AG	-	-	-	-	-	-	-	-	0.31	-	0.3	-	-	-	-	-	0.43	-	0.35	-	0.35	0.46	-	0.31	-	-	-	-	-	-	-	0.36	-	0.54	-	-	0.35	0.44	-	-	-	-	-	0.38	-	-	-	-	-
1:121098140_1:AG	-	-	-	-	-	-	-	-	0.19	-	0.31	0.22	-	0.26	0.2	-	0.29	0.13	0.45	0.16	0.35	0.26	-	0.26	-	-	-	-	-	-	-	-	-	0.39	0.36	0.17	0.27	-	-	-	0.16	0.15	0.24	-	-	-	-	0.23	-
1:121132251_1:AG	0.03	-	-	-	0.05	-	0.05	-	0.03	0.03	-	0.06	0.07	0.06	0.06	0.02	0.04	0.04	0.05	0.04	0.07	0.05	0.05	0.04	-	0.04	0.04	-	0.05	0.04	0.04	0.06	0.04	0.05	0.07	0.06	0.06	0.05	0.05	0.04	0.06	0.06	0.05	0.07	-	0.04	0.03	0.02	0.05
1:121132252_1:AG	-	-	-	-	-	-	-	-	-	-	-	0.01	-	-	-	-	-	-	-	0.02	-	-	0.01	-	-	0.01	0.01	-	-	-	-	-	-	-	-	0.01	-	0.01	0.01	-	0.01	-	-	0.02	-	-	-	-	-
1:121132253_1:AG	-	-	-	-	0.02	-	-	-	-	-	-	-	0.02	-	-	-	-	-	0.01	0.01	0.03	-	-	-	-	-	-	-	0.02	-	-	-	-	-	0.02	-	0.02	-	-	-	0.01	-	-	0.01	-	-	0.01	-	-
1:121132258_1:AG	-	-	-	-	-	-	-	-	0.02	-	-	0.01	0.01	0.01	0.02	-	-	-	-	0.02	0.05	0.02	0.02	-	-	0.01	0.02	-	-	0.01	0.02	-	-	0.01	-	0.02	0.02	0.01	0.02	0.02	0.01	0.01	0.01	-	-	-	-	-	-
1:121132259_1:AG	-	-	-	-	0.02	-	0.03	-	0.01	0.02	-	0.03	0.05	0.02	0.03	-	0.02	0.03	-	0.03	0.05	0.04	0.03	0.01	-	0.04	0.01	-	0.03	0.02	0.04	0.03	0.03	0.04	-	0.03	0.04	0.03	0.04	0.02	0.03	0.03	0.02	0.04	-	-	0.02	0.01	-
1:121133353_1:AG	-	-	-	-	0.08	-	-	-	-	0.05	-	-	0.1	0.05	-	-	-	0.14	-	-	-	-	-	-	-	-	-	0.26	-	-	-	-	-	0.12	-	-	-	-	-	0.11	0.14	-	-	0.16	-	-	-	0.13	-
1:121133383_1:AG	-	-	-	-	-	-	-	-	0.08	0.06	-	-	0.12	-	-	-	-	-	-	0.12	-	-	-	-	-	-	-	-	-	-	-	-	-	-	-	-	-	-	-	-	-	-	-	-	-	-	0.17	-	0.16
1:121133407_1:AG	0.57	0.27	0.25	0.61	0.97	0.36	1	0.45	0.67	0.36	-	0.71	1	0.66	-	0.4	0.73	0.34	0.5	0.67	-	0.5	0.94	0.43	0.39	0.43	0.55	-	-	-	-	-	-	0.38	0.55	0.73	-	0.65	0.93	0.38	0.76	0.62	0.56	0.77	-	-	1	0.42	0.77
1:121133408_1:AG	0.38	0.23	-	0.26	0.4	-	0.46	0.37	0.27	0.22	-	-	0.35	0.34	-	0.29	-	-	-	0.4	-	0.29	0.41	-	-	0.28	-	-	-	-	-	-	-	0.34	-	-	-	-	0.43	0.2	0.44	0.47	-	0.23	-	-	0.52	0.26	0.29
1:121133424_1:AG	-	-	-	-	0.5	-	0.36	-	0.25	-	-	0.3	0.44	0.08	-	-	-	-	-	-	-	-	-	-	-	-	-	-	-	-	-	-	-	-	-	-	-	-	-	-	-	-	-	0.19	-	-	0.47	-	0.17
1:121133427_1:AG	0.17	-	-	-	0.42	-	0.42	0.11	0.2	0.11	-	0.3	0.39	0.29	-	0.08	0.36	-	-	0.3	-	0.26	0.46	-	-	-	-	-	-	-	-	-	-	-	-	-	-	-	-	-	-	-	-	0.35	-	-	0.53	-	0.52
1:121133430_1:AG	0.27	0.21	0.22	0.31	0.27	0.33	0.45	0.32	0.22	0.16	0.31	-	0.33	0.18	-	0.15	0.43	-	-	-	-	-	-	-	0.4	-	-	-	-	-	-	-	-	0.31	-	-	-	-	-	0.28	-	-	-	0.21	-	-	-	-	0.34
1:121133460_1:AG	-	-	-	-	-	0.29	-	0.14	-	0.18	-	0.33	-	0.25	-	0.1	-	-	-	-	-	-	-	0.26	0.22	-	-	-	-	-	-	-	-	-	-	-	-	-	-	-	-	-	-	-	-	-	-	0.44	-
1:121133468_1:AG	0.88	0.94	0.66	0.82	0.76	0.67	0.82	0.82	0.73	0.94	0.91	0.92	0.65	0.91	-	0.91	-	0.88	1	0.75	-	-	-	0.88	0.89	0.93	-	-	-	-	-	0.83	-	1	0.83	-	-	0.91	-	0.93	0.77	1	0.73	0.85	-	-	0.64	1	0.94
1:121133488_1:AG	-	0.18	0.17	0.22	-	-	-	0.19	-	0.18	-	-	-	-	-	-	-	-	-	-	-	-	-	-	-	-	-	-	-	-	-	-	-	0.24	-	-	-	-	-	-	-	-	-	0.38	-	-	-	-	-
1:121133506_1:AG	0.4	0.4	0.24	0.29	-	-	-	0.25	0.33	0.31	-	-	-	0.38	-	0.29	0.25	0.21	-	-	-	0.33	-	0.54	0.29	0.36	0.5	-	-	-	-	-	-	0.74	-	-	-	-	-	0.4	-	-	-	0.31	-	-	-	0.5	-
1:121133508_1:AG	-	0.15	0.12	0.21	-	-	-	0.2	-	0.2	-	-	-	0.13	-	-	-	0.12	-	-	-	0.3	-	-	-	-	-	-	-	-	-	-	-	-	-	-	-	-	-	-	-	-	-	0.31	-	-	-	-	-
1:121133545_1:AG	0.22	0.4	0.21	0.35	-	-	-	0.32	-	0.17	-	-	-	0.12	-	0.15	-	0.15	-	-	-	-	-	-	-	-	-	-	-	-	-	-	-	0.22	-	-	-	-	-	-	-	-	-	-	-	-	-	-	-
1:121133557_1:AG	0.56	0.84	0.4	0.62	-	0.39	-	0.5	0.53	0.39	-	-	0.5	0.56	-	0.5	-	0.42	0.77	-	-	0.53	-	0.37	-	0.52	0.53	-	-	-	-	0.44	0.38	0.34	0.38	0.45	-	-	-	0.43	-	-	0.38	0.58	-	-	-	-	0.5
1:121133559_1:AG	-	0.23	-	0.15	-	-	-	0.09	-	0.21	-	-	-	-	-	0.12	-	0.15	-	-	-	-	-	-	-	-	-	-	-	-	-	-	-	-	-	-	-	-	-	-	-	-	-	-	-	-	-	-	-
1:121133818_1:AG	-	-	-	-	-	-	-	-	-	-	-	0.04	0.02	-	-	-	-	0.09	0.05	-	-	-	-	-	-	0.04	0.11	-	-	-	-	-	-	0.05	0.06	0.04	-	-	-	0.05	0.06	0.05	0.05	0.05	-	-	-	-	-
1:121133899_1:AG	0.55	0.59	0.48	0.49	0.89	0.68	0.59	0.84	0.54	0.67	0.78	0.72	0.73	0.63	0.62	0.54	0.54	0.74	0.75	0.75	0.68	0.75	0.67	0.44	0.36	0.57	0.62	0.62	0.55	0.44	0.6	0.67	0.82	0.6	0.91	0.78	0.67	0.67	0.76	0.76	0.73	0.61	0.75	0.83	0.33	0.5	0.65	0.54	0.9
1:121133916_1:AG	0.74	0.93	0.86	0.72	0.76	0.83	0.67	0.98	0.7	0.77	0.9	0.85	0.77	0.65	0.71	0.7	0.7	0.81	0.87	0.68	0.67	0.89	0.64	0.57	0.55	0.75	0.71	-	0.58	0.86	0.71	1	0.87	0.68	-	0.85	0.64	0.8	0.77	0.78	0.88	0.67	0.83	0.83	0.29	0.54	0.73	0.48	0.92
1:121133923_1:AG	0.78	0.62	0.76	0.6	1	0.68	0.91	0.76	0.58	0.68	0.75	0.83	0.86	0.6	0.89	0.51	0.59	0.45	0.64	0.75	0.9	0.91	0.8	0.31	0.37	0.5	-	-	0.58	-	0.89	-	0.92	0.32	-	0.88	0.65	0.6	0.85	0.64	0.86	0.44	0.71	0.86	-	0.56	0.88	0.41	0.88
1:121133924_1:AG	-	0.16	0.23	-	-	-	-	0.19	0.11	0.26	0.37	-	0.14	0.12	-	0.19	-	-	-	0.23	-	0.16	-	-	-	-	-	-	-	-	-	-	-	-	-	-	-	-	-	-	0.27	-	-	0.18	-	-	-	-	0.3
1:121133925_1:AG	0.21	0.16	0.17	0.11	0.33	0.29	0.23	-	0.15	0.14	-	0.25	0.33	0.29	0.33	0.21	-	-	-	0.19	0.35	0.26	0.31	-	-	-	-	-	0.33	-	-	-	-	-	-	0.64	0.38	0.37	0.34	0.29	0.42	-	-	0.33	-	-	0.3	-	0.52
1:121133930_1:AG	0.17	-	-	0.12	0.17	-	0.11	0.2	0.11	0.19	-	-	0.14	0.09	-	0.14	-	-	-	0.16	-	0.19	0.17	-	-	-	-	-	-	-	-	-	-	-	-	0.2	0.33	0.27	0.27	0.2	0.26	-	-	0.25	-	-	0.18	-	0.29
1:121133936_1:AG	0.59	0.47	0.59	0.55	0.94	0.73	0.7	0.71	0.53	0.55	0.63	0.6	0.73	0.57	0.76	0.47	0.46	0.4	-	0.66	0.78	0.84	0.72	0.33	0.41	0.41	-	-	0.6	-	0.65	0.64	-	0.38	-	0.75	0.73	0.54	0.81	0.58	0.73	0.5	0.67	0.68	-	0.28	0.86	0.3	0.8
1:121133943_1:AG	0.94	0.96	0.84	0.83	1	0.95	0.98	1	0.86	0.79	0.89	0.83	0.85	0.67	0.83	0.73	0.8	0.75	-	0.83	0.86	0.95	0.76	0.71	0.53	0.84	-	-	0.64	-	0.88	1	-	0.67	0.77	0.95	0.79	0.78	0.93	0.76	0.86	0.74	0.79	0.79	-	0.5	0.91	0.55	1
1:121133948_1:AG	0.73	0.7	0.65	0.63	0.79	0.71	0.75	0.82	0.63	0.69	0.79	0.74	0.69	0.51	0.64	0.51	0.62	0.67	-	0.6	0.76	0.9	0.7	0.47	-	0.6	-	-	-	-	0.6	0.93	-	0.5	0.69	0.79	0.73	0.67	0.74	0.62	0.67	0.63	0.74	0.69	-	0.47	0.76	0.43	0.83
1:121133953_1:AG	-	-	-	-	-	-	-	-	-	-	-	0.18	0.13	0.08	-	-	-	-	-	0.29	0.25	0.19	-	-	-	-	-	-	-	-	-	-	-	-	-	-	-	0.22	0.3	-	0.16	-	-	-	-	-	0.16	-	-
1:121133969_1:AG	0.93	0.93	0.79	0.77	1	0.95	0.93	0.81	0.44	0.48	0.41	0.52	0.57	0.47	0.79	0.31	0.43	0.42	-	0.62	0.72	0.56	0.7	0.29	-	0.4	0.55	-	-	0.45	0.54	0.4	-	0.32	0.5	0.53	0.5	0.57	0.68	0.44	0.64	0.57	0.63	0.65	-	0.5	0.76	0.22	0.71
1:121133989_1:AG	0.74	-	0.46	0.39	-	0.59	0.7	0.53	0.66	-	0.65	0.44	0.65	0.34	0.62	0.7	0.67	-	0.69	0.74	0.5	0.61	0.65	0.5	-	-	0.86	-	-	0.73	-	0.8	0.83	-	0.58	0.7	-	0.5	0.54	0.66	0.79	-	0.74	0.62	-	0.67	0.67	0.49	-
1:121133990_1:AG	0.75	-	0.5	0.36	-	0.62	0.7	0.6	0.69	-	0.65	0.48	0.7	0.33	0.67	0.68	0.66	-	0.69	0.8	0.5	0.69	0.59	0.5	-	-	0.93	-	-	0.71	-	0.87	0.91	-	0.67	0.75	-	0.58	0.57	0.58	0.79	-	0.77	0.65	-	0.69	0.72	0.49	-
1:121134011_1:AG	0.39	-	0.23	0.23	-	0.29	-	0.27	-	-	0.33	0.29	-	-	-	-	-	0.14	0.38	0.23	-	0.27	-	0.19	-	0.26	0.33	-	-	0.3	-	0.26	-	0.22	-	-	-	-	-	0.18	0.12	0.26	0.17	-	-	-	-	0.22	-
1:121134012_1:AG	0.56	0.57	0.42	0.55	-	0.46	-	0.56	-	0.17	0.28	0.29	-	0.17	-	0.26	0.17	0.22	0.38	0.23	-	0.34	-	0.27	-	0.4	0.39	-	-	0.35	-	0.32	-	0.27	-	-	-	0.22	-	0.29	0.29	0.27	0.23	0.18	-	-	-	0.21	-
1:121134025_1:AG	0.78	-	0.7	0.67	0.94	0.87	0.91	0.45	0.76	0.54	0.73	0.67	0.75	0.5	0.77	0.81	0.77	0.74	0.85	0.91	0.63	0.77	0.74	0.65	0.33	0.83	0.86	-	0.64	0.83	0.65	0.86	0.87	0.7	0.7	0.85	0.84	0.87	0.81	0.67	0.9	0.71	0.79	0.8	0.24	0.85	0.75	0.62	-
1:121134026_1:AG	0.7	0.42	0.38	-	0.44	0.4	0.25	0.41	0.34	0.32	0.61	0.51	0.31	0.29	0.25	0.53	0.4	0.48	0.57	0.48	-	0.38	0.17	0.48	-	0.59	0.57	-	-	0.48	0.39	0.48	0.44	0.42	0.54	0.43	0.36	0.42	0.32	0.32	0.52	0.5	0.61	0.45	-	0.32	0.42	0.4	-
1:121134030_1:AG	-	0.19	0.14	-	0.29	0.24	0.24	-	0.19	0.19	-	0.11	0.26	0.14	0.33	-	0.12	0.16	0.15	0.3	0.22	0.29	0.17	-	-	-	0.19	-	-	-	0.24	0.19	0.21	0.14	-	0.23	0.35	0.31	0.36	0.19	0.26	0.27	0.22	0.25	-	0.19	0.26	0.2	-
1:121134034_1:AG	0.21	0.14	0.21	-	-	0.18	-	-	0.16	-	0.18	0.15	-	-	-	-	0.1	0.18	0.22	0.1	-	0.11	-	0.15	-	0.26	0.37	-	-	-	-	0.24	0.14	0.16	0.19	-	-	0.14	-	0.23	0.14	0.3	0.25	0.15	-	0.13	-	0.11	-
1:121134037_1:AG	0.5	0.67	0.73	0.47	0.25	0.49	-	0.86	0.5	0.53	0.82	0.52	-	0.35	0.1	0.67	0.47	0.71	0.81	0.47	-	0.48	0.2	0.72	-	0.87	0.9	-	-	0.56	-	0.76	0.5	0.72	0.69	0.56	0.17	0.54	0.2	0.78	0.57	0.77	0.77	0.43	-	0.5	-	0.61	0.5
1:121134038_1:AG	0.54	0.75	0.82	0.5	0.54	0.46	0.22	0.83	0.47	0.53	0.82	0.59	0.4	0.38	0.24	0.58	0.56	0.71	0.81	0.58	0.28	0.58	0.28	0.69	-	0.85	0.86	-	0.43	0.66	-	0.83	0.56	0.76	0.74	0.63	0.3	0.66	0.31	0.71	0.67	0.78	0.71	0.55	-	0.64	0.36	0.67	0.62
1:121134043_1:AG	0.38	0.3	0.38	0.32	0.25	0.3	0.16	0.42	0.15	0.2	0.23	0.2	-	-	-	0.21	0.15	0.33	0.36	-	0.11	0.26	0.11	0.24	-	0.3	0.44	0.55	0.24	0.31	-	0.3	0.26	0.27	0.38	0.16	0.1	0.27	0.18	0.29	0.33	0.39	0.34	0.32	-	0.19	0.18	0.25	-
1:121134058_1:AG	-	-	-	-	0.19	-	-	-	-	-	-	0.05	-	-	0.13	-	0.05	-	-	0.07	0.15	0.04	0.14	-	-	-	-	-	0.17	0.09	0.15	-	-	-	-	0.09	0.2	0.17	0.16	-	0.11	-	-	0.1	-	0.08	0.1	-	-
1:121134059_1:AG	-	-	-	0.16	0.42	0.18	0.33	-	0.21	-	0.07	0.18	0.32	0.15	0.43	-	0.22	0.1	0.06	0.24	0.44	0.22	0.36	0.08	-	-	0.08	-	0.38	0.31	0.34	0.09	0.19	0.05	-	0.27	0.49	0.41	0.41	0.07	0.27	0.08	0.09	0.26	0.23	0.27	0.28	0.13	0.31
1:121134064_1:AG	0.23	-	-	0.17	0.44	0.27	0.43	-	0.28	-	0.07	0.3	0.56	0.18	0.47	-	0.27	0.1	0.08	0.28	0.44	0.29	0.5	0.12	-	0.07	0.07	-	0.53	0.24	0.52	0.07	0.28	0.07	0.11	0.29	0.55	0.44	0.48	0.06	0.32	0.12	0.11	0.3	0.17	0.26	0.44	0.06	0.34
1:121134073_1:AG	0.77	0.59	0.67	0.66	0.87	0.79	0.85	0.71	0.84	0.72	0.75	0.83	0.79	0.77	0.82	0.92	0.86	0.85	0.88	0.88	0.78	0.88	0.9	0.71	0.62	0.87	0.88	0.8	0.84	0.85	0.85	0.84	0.92	0.72	0.8	0.88	0.87	0.94	0.89	0.8	0.86	0.93	0.86	0.9	0.58	0.87	0.83	0.81	0.84
1:121134079_1:AG	0.12	-	-	-	-	0.08	-	-	0.08	0.12	0.11	0.1	-	-	0.08	0.18	0.08	0.18	0.19	0.1	0.05	0.08	0.1	0.09	-	0.16	0.1	-	-	0.11	0.13	0.19	0.11	0.21	0.17	0.16	0.06	0.1	0.09	0.19	-	0.2	0.22	0.23	-	0.18	0.08	0.19	-
1:121134086_1:AG	0.79	0.79	0.82	0.86	1	0.91	0.98	0.76	0.92	0.8	0.86	0.91	0.94	0.86	0.95	0.9	0.94	0.93	0.92	0.97	0.92	0.92	0.97	0.9	0.69	0.93	0.88	0.96	0.99	0.94	0.97	0.9	0.98	0.91	0.92	0.95	0.95	0.96	0.99	0.95	0.96	0.95	0.94	0.94	0.63	0.92	0.93	0.9	0.91
1:121134087_1:AG	0.28	0.25	0.21	0.26	0.24	0.25	0.35	0.29	0.39	0.41	0.32	0.44	0.29	0.36	0.43	0.44	0.41	0.56	0.45	0.45	0.41	0.43	0.41	0.42	0.31	0.45	0.51	0.46	0.53	0.37	0.44	0.47	0.51	0.42	0.5	0.53	0.43	0.45	0.45	0.5	0.55	0.59	0.58	0.56	0.2	0.46	0.39	0.39	0.53
1:121134098_1:AG	-	-	-	-	-	-	-	-	-	-	-	0.03	-	-	-	-	-	-	-	0.02	-	-	-	-	-	-	-	-	-	-	-	-	-	-	-	0.04	0.06	0.03	-	-	0.03	-	-	0.04	-	-	-	-	-
1:121151607_1:AG	0.42	-	-	-	-	-	-	-	0.77	0.56	-	-	0.33	0.38	-	0.55	0.55	-	-	-	-	-	-	-	0.44	-	-	-	-	-	-	-	-	-	-	-	-	-	-	-	-	-	-	-	-	-	-	-	0.3
1:121151610_1:AG	-	0.36	-	-	-	-	-	-	-	0.4	-	-	-	0.24	-	0.29	-	-	-	-	-	-	-	-	0.26	-	-	-	-	-	-	-	-	-	-	-	-	-	-	-	-	-	-	-	-	-	-	-	-
1:121151665_1:AG	-	0.59	-	0.42	-	-	-	-	0.45	0.64	-	-	0.33	0.24	-	0.47	-	-	-	-	-	-	-	0.5	0.26	-	-	-	-	-	-	-	-	-	-	-	-	-	-	-	-	-	-	-	-	-	-	-	0.32
1:121153034_1:AG	-	-	-	-	-	-	-	-	0.41	0.38	0.36	-	0.71	0.43	0.38	0.45	0.79	0.33	0.6	0.3	-	0.55	0.71	0.47	0.44	0.65	0.58	-	0.64	-	0.31	0.42	-	0.41	-	0.33	0.53	-	0.5	-	-	-	-	0.33	-	-	0.45	-	0.23
1:121161622_1:AG	-	-	-	-	-	-	-	-	0.55	0.4	-	-	-	0.29	-	-	-	-	-	-	-	-	-	-	-	-	-	-	-	-	-	-	-	-	-	-	-	-	-	-	-	-	-	-	-	-	-	-	-
1:121162471_1:AG	-	-	-	-	-	-	-	-	-	-	0.43	-	-	-	-	-	-	0.41	-	0.28	-	-	-	0.2	-	-	-	-	-	-	-	-	-	0.2	-	-	-	-	-	-	0.21	-	-	-	-	-	0.23	-	-
1:121181195_1:AG	0.48	-	0.27	0.44	0.36	0.46	0.29	-	-	-	-	-	-	0.12	-	-	-	-	0.13	0.15	0.17	-	-	-	-	-	-	-	-	-	-	-	-	-	-	-	0.21	-	-	-	0.35	-	0.32	0.13	-	-	-	-	-
1:121191852_1:AG	-	0.46	0.67	-	-	-	0.31	0.75	-	-	-	-	-	-	-	-	-	-	-	-	-	-	-	-	-	-	-	-	-	-	-	-	-	-	-	-	-	-	-	-	-	-	-	-	-	-	-	-	-
1:121191855_1:AG	-	0.36	0.53	-	-	-	0.31	-	-	-	-	-	-	-	-	-	-	-	-	-	-	-	-	-	-	-	-	-	-	-	-	-	-	-	-	-	-	-	-	-	-	-	-	-	-	-	-	-	-
1:121205078_1:AG	0.29	0.33	-	-	0.38	-	0.33	0.43	-	0.21	-	-	0.2	-	-	-	-	-	-	-	-	-	-	-	-	-	-	-	-	-	-	-	-	-	-	-	-	-	-	-	-	-	-	-	-	-	-	-	-
1:121205103_1:AG	-	-	-	-	0.38	-	0.33	0.29	-	0.22	-	-	0.3	0.22	-	-	-	-	-	-	-	-	-	-	-	-	-	-	-	-	-	-	-	0.32	-	-	-	-	-	-	-	-	-	-	-	-	-	-	-
1:121205620_1:AG	-	0.54	-	-	-	0.5	-	0.64	-	0.53	0.38	0.36	0.33	0.38	-	0.39	0.46	-	0.32	0.47	-	0.38	-	-	0.43	-	-	-	-	-	-	-	-	0.58	-	-	-	-	-	0.46	-	-	-	-	-	-	0.39	-	0.44
1:121205623_1:AG	-	-	-	-	-	-	-	-	0.31	0.47	0.31	0.44	0.38	0.27	-	0.31	0.47	-	0.3	0.47	-	0.44	-	-	0.33	-	0.39	-	-	-	-	-	-	0.55	-	-	-	-	-	-	-	-	-	-	-	-	0.32	-	0.38
1:121205640_1:AG	-	-	-	-	-	-	-	0.43	0.26	-	-	-	0.39	0.18	-	0.17	-	-	-	-	-	-	-	-	-	-	-	-	-	-	-	-	-	0.18	-	-	-	-	-	-	-	-	-	-	-	-	-	-	-
1:121205671_1:AG	-	0.37	-	-	0.64	-	-	0.5	0.33	0.33	-	0.23	0.45	0.34	-	0.32	0.38	0.38	0.31	0.56	0.45	0.27	-	-	0.38	-	-	-	0.71	-	-	-	0.33	0.5	-	-	-	-	-	-	-	-	-	-	-	-	0.26	-	0.3
1:121205672_1:AG	-	0.41	-	-	0.45	-	-	0.53	-	-	-	0.17	-	0.13	-	0.16	0.23	-	-	-	-	-	-	-	0.22	-	-	-	0.4	-	-	-	-	0.37	-	-	-	-	-	-	-	-	-	-	-	-	0.23	-	0.22
1:121205700_1:AG	-	-	-	-	-	-	-	-	0.19	0.28	0.3	-	-	-	-	-	0.36	-	-	-	-	-	-	-	-	-	-	-	-	-	-	-	-	0.36	-	-	-	-	-	-	-	-	-	-	-	-	0.26	-	-
1:121205741_1:AG	-	0.44	-	-	0.79	0.29	-	0.5	-	-	-	-	0.22	-	-	-	-	-	-	-	-	-	-	-	0.24	-	-	-	-	-	-	-	-	-	-	-	-	-	-	-	-	-	-	-	-	-	-	-	-
1:121205766_1:AG	-	0.33	-	-	0.58	0.33	-	0.45	0.25	0.41	-	0.38	-	0.24	-	-	-	-	-	-	0.45	0.33	-	-	0.22	-	-	-	-	-	-	-	-	-	-	-	-	-	-	-	-	-	-	-	-	-	0.25	-	-
1:121206798_1:AG	0.21	-	0.24	0.23	-	-	0.14	-	-	-	-	-	-	-	-	-	-	-	-	-	-	-	-	-	-	-	-	-	-	-	-	-	-	-	-	-	-	-	-	-	-	-	-	-	-	-	-	-	-
1:121231123_1:AG	-	-	0.18	-	-	-	-	-	0.1	0.24	-	0.07	0.17	0.14	-	-	0.17	0.13	0.22	0.14	0.12	0.09	0.16	-	0.17	0.14	-	-	0.15	-	-	-	0.26	0.15	-	0.12	0.13	-	0.18	-	0.1	0.1	0.16	0.11	-	-	0.11	-	-
1:121231125_1:AG	0.83	0.73	0.83	0.54	0.95	0.71	0.85	-	0.25	0.26	0.3	0.16	0.29	0.24	0.36	-	0.35	0.26	0.44	0.2	0.3	0.12	0.36	-	0.25	0.24	0.14	-	0.27	0.33	-	-	0.33	0.31	0.28	0.22	0.25	0.16	0.27	-	0.27	0.22	0.41	0.17	-	-	0.3	-	-
1:121231143_1:AG	0.25	-	0.16	-	0.36	-	-	-	-	-	-	-	-	-	-	-	-	-	-	-	-	-	-	-	-	-	-	-	-	-	-	-	-	-	-	-	-	-	-	-	-	-	-	-	-	-	-	-	-
1:121233409_1:AG	-	-	-	-	-	-	-	-	0.29	-	0.25	0.46	0.73	0.29	0.42	0.5	0.43	0.26	-	-	-	-	-	-	-	-	0.42	-	-	0.47	0.46	-	-	-	0.5	-	-	0.29	-	-	-	-	-	0.33	-	-	0.56	-	-
1:121234537_1:AG	0.56	-	0.73	0.64	-	0.41	-	-	-	-	0.09	0.14	-	0.14	-	-	0.15	0.08	0.14	0.3	-	0.26	-	0.07	-	-	-	-	-	-	-	-	0.23	0.2	-	-	-	-	-	0.21	-	-	-	-	-	-	-	-	-
1:121234538_1:AG	0.5	-	0.5	-	-	0.32	-	-	0.25	-	-	-	-	-	-	-	0.12	-	0.12	-	-	-	-	-	-	-	-	-	-	-	-	0.08	-	0.09	-	-	-	-	-	0.1	-	-	-	-	-	-	-	-	-
1:121234568_1:AG	0.63	-	0.8	0.85	-	0.5	0.73	0.5	0.25	0.32	0.37	0.23	0.19	-	-	-	0.22	0.33	0.3	0.39	0.64	0.23	-	0.29	-	0.25	0.17	-	-	0.31	-	0.11	0.39	0.35	0.23	0.16	-	0.16	-	0.29	0.28	0.15	0.25	0.16	-	0.24	-	0.19	-
1:121234614_1:AG	0.54	-	0.45	-	-	0.42	0.46	0.5	-	-	-	-	-	-	-	-	-	-	-	-	-	-	-	-	-	-	-	-	-	-	-	-	-	-	-	-	-	-	-	-	-	-	-	-	-	-	-	-	-
1:121234619_1:AG	0.71	-	0.58	0.73	-	0.37	0.42	0.33	-	-	-	-	-	-	-	-	-	-	-	-	-	-	-	0.09	-	-	-	-	-	-	-	-	-	-	-	-	-	-	-	-	-	-	-	-	-	-	-	-	-
1:121234626_1:AG	0.57	-	-	0.64	-	0.32	-	-	-	-	-	-	-	-	-	-	-	-	-	-	-	-	-	-	-	-	-	-	-	-	-	-	-	-	-	-	-	-	-	-	-	-	-	-	-	-	-	-	-
1:121234968_1:AG	-	-	-	-	-	-	0.33	-	-	-	0.15	0.21	-	0.11	0.29	0.15	-	-	-	-	0.28	-	-	-	-	-	-	-	-	-	-	-	-	-	-	-	-	-	0.2	-	-	-	-	-	-	-	-	-	-
1:121234985_1:AG	-	-	-	-	-	-	-	-	-	-	0.14	-	0.18	-	0.37	-	-	-	-	-	-	-	-	-	-	-	-	-	-	-	-	-	-	-	-	-	-	-	-	-	-	-	-	-	0.4	-	-	-	-
1:121241755_1:AG	0.58	-	0.3	-	0.69	0.32	-	0.39	0.19	-	-	0.34	0.29	0.27	0.36	-	-	-	-	0.32	-	0.28	0.38	-	-	-	-	-	-	-	-	-	-	-	-	0.21	0.44	-	0.4	-	-	-	-	-	-	-	0.21	-	-
1:121241770_1:AG	0.33	-	0.38	-	0.5	-	-	0.42	-	-	-	-	-	-	-	-	-	-	-	-	-	-	-	-	-	-	-	-	-	-	-	-	-	-	-	-	-	-	-	-	-	-	-	-	-	-	-	-	-
1:121241800_1:AG	-	-	-	0.38	0.58	-	0.62	0.55	0.23	-	-	-	0.44	0.19	-	0.42	-	-	-	-	-	0.3	0.58	-	-	-	-	-	-	-	-	-	-	-	-	-	-	-	0.5	-	-	-	-	-	-	-	-	-	0.3
1:121241806_1:AG	-	-	-	0.38	0.42	-	0.5	0.42	-	-	-	-	-	0.2	-	-	-	-	-	-	-	-	-	-	-	-	-	-	-	-	-	-	-	-	-	-	-	-	0.5	-	-	-	-	-	-	-	-	-	-
1:121242045_1:AG	-	0.3	-	-	0.39	-	0.44	-	-	-	-	-	0.15	-	-	-	-	-	-	-	-	-	-	-	-	-	-	-	-	-	-	-	-	-	-	-	-	-	-	-	-	-	-	-	-	-	-	-	-
1:121242050_1:AG	-	-	-	0.22	0.17	-	0.26	-	-	-	-	-	0.17	-	-	-	-	-	-	-	-	-	-	-	-	-	-	-	-	-	-	-	-	-	-	-	-	-	-	-	-	-	-	-	-	-	-	-	-
1:121242156_1:AG	-	-	-	0.32	0.25	-	0.32	-	-	-	-	-	-	-	-	-	-	-	-	-	-	-	-	-	-	-	-	-	-	-	-	-	-	-	-	-	-	-	-	-	-	-	-	-	-	-	-	-	-
1:121343573_0:AG	-	-	0.25	-	0.29	-	-	0.38	-	-	-	-	-	-	-	-	-	-	-	-	-	-	-	-	-	-	-	-	-	-	-	-	-	-	-	-	-	-	-	-	-	-	-	-	-	-	-	-	-
1:121343584_0:AG	0.28	0.73	0.29	-	0.52	-	0.36	0.35	-	-	-	-	-	-	-	-	-	-	-	-	-	-	-	-	-	-	-	-	-	-	-	-	-	-	-	-	-	-	-	-	-	-	-	-	-	-	-	-	-
1:121343590_0:AG	0.32	-	0.2	-	0.35	-	0.2	-	-	-	-	-	-	-	-	-	-	-	-	-	-	-	-	-	-	-	-	-	-	-	-	-	-	-	-	-	-	-	-	-	-	-	-	-	-	-	-	-	-
1:121343591_0:AG	0.37	-	0.4	0.54	0.46	-	0.4	0.44	-	-	-	-	-	-	-	-	-	-	-	-	-	-	-	-	-	-	-	-	-	-	-	-	-	-	-	-	-	-	-	-	-	-	-	-	-	-	-	-	-
1:121343973_0:AG	0.46	-	0.53	-	0.38	0.43	0.53	0.32	-	-	-	-	-	-	-	-	-	-	-	-	-	-	-	-	-	-	-	-	-	-	-	-	-	-	-	-	-	-	-	-	-	-	-	-	-	-	-	-	-
1:121344012_0:AG	0.54	-	0.79	0.4	0.38	0.35	0.47	0.24	-	-	-	-	-	-	-	-	-	-	0.16	-	-	-	-	-	-	-	-	-	-	-	-	-	-	-	-	-	-	-	-	-	-	-	-	-	-	-	-	-	-
1:121344030_0:AG	0.23	-	0.58	-	-	0.36	0.27	-	-	-	-	0.1	-	-	-	-	-	-	-	-	-	-	-	-	-	-	-	-	-	-	-	-	-	-	-	-	-	-	-	-	-	-	-	-	-	-	-	-	-
1:121344109_0:AG	0.55	-	-	-	-	-	0.33	0.24	-	-	-	0.14	-	-	-	-	-	0.24	0.33	0.16	0.3	-	0.5	-	-	-	-	-	-	-	-	-	-	-	-	-	-	-	0.29	-	-	-	-	-	-	-	-	-	-
1:121345339_0:AG	0.69	0.64	-	0.57	-	-	-	-	-	-	-	-	0.33	-	-	-	-	-	0.23	0.22	-	-	-	-	-	-	-	-	-	-	-	-	-	-	-	-	-	-	-	-	-	-	-	-	-	-	0.28	-	-
1:121352021_0:AG	-	0.36	-	0.5	0.45	0.32	-	-	-	-	-	-	-	-	-	-	-	-	-	-	-	-	-	-	-	-	-	-	-	-	-	-	-	-	-	-	-	-	-	-	-	-	-	-	-	-	-	-	-
1:121352033_0:AG	-	0.58	-	0.47	-	0.43	-	-	-	-	-	-	-	-	-	-	-	-	-	-	-	-	-	-	-	-	-	-	-	-	-	-	-	-	-	-	-	-	-	-	-	-	-	-	-	-	-	-	-
1:121352046_0:AG	-	0.54	0.38	0.35	-	0.46	-	-	-	-	-	-	-	-	-	-	-	-	-	-	-	-	-	-	-	-	-	-	-	-	-	-	-	0.14	-	-	-	-	0.38	-	-	-	-	-	-	-	-	-	-
1:121352059_0:AG	-	0.62	0.46	0.5	-	0.46	-	-	-	-	-	-	-	-	-	-	-	-	-	-	-	-	-	-	-	-	-	-	-	-	-	-	-	-	-	-	-	-	-	-	-	-	-	-	-	-	-	-	-
1:121352428_0:AG	-	-	-	-	-	0.69	0.5	-	-	-	0.3	0.33	0.29	-	-	0.18	0.22	-	-	0.26	-	-	0.38	-	-	-	0.42	-	-	-	-	-	-	-	-	-	-	-	0.31	0.24	-	-	-	-	-	-	0.19	-	-
1:121353116_0:AG	-	-	0.54	0.5	0.36	0.42	0.46	-	0.25	0.38	-	0.18	0.35	-	0.53	0.24	0.27	0.25	0.2	0.21	0.26	0.33	-	0.2	-	-	-	-	-	0.42	0.38	-	-	0.37	-	-	0.75	-	-	0.32	0.2	0.29	-	-	-	-	0.12	0.35	-
1:121353171_0:AG	-	-	0.33	-	0.36	-	0.33	-	-	-	-	-	-	-	-	-	-	-	-	-	-	-	-	-	-	-	-	-	-	-	-	-	-	-	-	-	-	-	-	-	-	-	-	-	-	-	-	-	-
1:121353202_0:AG	-	-	-	-	0.42	0.38	0.64	-	-	-	-	-	-	-	-	-	-	-	-	-	-	-	-	-	-	-	-	-	-	-	-	-	-	-	-	-	-	-	-	-	-	-	-	-	-	-	-	-	-
1:121356696_0:AG	-	0.62	-	0.36	-	0.41	0.47	0.64	0.24	0.39	-	-	0.33	0.27	-	-	-	-	-	0.39	-	0.28	-	0.25	-	-	0.26	-	-	-	-	-	-	-	-	-	-	-	0.45	-	-	-	-	-	-	-	0.29	-	-
1:121356699_0:AG	-	0.38	-	0.56	-	0.47	0.31	-	0.29	-	-	-	0.2	0.22	-	-	-	-	-	-	-	-	-	-	-	-	-	-	-	-	-	-	-	-	-	-	-	-	-	-	-	-	-	-	-	-	0.25	-	-
1:121356767_0:AG	-	-	-	0.26	-	0.23	-	0.38	-	-	-	-	-	-	-	-	-	-	-	-	-	-	-	-	-	-	-	-	-	-	-	-	-	-	-	-	-	-	-	-	-	-	-	-	-	-	-	-	-
1:121356837_0:AG	0.45	0.54	0.53	-	0.45	0.44	0.45	0.75	-	0.29	0.21	-	-	-	-	-	-	0.24	-	-	-	-	-	0.13	0.17	-	0.22	-	-	-	-	-	-	-	-	-	-	-	-	-	0.16	-	-	-	-	-	-	-	-
1:121356846_0:AG	-	0.43	0.5	-	-	0.39	0.45	-	-	-	-	-	-	-	-	-	-	0.18	-	-	-	-	-	-	-	-	0.16	-	-	-	-	-	-	-	-	-	-	-	-	-	-	-	-	-	-	-	-	-	-
1:121531124_0:AG	-	-	-	-	-	-	-	-	-	-	-	-	-	-	-	-	-	-	-	-	-	-	-	-	-	-	-	-	-	-	-	-	-	-	-	-	-	-	-	-	-	-	-	-	-	-	-	-	-
1:121531138_0:AG	-	-	-	-	-	-	-	-	-	-	-	-	-	-	-	-	-	-	-	-	-	-	-	-	-	-	-	-	-	-	-	-	-	-	-	-	-	-	-	-	-	-	-	-	-	-	0.24	-	-
1:122572128_1:AG	-	0.15	0.16	0.13	-	-	-	-	-	-	-	-	-	-	-	-	-	-	-	-	-	-	-	-	-	-	-	-	-	-	-	-	-	-	-	-	-	-	-	-	-	-	-	-	-	-	-	-	-
1:122573701_1:AG	0.05	-	-	-	0.08	-	0.07	0.05	-	-	-	-	-	-	-	-	-	-	-	-	-	-	-	-	-	-	-	-	-	-	-	-	-	-	-	-	-	-	-	-	-	-	-	-	-	-	-	-	-
1:122573859_1:AG	0.06	0.06	-	0.12	0.28	0.08	0.12	0.08	-	-	-	-	-	-	-	-	-	-	-	-	-	-	-	-	-	0.1	-	-	-	-	-	-	-	-	-	-	-	-	-	-	-	-	-	-	-	-	-	-	-
1:122573868_1:AG	0.07	0.06	-	0.14	0.22	0.19	0.18	0.09	-	0.18	-	-	0.3	0.13	-	-	0.36	0.17	-	-	0.25	-	-	-	-	-	-	-	-	-	-	-	-	-	-	-	-	-	-	-	-	-	-	-	-	-	0.15	0.24	-
1:122573876_1:AG	0.08	-	-	0.13	0.29	0.07	0.16	0.06	-	-	-	-	0.19	0.1	-	-	-	0.28	-	-	-	-	-	-	-	-	-	-	-	-	-	-	-	-	-	-	-	-	-	-	-	-	-	-	-	-	-	-	-
1:122575982_1:AG	-	-	-	-	-	-	0.17	-	0.17	-	-	-	-	-	0.19	-	-	-	-	-	-	-	-	-	-	-	-	-	-	-	0.14	-	-	-	-	-	0.17	-	-	-	0.1	0.12	-	-	-	-	0.16	-	-
1:122575987_1:AG	0.19	0.48	0.37	0.21	-	0.17	0.32	0.39	0.15	-	-	0.16	-	-	0.25	-	0.14	0.09	0.13	-	-	-	0.12	0.12	-	-	-	-	-	-	0.2	0.08	0.11	0.08	-	0.11	0.18	-	-	-	0.14	0.16	-	0.16	-	-	0.18	0.15	-
1:122638097_1:AG	-	-	-	-	-	-	-	-	-	-	-	-	-	-	-	-	-	-	-	-	-	-	-	-	-	-	-	-	-	-	-	-	-	-	-	-	-	-	-	-	-	-	-	-	-	-	-	-	0.43
1:122638145_1:AG	0.35	0.46	-	-	-	0.36	0.64	0.58	-	-	-	-	-	0.32	0.56	-	-	-	0.82	-	-	-	-	-	-	0.36	-	-	-	-	0.25	-	-	-	-	-	-	-	-	-	-	-	-	-	-	-	-	0.36	0.4
1:122638168_1:AG	0.45	0.46	-	-	-	0.38	-	0.6	0.53	-	-	-	0.32	0.55	0.53	-	0.5	-	-	-	-	0.45	-	-	-	0.69	-	-	-	-	0.65	0.37	-	-	-	-	-	-	-	-	-	-	-	-	-	-	0.41	0.75	0.93
1:122638175_1:AG	0.36	0.38	-	-	-	0.38	0.58	0.52	-	-	-	-	-	-	-	-	-	-	-	-	-	-	-	-	-	-	-	-	-	-	-	-	-	-	-	-	-	-	-	-	-	-	-	-	-	-	-	-	-
1:122638186_1:AG	0.24	0.42	-	-	-	-	-	0.38	-	-	-	-	-	-	-	-	-	-	-	-	-	-	-	-	-	-	-	-	-	-	-	-	-	-	-	-	-	-	-	-	-	-	-	-	-	-	-	-	-
1:122638713_1:AG	-	-	-	0.3	0.24	-	0.33	0.25	-	-	-	-	-	-	-	-	-	-	-	-	-	-	-	-	-	-	-	-	-	-	-	-	-	-	-	-	-	-	-	-	-	-	-	-	-	-	-	-	-
1:122640191_1:AG	0.54	-	-	-	0.6	-	0.48	-	-	-	-	-	-	-	-	-	-	-	-	-	-	-	-	-	-	-	-	-	-	-	-	-	-	-	-	-	-	-	-	-	-	-	-	-	-	-	-	-	-
1:122644686_1:AG	0.2	0.27	0.17	-	-	0.21	0.14	-	-	-	-	0.15	-	-	-	-	-	-	-	-	-	-	0.14	-	-	-	-	-	-	-	-	-	-	-	-	-	-	-	-	-	-	-	-	-	-	-	-	-	-
1:122644720_1:AG	0.29	0.26	-	-	0.38	0.42	-	0.17	-	-	-	-	-	-	-	-	-	-	-	-	-	-	-	-	-	-	-	-	-	-	-	-	-	-	-	-	-	-	-	-	-	-	-	-	-	-	-	-	-
1:122644735_1:AG	-	0.25	-	-	0.22	-	0.16	-	-	-	-	-	-	-	-	-	-	-	-	-	-	-	-	-	-	-	-	-	-	-	-	-	-	-	-	-	-	-	-	-	-	-	-	-	-	-	-	-	-
1:122646268_1:AG	0.47	-	-	-	0.47	-	0.53	-	-	-	-	-	-	-	-	-	-	-	-	-	-	-	0.33	-	-	-	-	-	-	-	-	-	-	-	-	-	-	-	-	-	-	-	-	-	-	-	0.54	-	-
1:122646337_1:AG	0.44	-	-	-	0.58	-	0.41	0.45	-	-	-	-	-	-	-	-	-	-	-	-	-	-	-	-	-	-	-	-	-	-	-	-	-	-	-	-	-	-	-	-	-	-	-	-	-	-	-	-	0.23
1:122646376_1:AG	0.65	-	-	-	0.55	-	0.25	-	-	-	-	-	-	-	-	-	-	-	-	-	-	-	-	-	-	-	-	-	-	-	-	-	-	-	-	-	-	-	-	-	-	-	-	-	-	-	-	-	-
1:122646822_1:AG	-	0.67	-	0.52	0.5	0.54	0.62	0.58	-	-	-	-	-	-	-	-	-	-	-	-	-	-	-	-	-	0.5	-	-	-	-	-	-	-	-	-	-	-	-	-	-	-	-	-	-	-	-	-	-	-
1:122646883_1:AG	-	0.58	-	0.22	0.45	-	-	0.33	-	-	-	-	-	-	-	-	-	-	-	-	-	-	-	-	-	-	-	-	-	-	-	-	-	-	-	-	-	-	-	-	-	-	-	-	-	-	-	-	-
1:122653142_1:AG	-	0.38	0.35	-	-	0.3	-	-	0.15	-	0.51	0.39	-	-	-	-	0.33	0.45	0.64	0.32	-	0.27	-	0.57	-	0.4	0.55	-	-	0.22	-	0.49	0.32	0.44	0.39	0.26	-	0.35	-	0.62	0.38	0.43	0.61	0.27	-	0.28	-	0.4	-
1:122653173_1:AG	0.68	0.67	0.75	0.52	0.91	0.76	0.78	0.73	-	-	-	-	-	-	-	-	-	-	-	-	-	-	-	-	-	-	-	-	-	-	-	-	-	-	-	-	-	-	-	-	-	-	-	-	-	-	-	-	-
1:122653178_1:AG	0.24	-	0.31	-	-	-	0.19	-	-	-	-	-	-	-	-	-	-	-	-	-	-	-	-	-	-	-	-	-	-	-	-	-	-	-	-	-	-	-	-	-	-	-	-	-	-	-	-	-	-
1:122655098_1:AG	0.83	0.92	1	-	0.58	0.58	-	0.71	-	-	-	-	-	-	-	-	-	-	-	-	-	-	-	-	-	-	-	-	-	-	-	-	-	-	-	-	-	-	-	-	-	-	-	-	-	-	-	-	-
1:122655855_1:AG	-	0.17	-	0.3	0.52	0.12	-	-	-	-	-	-	-	-	-	-	-	-	-	-	-	-	-	-	-	-	-	-	-	-	-	-	-	-	-	-	-	-	-	-	-	-	-	-	-	-	-	-	-
1:123166656_1:AG	0.36	-	0.29	-	0.43	-	-	-	-	-	-	-	-	-	-	-	-	-	-	-	-	-	-	-	-	-	-	-	-	-	-	-	-	-	-	-	-	-	-	-	-	-	-	-	-	-	-	-	-
1:123168789_1:AG	0.42	0.64	0.71	-	-	0.64	-	0.69	-	-	-	-	-	-	-	-	-	-	-	-	-	-	-	0.42	-	-	-	-	-	-	-	-	-	-	-	-	-	-	-	-	-	-	-	-	-	-	-	-	-
1:123168798_1:AG	-	0.55	-	-	-	0.36	-	0.64	-	-	-	-	-	-	-	-	-	-	-	-	-	-	-	-	-	-	-	-	-	-	-	-	-	-	-	-	-	-	-	-	-	-	-	-	-	-	-	-	-
1:123168816_1:AG	0.64	0.64	0.5	0.54	-	0.46	-	0.67	-	0.62	-	-	-	0.56	-	-	-	-	-	-	-	-	-	0.46	-	-	-	-	-	-	-	-	-	-	-	-	-	-	-	-	-	-	-	-	-	-	-	-	-
1:123168823_1:AG	0.22	-	0.4	0.5	-	-	-	0.43	-	0.31	-	-	-	-	-	-	-	-	-	-	-	-	-	-	-	-	-	-	-	-	-	-	-	-	-	-	-	-	-	-	-	-	-	-	-	-	-	-	-
1:123168826_1:AG	0.42	0.45	-	-	-	0.38	-	0.36	-	-	-	-	-	-	-	-	-	-	-	-	-	-	-	-	-	-	-	-	-	-	-	-	-	-	-	-	-	-	-	-	-	-	-	-	-	-	-	-	-
1:123168854_1:AG	0.22	-	-	0.31	-	-	-	0.32	-	-	-	-	-	-	-	-	-	-	-	-	-	-	-	-	-	-	-	-	-	-	-	-	-	-	-	-	-	-	-	-	-	-	-	-	-	-	-	-	-
1:123168950_1:AG	0.64	-	0.42	-	-	0.38	-	0.26	-	-	-	-	-	-	-	-	-	-	-	-	-	-	-	-	-	-	-	-	-	-	-	-	-	-	-	-	-	-	-	-	-	-	-	-	-	-	-	-	-
1:123476887_1:AG	-	-	-	0.36	-	0.39	-	0.47	-	-	-	-	-	-	-	-	-	-	-	-	-	-	-	-	-	-	-	-	-	-	-	-	-	-	-	-	-	-	-	-	-	-	-	-	-	-	-	-	-
1:123638638_1:AG	0.46	0.54	0.3	0.42	0.41	0.29	0.72	0.33	-	-	-	-	-	-	-	-	-	-	-	-	-	-	-	-	-	-	-	-	-	-	-	-	-	-	-	-	-	-	-	-	-	-	-	-	-	-	-	-	-
1:123639117_1:AG	0.26	-	0.35	0.25	0.22	0.21	-	0.33	-	-	-	-	-	-	-	-	-	-	-	-	-	-	-	-	-	-	-	-	-	-	-	-	-	-	-	-	-	-	-	-	-	-	-	-	-	-	-	-	-
1:123988902_0:AG	-	0.24	0.71	-	-	-	-	-	-	-	0.83	-	-	-	-	0.69	-	0.69	0.81	0.33	-	0.39	-	0.5	-	0.43	0.68	-	-	-	-	0.61	-	-	0.68	0.34	-	-	-	0.72	-	-	-	-	-	-	-	0.59	-
1:125767_0:AG	-	-	0.36	-	-	-	0.36	0.35	-	-	-	-	-	-	-	-	-	-	-	-	-	-	-	-	-	-	-	-	-	-	-	-	-	-	-	-	-	-	-	-	-	-	-	-	-	-	0.12	-	-
1:12597835_1:AG	-	-	-	-	-	-	-	-	-	0.21	-	-	-	0.17	-	0.27	-	-	-	-	-	-	-	-	-	-	-	-	-	-	-	0.42	-	-	-	-	-	-	-	-	-	-	-	-	-	-	-	-	-
1:126083782_0:AG	-	-	-	-	-	-	-	-	0.23	-	0.28	-	-	-	0.17	-	0.23	-	0.22	0.19	-	-	0.44	-	-	-	-	-	-	-	0.38	0.64	-	-	-	-	-	-	-	-	-	-	-	-	-	-	-	-	-
1:126085307_0:AG	0.42	-	-	-	-	-	0.41	0.36	-	-	-	-	-	-	-	-	-	-	-	-	-	-	-	-	-	-	-	-	-	-	-	-	-	-	-	-	-	-	-	-	-	-	-	-	-	-	-	-	-
1:126088023_0:AG	-	-	0.23	-	0.55	-	0.31	0.56	-	-	-	-	-	-	-	-	-	-	-	-	-	-	-	-	-	-	-	-	-	-	-	-	-	-	-	-	-	-	-	-	-	-	-	-	-	-	-	-	-
1:126088061_0:AG	0.71	-	0.38	-	0.54	0.38	0.62	0.5	-	-	-	-	-	-	-	-	-	-	-	-	-	-	-	-	-	-	-	-	-	-	-	-	-	-	-	-	-	-	-	-	-	-	-	-	-	-	-	-	-
1:126117863_0:AG	-	-	0.5	-	-	0.43	-	-	0.19	-	0.08	0.13	0.18	0.18	-	0.19	0.06	0.12	0.07	-	0.06	0.09	0.16	0.1	-	-	-	-	-	-	-	-	0.14	0.06	-	-	0.17	0.13	-	0.12	-	0.14	-	0.18	-	0.14	0.24	-	-
1:126117867_0:AG	-	-	-	-	-	-	-	-	-	-	0.14	0.13	-	-	0.06	0.17	-	0.17	0.12	0.11	0.08	-	0.1	-	-	-	-	-	-	-	-	0.13	-	0.1	-	-	0.15	-	-	0.09	0.15	-	-	-	-	-	0.15	-	-
1:126117947_0:AG	-	-	-	-	-	-	-	-	-	-	0.3	0.17	-	0.2	0.14	-	0.16	0.43	0.26	0.17	0.19	-	0.21	-	-	-	-	-	-	-	-	-	-	0.14	-	-	-	-	-	-	-	-	-	-	-	-	0.3	-	-
1:126117948_0:AG	-	-	-	-	-	-	-	-	0.21	-	0.32	0.2	0.5	-	0.12	0.26	0.19	0.43	0.3	0.2	0.2	-	0.21	0.18	-	-	-	-	-	-	-	-	-	0.18	-	-	-	-	-	-	-	0.26	-	-	-	-	0.32	-	-
1:126125865_0:AG	-	-	-	-	-	-	-	-	-	-	-	0.16	-	0.17	0.23	-	0.24	0.24	0.16	0.14	0.26	0.29	0.29	0.13	-	-	-	-	-	-	0.23	0.27	-	0.15	-	-	0.2	-	0.58	0.16	0.38	-	-	0.23	-	-	0.53	0.31	-
1:126128360_0:AG	-	-	-	-	-	-	-	-	-	-	-	-	-	-	0.23	-	-	-	-	0.08	-	0.16	0.17	0.2	-	-	-	-	-	-	-	-	-	0.23	-	-	-	-	-	-	-	-	-	-	-	-	-	-	-
1:126166148_0:AG	0.42	0.28	0.36	0.32	0.27	0.41	0.31	0.33	0.15	0.16	0.17	0.15	0.12	0.1	0.31	0.15	0.14	0.26	0.22	0.18	0.16	0.22	0.18	0.16	-	0.23	0.32	0.21	0.19	0.22	0.21	-	0.26	0.25	0.18	0.15	0.16	0.29	0.22	0.17	0.34	0.21	0.31	0.25	-	0.21	0.2	-	0.09
1:126166151_0:AG	0.1	0.07	0.09	0.05	0.05	0.13	0.09	0.08	-	0.04	0.06	0.07	0.03	-	-	0.04	0.04	-	0.05	0.04	-	0.09	0.05	-	-	0.04	0.08	-	-	0.07	-	-	-	0.05	-	-	0.11	-	0.09	-	0.08	-	-	0.05	-	-	0.05	0.06	-
1:126166152_0:AG	-	-	-	0.03	-	-	0.04	0.03	-	-	-	-	-	-	-	-	-	-	-	-	-	-	-	-	-	0.04	-	-	-	-	-	-	-	-	-	-	-	-	-	0.05	-	-	-	-	-	-	-	-	-
1:126166761_0:AG	0.04	0.05	-	-	0.11	0.05	0.06	0.05	0.04	0.04	-	0.05	-	-	-	-	-	0.06	0.04	0.04	-	0.03	-	-	-	0.06	0.06	-	-	-	-	-	0.04	0.06	0.05	0.07	0.05	0.04	0.03	-	0.04	-	-	0.07	-	-	-	-	-
1:126166830_0:AG	0.08	0.04	0.07	0.09	0.08	0.04	0.05	0.05	0.04	-	-	0.06	-	-	-	-	-	0.04	-	-	-	0.04	-	-	-	0.04	-	-	-	-	-	-	-	-	-	-	-	-	-	-	0.06	0.1	-	0.06	-	0.08	-	-	-
1:126166839_0:AG	0.26	0.29	0.24	0.3	0.4	0.29	0.4	0.31	0.21	0.27	0.31	0.32	0.38	0.41	0.28	0.26	0.38	0.39	0.47	0.28	0.45	0.43	0.28	0.35	0.21	0.44	0.39	0.46	0.48	0.25	0.39	0.4	0.38	0.33	0.41	0.4	0.25	0.31	0.34	0.35	0.26	0.43	0.46	0.35	0.2	0.23	0.35	0.46	-
1:126166844_0:AG	0.41	0.31	0.45	0.45	0.37	0.33	0.3	0.3	0.05	0.09	0.09	0.07	0.07	0.09	0.11	0.05	0.1	0.08	0.08	0.07	0.12	0.1	0.1	0.09	-	-	0.12	-	0.09	0.08	0.08	0.07	0.1	0.1	0.09	0.1	0.14	0.06	-	0.1	0.11	0.11	0.1	0.13	-	0.11	0.05	0.09	0.09
1:126166845_0:AG	0.28	0.33	0.31	0.38	0.3	0.25	0.21	0.28	-	-	-	-	-	-	-	-	-	-	-	-	-	-	-	-	-	-	-	-	-	-	-	-	0.06	-	-	-	-	-	-	-	-	-	-	-	-	-	-	-	-
1:126166851_0:AG	0.1	0.06	0.17	0.06	0.13	0.11	0.1	0.09	0.09	0.06	0.17	0.1	0.15	0.08	0.1	-	0.1	0.15	0.2	0.13	0.14	0.08	0.14	0.11	0.12	0.11	0.15	0.16	0.1	0.12	0.13	0.17	0.06	0.08	0.11	0.14	0.09	0.15	0.17	0.12	0.14	0.19	0.16	0.12	-	0.14	0.12	0.12	0.17
1:126166852_0:AG	0.5	0.43	0.51	0.56	0.46	0.48	0.41	0.38	0.04	-	-	-	-	0.06	-	0.03	0.06	0.04	0.04	0.06	0.04	-	-	-	-	0.04	-	-	-	-	0.05	0.05	0.08	-	-	0.09	0.07	-	0.03	-	-	-	-	-	-	-	-	0.05	0.1
1:126166856_0:AG	0.31	0.31	-	0.39	0.26	0.27	0.18	0.29	-	-	-	0.06	0.04	0.06	-	0.04	-	0.08	-	0.05	0.04	-	-	0.08	-	-	-	-	-	-	-	0.06	0.1	-	-	0.06	0.07	0.05	0.04	-	0.06	-	-	-	-	-	0.03	-	0.11
1:126166857_0:AG	0.33	0.32	0.36	0.4	0.45	0.28	0.34	0.36	0.12	0.08	0.08	0.14	0.15	0.08	0.12	0.12	0.16	0.11	0.15	0.06	0.06	0.13	0.15	0.09	0.09	0.16	0.13	-	0.08	-	0.17	0.16	0.16	0.14	0.11	0.22	0.15	0.13	0.09	0.09	0.11	0.09	0.11	0.11	-	0.16	0.13	0.06	0.19
1:126166860_0:AG	0.56	0.6	0.69	0.76	0.69	0.63	0.56	0.55	0.18	0.17	0.16	0.23	0.25	0.21	0.26	0.22	0.27	0.26	0.25	0.24	0.25	0.19	0.17	0.14	0.17	0.24	0.25	-	0.28	0.1	0.23	0.28	0.28	0.2	0.32	0.31	0.28	0.2	0.15	0.21	0.26	0.24	0.15	0.31	0.33	0.2	0.18	0.19	0.3
1:126166865_0:AG	0.48	0.38	0.33	0.4	0.43	0.39	0.24	0.32	0.05	0.06	0.1	0.12	0.14	0.09	0.08	0.04	0.1	0.09	0.09	0.1	0.13	0.07	0.11	-	-	0.08	0.13	-	0.09	0.09	0.12	0.11	0.12	0.05	0.21	0.15	0.13	0.13	0.05	0.1	0.14	0.09	-	0.08	-	-	0.07	0.08	0.15
1:126166869_0:AG	-	0.05	-	0.04	0.04	0.04	-	-	0.05	0.04	-	-	0.08	0.05	-	-	-	-	0.07	0.05	0.04	0.05	0.06	-	0.09	0.05	0.09	-	0.06	-	-	0.09	-	-	-	-	-	0.06	0.06	-	0.07	0.09	-	-	-	0.12	-	-	-
1:126166873_0:AG	0.07	0.04	0.07	0.04	0.14	0.08	0.04	-	-	0.05	-	-	-	0.03	-	0.04	-	-	0.05	-	-	-	-	-	-	-	-	-	-	-	-	0.06	-	-	-	-	-	-	-	-	-	-	-	-	-	-	-	-	-
1:126166877_0:AG	0.12	0.17	0.16	0.19	0.34	0.1	0.15	0.18	0.08	0.05	0.14	0.09	0.12	0.04	0.07	0.1	0.08	0.19	0.2	0.08	0.14	0.19	0.09	0.17	0.12	0.12	0.18	-	0.11	0.14	0.11	0.16	0.16	0.11	0.13	0.17	0.19	0.13	0.11	0.14	0.16	0.2	0.22	0.12	-	-	0.06	0.12	0.13
1:126166878_0:AG	0.65	0.67	0.64	0.76	0.82	0.71	0.67	0.64	0.52	0.45	0.55	0.56	0.64	0.56	0.48	0.52	0.53	0.58	0.62	0.6	0.69	0.54	0.57	0.57	0.64	0.73	0.74	0.49	0.65	0.53	0.53	0.63	0.56	0.62	0.73	0.62	0.57	0.53	0.51	0.51	0.62	0.69	0.65	0.69	0.54	0.53	0.58	0.56	0.68
1:126166891_0:AG	0.06	-	0.06	0.04	0.09	0.05	0.03	0.05	0.05	-	-	0.08	0.07	0.03	-	0.04	-	-	0.09	-	0.07	0.04	-	-	-	-	0.07	-	-	-	0.07	0.11	-	-	-	-	-	-	0.04	-	-	-	-	0.1	-	-	-	-	0.11
1:126166920_0:AG	0.62	0.46	0.51	0.51	0.69	0.51	0.56	0.51	0.22	0.3	0.32	0.33	0.36	0.4	0.3	0.38	0.29	0.36	0.53	0.32	0.48	0.36	0.32	0.37	0.29	0.33	0.46	0.5	0.4	0.31	0.31	0.41	0.27	0.47	0.41	0.45	0.33	0.4	0.33	0.3	0.51	0.57	0.35	0.43	0.3	0.31	0.33	0.47	0.47
1:126166921_0:AG	0.18	0.17	0.2	0.14	0.24	0.17	0.14	0.15	-	-	-	-	0.03	-	-	-	-	-	-	-	-	-	-	-	-	-	-	-	-	-	-	-	-	-	-	-	-	-	-	-	-	-	-	-	-	-	-	-	-
1:126166926_0:AG	-	-	0.06	0.05	0.06	0.07	-	-	0.05	-	-	-	0.04	-	-	-	0.07	-	-	-	-	-	-	-	-	-	-	-	-	-	-	-	-	-	-	-	-	-	-	0.11	-	-	-	-	-	-	-	-	-
1:126166931_0:AG	0.16	0.19	0.15	0.19	0.21	0.18	0.24	0.26	0.31	0.25	0.34	0.37	0.3	0.29	0.3	0.36	0.24	0.32	0.4	0.31	0.44	0.33	0.4	0.45	0.28	0.41	0.46	0.44	0.33	0.41	0.31	0.37	0.3	0.26	0.3	0.38	0.22	0.25	0.32	0.28	0.35	0.49	0.32	0.39	0.23	0.27	0.39	0.36	0.31
1:126166933_0:AG	0.52	0.53	0.51	0.46	0.62	0.53	0.61	0.55	0.36	0.41	0.42	0.43	0.5	0.43	0.45	0.44	0.49	0.56	0.67	0.38	0.56	0.45	0.47	0.55	0.5	0.45	0.49	0.52	0.52	0.36	0.44	0.39	0.47	0.49	0.5	0.55	0.43	0.41	0.38	0.39	0.44	0.69	0.29	0.69	0.24	0.31	0.38	0.45	0.51
1:126166938_0:AG	0.24	0.17	0.2	0.15	0.16	0.13	0.14	0.11	-	-	-	-	-	-	-	-	-	-	-	-	-	-	-	-	-	-	-	-	-	-	-	-	-	-	-	-	-	-	-	-	-	-	-	-	-	-	-	-	-
1:126166939_0:AG	0.11	0.1	0.14	0.08	0.06	0.09	0.05	0.06	-	-	-	-	-	-	-	-	-	-	-	-	-	-	-	-	-	-	-	-	-	-	-	-	-	-	-	-	-	-	-	-	-	-	-	-	-	-	-	-	-
1:126166942_0:AG	0.06	0.05	0.07	0.07	0.05	-	0.04	0.06	-	-	-	-	-	-	-	-	-	-	-	-	-	-	-	-	-	-	-	-	-	-	-	-	-	-	-	-	-	-	-	-	-	-	-	-	-	-	-	-	-
1:126166944_0:AG	0.7	0.54	0.63	0.7	0.84	0.58	0.67	0.61	0.36	0.39	0.52	0.51	0.65	0.55	0.54	0.42	0.4	0.57	0.67	0.55	0.62	0.44	0.48	0.46	0.42	0.62	0.62	0.56	0.61	0.55	0.55	0.66	0.44	0.51	0.63	0.65	0.52	0.5	0.46	0.47	0.55	0.65	0.54	0.53	0.32	0.52	0.43	0.6	0.54
1:126166948_0:AG	0.2	0.15	0.14	0.16	0.37	0.1	0.27	0.22	0.14	0.13	0.15	0.22	0.25	0.14	0.18	0.24	-	0.18	0.31	0.26	0.29	0.17	0.15	0.29	0.16	0.25	0.31	0.23	0.28	0.22	0.32	0.22	0.23	0.26	0.18	0.3	0.3	0.28	0.28	0.19	0.19	0.33	0.26	0.28	-	0.34	0.19	0.34	0.29
1:126166950_0:AG	0.24	0.23	0.22	0.17	0.25	0.23	0.1	0.1	-	-	-	0.1	0.11	-	-	0.08	-	0.07	0.2	0.09	0.09	-	0.1	0.11	0.12	0.12	0.11	-	-	0.08	0.11	-	-	-	-	-	-	-	0.06	-	-	-	-	0.09	-	-	0.05	0.1	0.14
1:126166955_0:AG	0.52	0.49	0.47	-	0.71	0.47	0.54	0.57	0.4	0.45	0.4	0.57	0.6	0.48	0.52	0.56	0.56	0.46	0.64	0.5	0.67	0.57	0.43	0.52	0.47	0.62	0.68	0.66	0.74	0.56	0.49	0.73	0.37	0.56	0.61	0.56	0.64	0.63	0.5	0.54	0.55	0.61	0.65	0.57	0.32	0.53	0.52	0.6	0.75
1:126166973_0:AG	0.06	0.05	-	-	0.04	-	-	-	-	-	-	-	-	-	-	-	-	-	-	0.05	-	-	-	-	-	0.08	-	-	-	0.07	-	-	-	-	-	-	-	-	-	-	-	-	-	-	-	-	-	-	-
1:126166978_0:AG	-	-	-	-	-	0.08	0.03	0.04	-	-	-	-	0.04	0.04	-	-	-	-	-	-	0.08	-	-	0.07	-	0.1	-	-	-	0.12	-	-	-	-	-	-	-	-	-	-	-	-	-	0.1	-	-	-	-	0.1
1:126166987_0:AG	0.17	0.14	-	-	0.34	0.26	0.21	0.28	0.18	0.09	-	0.15	0.27	0.13	-	0.15	0.19	0.13	-	0.21	0.22	0.16	0.12	0.11	0.15	0.18	-	0.24	0.46	-	0.14	0.22	-	0.22	-	0.21	0.26	0.29	0.19	0.15	0.13	0.26	-	0.17	-	0.18	0.17	0.25	0.16
1:126167005_0:AG	-	0.03	0.05	0.03	0.1	0.04	0.03	0.07	-	0.06	-	-	0.04	-	-	0.03	-	-	0.07	-	0.07	-	-	0.09	-	0.07	-	0.22	-	-	0.07	-	-	-	-	-	0.14	-	0.09	-	0.08	-	-	-	-	-	0.05	0.1	-
1:126167012_0:AG	-	-	-	-	-	-	0.04	0.04	-	-	-	-	-	-	-	-	0.07	0.08	-	-	0.07	-	-	0.08	-	0.06	-	-	0.11	-	-	-	-	-	-	-	-	-	0.04	-	-	0.1	-	-	-	-	-	-	-
1:126167016_0:AG	-	-	-	-	0.04	-	0.03	-	-	0.04	-	-	0.04	-	-	0.04	-	-	-	-	0.07	-	-	-	-	-	-	-	-	-	-	-	-	-	-	0.09	-	-	-	-	-	0.09	-	-	-	-	-	-	-
1:126167300_0:AG	0.09	0.08	0.11	0.09	0.24	0.14	0.17	0.19	-	0.12	0.11	0.11	0.21	0.12	-	0.19	0.12	0.27	0.16	0.19	0.1	0.09	-	0.14	-	0.12	0.15	-	0.22	0.16	0.1	0.2	0.07	0.09	0.11	0.11	0.11	0.18	0.19	0.19	0.22	0.19	0.21	0.1	-	-	0.12	0.21	0.19
1:126167308_0:AG	0.52	0.56	0.63	0.68	0.62	0.65	0.49	0.66	0.14	0.18	0.31	0.26	0.26	0.1	0.27	0.31	0.2	0.24	0.38	0.21	0.22	0.24	0.2	0.26	0.16	0.18	0.2	0.21	0.24	0.28	0.32	0.33	0.4	0.29	0.44	0.38	0.3	0.2	0.2	0.47	0.28	0.3	0.25	0.27	-	-	0.15	0.31	0.25
1:126167318_0:AG	0.63	0.49	0.49	0.59	0.67	0.72	0.49	0.65	0.31	0.33	0.51	0.36	0.52	0.32	0.42	0.45	0.42	0.5	0.67	0.5	0.36	0.33	0.22	0.44	0.26	0.46	0.38	0.37	0.47	0.62	0.4	0.54	0.28	0.38	0.57	0.5	0.45	0.51	0.44	0.45	0.37	0.46	0.51	0.41	-	0.38	0.31	0.58	0.46
1:126167319_0:AG	0.8	0.75	0.7	0.77	0.83	0.76	0.79	0.79	0.58	0.61	0.74	0.59	0.78	0.72	0.65	0.73	0.71	0.67	0.78	0.79	0.7	0.76	0.8	0.74	0.59	0.81	0.82	0.69	0.76	0.85	0.76	0.8	0.61	0.65	0.77	0.78	0.67	0.65	0.7	0.78	0.61	0.67	0.84	0.74	-	0.71	0.73	0.81	0.63
1:126167323_0:AG	-	-	-	0.06	0.04	0.12	0.07	0.05	-	-	-	-	-	-	-	0.04	-	-	0.11	-	-	-	-	-	-	-	-	-	-	-	-	-	-	-	-	-	-	-	-	0.08	-	0.08	-	-	-	-	-	-	-
1:126167327_0:AG	0.69	0.66	0.69	0.65	0.82	0.76	0.71	0.85	0.57	0.61	0.8	0.6	0.79	0.69	0.6	0.68	0.67	0.68	0.8	0.71	0.81	0.74	0.65	0.72	0.64	0.76	0.83	0.72	0.66	0.88	0.78	0.73	0.67	0.72	0.66	0.68	0.66	0.69	0.66	0.81	0.6	0.69	0.79	0.68	-	0.6	0.66	0.78	0.68
1:126167341_0:AG	0.52	0.42	0.52	0.51	0.39	0.44	0.33	0.45	0.1	0.08	-	-	0.06	-	-	-	-	0.12	-	-	0.17	-	0.15	0.15	0.1	0.11	-	-	-	-	-	-	0.26	-	-	0.14	-	-	-	0.11	0.13	0.19	-	-	-	-	-	-	0.1
1:126167342_0:AG	0.42	0.33	0.38	0.39	0.43	0.48	0.32	0.45	0.13	0.1	0.24	-	-	-	0.19	0.1	0.13	0.1	0.17	0.1	0.15	-	-	0.14	0.11	0.2	-	-	0.2	-	-	0.13	0.14	0.17	-	0.15	0.1	0.25	-	0.17	-	0.2	0.23	-	-	-	-	-	-
1:126167347_0:AG	-	-	0.08	0.09	0.1	0.09	0.04	-	-	0.06	-	-	0.04	0.07	-	0.05	-	0.1	-	-	-	-	-	-	-	-	-	-	0.2	-	0.18	-	-	-	-	-	-	-	-	0.17	-	0.1	-	-	-	-	-	-	-
1:126167354_0:AG	0.36	0.37	0.42	0.41	0.54	0.49	0.47	0.5	0.25	0.36	0.37	0.48	0.46	0.4	0.27	0.43	0.41	0.45	0.44	0.36	0.48	0.5	0.24	0.34	0.29	0.42	0.38	0.53	0.4	0.51	0.44	0.32	0.29	0.52	0.39	0.6	0.42	0.44	0.26	0.36	0.46	0.5	0.43	0.31	-	0.38	0.26	0.34	0.38
1:126167376_0:AG	-	-	-	-	0.06	-	0.06	0.04	-	-	-	-	0.04	-	-	0.05	-	-	-	-	-	-	-	-	-	-	-	-	-	-	-	-	-	-	-	-	-	-	-	-	-	0.14	-	-	-	-	-	-	-
1:126167383_0:AG	-	-	-	0.05	0.06	-	0.04	0.05	-	-	-	-	-	-	-	-	-	-	-	-	-	-	-	-	-	-	-	-	-	-	-	-	-	-	-	-	-	-	-	-	-	-	-	-	-	-	-	-	-
1:126167385_0:AG	0.34	0.28	0.36	0.34	0.31	0.27	0.23	0.32	-	0.09	-	-	0.08	0.04	-	0.04	0.14	-	0.18	-	-	-	-	-	0.08	-	-	-	-	-	0.27	-	-	-	-	-	-	-	-	-	-	-	-	-	-	-	-	-	-
1:126167386_0:AG	0.81	0.65	0.77	0.61	0.65	0.62	0.66	0.74	0.23	0.32	0.5	0.4	0.39	0.3	0.37	0.34	0.37	0.35	0.43	0.35	0.52	0.56	-	0.25	0.24	0.3	0.44	0.36	-	0.48	0.7	0.48	0.48	0.5	0.36	0.33	0.29	0.48	0.26	0.48	0.46	0.5	0.33	0.5	-	-	0.37	0.32	0.48
1:126167394_0:AG	0.2	0.18	0.2	0.17	0.14	0.23	0.13	0.18	-	-	-	-	-	0.05	-	-	-	-	0.16	-	-	-	-	-	-	-	-	-	-	-	-	-	-	-	-	-	-	-	-	-	-	-	-	-	-	-	-	-	-
1:126167398_0:AG	0.59	0.56	0.66	0.59	0.56	0.5	0.5	0.63	0.31	0.44	0.48	0.35	0.37	0.36	0.44	0.35	0.3	0.52	0.33	0.4	0.41	0.44	-	0.32	0.37	0.32	-	0.53	0.5	0.67	0.36	0.32	0.29	0.44	0.67	0.31	0.29	0.33	0.26	0.32	0.47	0.58	0.33	0.57	-	-	0.4	-	0.4
1:126167410_0:AG	0.18	0.11	0.14	0.11	0.15	-	0.13	0.17	-	0.17	0.47	-	0.26	0.16	-	0.2	0.18	0.39	0.17	0.17	0.18	0.22	-	0.21	0.09	0.35	-	0.24	-	-	0.25	-	0.24	0.28	-	-	-	0.29	0.2	0.24	0.28	0.32	-	-	-	-	0.21	-	0.15
1:126167421_0:AG	0.11	0.11	-	0.11	0.09	-	0.11	0.11	-	-	-	-	-	-	-	-	-	-	-	-	-	-	-	-	-	-	-	-	-	-	-	-	-	-	-	-	-	-	-	-	-	-	-	-	-	-	-	-	-
1:126167424_0:AG	0.51	0.46	0.47	0.54	0.51	0.55	0.41	0.54	0.23	0.32	0.28	0.48	0.39	0.25	0.53	0.34	0.15	0.44	0.52	0.25	0.43	0.36	-	0.38	0.22	0.38	-	0.53	0.42	0.67	0.53	0.56	0.36	0.35	0.77	-	0.33	0.3	0.49	0.53	0.34	0.37	0.42	0.35	-	-	0.41	0.6	0.36
1:126167425_0:AG	0.97	0.92	0.95	0.93	0.95	1	0.96	0.99	0.84	-	0.94	0.82	0.88	0.89	0.93	0.89	0.88	0.92	0.87	0.93	0.95	0.95	1	1	0.9	0.88	0.91	0.94	0.83	0.95	0.89	0.94	0.95	0.84	1	0.88	0.86	0.8	0.89	0.94	0.78	0.9	1	1	-	-	0.95	1	0.84
1:126167427_0:AG	0.15	0.08	-	0.12	0.09	-	0.09	0.05	-	0.04	-	-	0.05	-	-	-	-	-	-	-	-	-	-	-	-	-	-	-	-	-	-	-	-	-	-	-	-	-	-	-	-	-	-	-	-	-	-	-	-
1:126167434_0:AG	0.11	-	0.17	0.06	0.12	-	0.04	0.12	-	0.06	-	-	0.13	0.07	-	0.13	-	-	0.23	-	-	-	-	-	-	-	-	-	-	-	-	0.23	-	-	-	-	-	-	-	0.39	0.15	-	-	-	-	-	0.19	-	-
1:126167484_0:AG	0.05	0.06	-	0.06	0.09	-	-	0.06	-	-	-	-	0.04	0.05	-	0.05	-	-	-	-	-	-	-	-	0.08	-	-	-	-	-	-	-	-	-	-	-	-	-	-	-	-	-	-	-	-	-	-	-	-
1:126168318_0:AG	-	-	-	-	-	0.04	0.03	0.03	-	-	-	-	-	-	-	-	-	-	-	-	-	-	-	-	-	-	-	-	-	-	-	-	-	-	-	-	-	-	-	-	-	-	-	-	-	-	-	-	-
1:126199054_0:AG	-	-	-	-	-	-	-	-	-	0.45	-	0.53	-	0.19	-	-	-	-	0.48	0.33	-	-	-	-	-	-	-	-	-	-	-	-	-	0.41	-	-	-	-	-	-	-	-	-	-	-	-	-	-	-
1:126199608_0:AG	-	-	-	-	-	-	-	-	-	-	0.68	0.58	-	0.64	0.75	0.71	0.71	-	0.73	-	0.74	0.82	0.57	0.64	-	-	-	-	-	-	-	-	-	0.8	-	-	-	-	-	-	-	-	-	-	-	-	-	-	-
1:126200042_0:AG	-	-	-	-	-	-	-	-	-	-	-	0.17	-	-	-	-	-	-	0.13	0.15	-	-	-	-	-	-	-	-	-	-	-	-	-	-	-	-	-	-	-	-	-	-	-	-	-	-	-	-	-
1:126200056_0:AG	-	-	-	-	-	-	-	-	-	-	0.24	0.15	-	-	-	-	0.19	-	0.26	0.13	0.2	0.12	-	0.17	-	-	-	-	-	-	-	-	-	0.19	-	-	-	-	-	-	-	-	-	-	-	-	-	-	-
1:126201580_0:AG	-	-	-	-	-	-	-	-	-	-	-	0.23	-	-	-	-	-	-	-	0.47	0.4	0.45	-	-	-	-	-	-	-	-	-	-	-	-	-	-	-	-	-	-	-	-	-	-	-	-	-	-	-
1:126201581_0:AG	-	-	-	-	-	-	-	-	-	0.58	0.33	0.26	0.6	0.36	-	-	-	-	0.44	0.71	0.47	0.5	-	-	-	-	-	-	-	-	-	-	-	0.35	-	-	-	-	-	-	-	-	-	-	-	-	-	-	-
1:126202831_0:AG	-	-	-	-	-	-	-	-	-	0.42	0.19	0.19	-	-	-	-	0.25	-	-	-	-	0.29	-	0.26	-	-	-	-	-	-	-	-	-	0.29	-	-	-	-	-	-	-	-	-	-	-	-	-	-	-
1:126203821_0:AG	-	-	-	-	-	-	-	-	0.64	-	0.4	0.58	-	0.42	0.54	-	0.55	-	0.42	0.59	0.28	0.33	-	0.47	-	-	-	-	-	-	-	-	-	0.5	-	-	-	-	-	-	-	-	-	-	-	-	-	-	-
1:126203824_0:AG	-	-	-	-	-	-	-	-	-	-	0.42	0.32	-	0.33	-	-	-	-	0.47	0.36	0.26	0.24	-	-	-	-	-	-	-	-	-	-	-	0.61	-	-	-	-	-	-	-	-	-	-	-	-	-	-	-
1:126209976_0:AG	-	-	-	-	-	-	-	-	0.36	-	0.51	0.44	-	0.38	0.42	0.37	0.24	-	0.37	0.29	0.24	0.38	0.28	0.41	-	-	-	-	-	-	-	-	-	0.37	-	-	-	-	-	-	-	-	-	-	-	-	-	-	-
1:126220018_0:AG	-	-	-	-	-	-	-	-	-	-	-	-	-	-	-	-	0.31	-	-	0.19	0.44	0.42	-	-	-	-	-	-	-	-	-	-	-	-	-	-	-	-	-	-	-	-	-	-	-	-	-	-	-
1:126238724_0:AG	-	-	-	-	-	-	-	-	0.19	-	0.17	0.23	-	0.23	0.26	-	0.18	-	0.12	0.24	0.3	0.25	0.36	-	-	-	-	-	-	-	-	-	-	0.11	-	-	-	-	-	-	-	-	-	-	-	-	-	-	-
1:126238726_0:AG	-	-	-	-	-	-	-	-	0.22	-	0.29	0.36	-	0.36	0.32	0.24	0.25	-	0.24	0.44	0.46	0.33	0.46	0.14	-	-	-	-	-	-	-	-	-	0.28	-	-	-	-	-	-	-	-	-	-	-	-	-	-	-
1:126238758_0:AG	-	-	-	-	-	-	-	-	-	-	-	-	-	-	0.25	-	0.09	-	0.09	0.06	-	-	0.16	-	-	-	-	-	-	-	-	-	-	-	-	-	-	-	-	-	-	-	-	-	-	-	-	-	-
1:126240108_0:AG	-	-	-	-	-	-	-	-	-	-	-	0.26	-	0.2	-	-	0.23	-	0.53	0.46	-	-	-	-	-	-	-	-	-	-	-	-	-	-	-	-	-	-	-	-	-	-	-	-	-	-	-	-	-
1:126247547_0:AG	-	-	-	-	-	-	-	-	0.56	-	0.2	0.41	-	0.31	-	-	0.24	-	0.43	0.52	-	0.35	-	0.32	-	-	-	-	-	-	-	-	-	0.3	-	-	-	-	-	-	-	-	-	-	-	-	-	-	-
1:126256706_0:AG	-	-	-	-	-	-	-	-	0.24	-	-	0.28	-	0.17	0.4	-	-	-	-	0.21	0.38	-	-	-	-	-	-	-	-	-	-	-	-	-	-	-	-	-	-	-	-	-	-	-	-	-	-	-	-
1:126256737_0:AG	-	-	-	-	-	-	-	-	0.25	-	-	0.26	-	0.21	-	-	-	-	0.42	0.25	-	-	-	-	-	-	-	-	-	-	-	-	-	-	-	-	-	-	-	-	-	-	-	-	-	-	-	-	-
1:126258371_0:AG	-	-	-	-	-	-	-	-	-	-	0.16	-	-	0.38	-	-	0.22	-	0.37	0.14	-	-	0.25	0.09	-	-	-	-	-	-	-	-	-	0.12	-	-	-	-	-	-	-	-	-	-	-	-	-	-	-
1:126258389_0:AG	-	-	-	-	-	-	-	-	0.26	-	0.28	0.2	0.55	0.47	-	-	0.21	-	0.39	0.18	-	0.38	0.42	0.21	-	-	-	-	-	-	-	-	-	0.25	-	-	-	-	-	-	-	-	-	-	-	-	-	-	-
1:126258394_0:AG	-	-	-	-	-	-	-	-	0.22	0.46	0.32	0.3	0.55	0.54	-	0.35	0.28	-	0.42	0.34	0.19	0.21	0.5	0.26	-	-	-	-	-	-	-	-	-	0.44	-	-	-	-	-	-	-	-	-	-	-	-	-	-	-
1:126259753_0:AG	-	-	-	-	-	-	-	-	0.44	-	-	0.17	-	0.41	-	0.36	0.38	-	0.42	0.28	-	0.44	-	-	-	-	-	-	-	-	-	-	-	0.21	-	-	-	-	-	-	-	-	-	-	-	-	-	-	-
1:126259755_0:AG	-	-	-	-	-	-	-	-	-	-	-	-	-	-	-	-	0.18	-	0.27	0.17	-	-	-	-	-	-	-	-	-	-	-	-	-	-	-	-	-	-	-	-	-	-	-	-	-	-	-	-	-
1:126259797_0:AG	-	-	-	-	-	-	-	-	-	-	-	0.18	0.54	0.58	-	0.21	0.32	-	0.41	0.44	-	0.5	0.35	-	-	-	-	-	-	-	-	-	-	0.31	-	-	-	-	-	-	-	-	-	-	-	-	-	-	-
1:126279201_0:AG	-	-	-	-	-	-	-	-	-	-	0.2	0.17	-	0.19	0.44	-	0.11	-	-	0.15	0.18	0.18	0.26	0.13	-	-	-	-	-	-	-	-	-	-	-	-	-	-	-	-	-	-	-	-	-	-	-	-	-
1:126279202_0:AG	-	-	-	-	-	-	-	-	-	-	-	-	-	-	-	-	-	-	-	0.09	-	0.09	0.12	-	-	-	-	-	-	-	-	-	-	-	-	-	-	-	-	-	-	-	-	-	-	-	-	-	-
1:126279354_0:AG	-	-	-	-	-	-	-	-	-	-	0.09	0.04	-	-	-	-	0.07	-	-	0.05	0.07	-	0.08	-	-	-	-	-	-	-	-	-	-	0.08	-	-	-	-	-	-	-	-	-	-	-	-	-	-	-
1:126279678_0:AG	-	-	-	-	-	-	-	-	0.23	-	-	0.09	-	0.13	-	-	0.12	-	0.14	0.16	-	0.17	-	-	-	-	-	-	-	-	-	-	-	-	-	-	-	-	-	-	-	-	-	-	-	-	-	-	-
1:126304707_0:AG	-	-	-	-	-	-	-	-	0.01	0	0.01	0.01	0.01	-	0.01	-	0.01	0.01	0.02	0	0.01	0.01	0.01	0	-	0.01	0.02	-	0.02	0.02	0.01	0.04	-	0	0.02	0.01	-	0.01	0.01	0.02	0.01	0.02	0.01	0.01	-	0.01	0.01	0.01	-
1:126304708_0:AG	-	-	-	-	-	-	-	-	-	-	-	-	-	-	-	-	-	-	0	-	-	-	-	-	-	-	0.01	-	0	0	-	0	-	-	0	-	-	-	0	-	-	-	-	-	-	-	-	-	-
1:126362064_1:AG	-	-	-	-	-	-	-	-	-	-	-	-	-	-	-	-	0.44	0.29	-	-	0.35	-	-	-	-	-	-	-	-	-	-	-	-	-	-	-	-	-	-	-	-	-	-	-	-	-	-	-	-
1:126363627_1:AG	-	-	-	-	-	-	-	-	-	-	-	-	-	-	-	-	0.38	0.25	-	-	0.33	-	-	-	-	-	-	-	-	-	-	-	-	-	-	-	-	-	-	-	-	-	-	-	-	-	-	-	-
1:126363669_1:AG	-	-	-	-	-	-	-	-	-	-	-	-	-	-	-	-	0.32	0.25	-	-	0.33	-	-	-	-	-	-	-	-	-	-	-	-	-	-	-	-	-	-	-	-	-	-	-	-	-	-	-	-
1:126368854_1:AG	-	-	-	-	-	-	-	-	-	-	-	-	-	-	-	-	-	-	-	-	-	-	-	-	-	-	-	-	-	-	-	-	-	-	-	-	-	-	-	-	-	-	-	-	-	-	-	-	0.24
1:126368876_1:AG	-	-	-	-	-	-	-	-	-	-	-	-	-	-	-	-	-	-	-	-	-	-	-	-	-	-	-	-	-	-	-	-	-	-	-	-	-	-	-	-	-	-	-	-	-	-	-	-	0.2
1:126368953_1:AG	-	-	-	-	-	-	-	-	-	-	-	-	-	-	-	-	-	-	-	-	-	-	-	-	-	-	-	-	-	-	-	-	-	-	-	-	-	-	-	-	-	-	-	-	-	-	-	-	-
1:126368954_1:AG	-	-	-	-	-	-	-	-	-	-	-	-	-	-	-	-	-	-	-	-	-	-	-	-	-	-	-	-	-	-	-	-	-	-	-	-	-	-	-	-	-	-	-	-	-	-	-	-	-
1:126368955_1:AG	-	-	-	-	-	-	-	-	-	-	-	-	-	-	-	-	-	-	-	-	-	-	-	-	-	-	-	-	-	-	-	-	-	-	-	-	-	-	-	-	-	-	-	-	-	-	-	-	0.42
1:126368961_1:AG	-	-	-	-	-	-	-	-	-	-	-	-	-	-	-	-	-	-	-	-	-	-	-	-	-	-	-	-	-	-	-	-	-	-	-	-	-	-	-	-	-	-	-	-	-	-	-	-	0.1
1:126368978_1:AG	-	-	-	-	-	-	-	-	-	-	-	-	-	-	-	-	-	-	-	-	-	-	-	-	-	-	-	-	-	-	-	-	-	-	-	-	-	-	-	-	-	-	-	-	-	-	-	-	0.09
1:126372318_1:AG	-	-	-	-	-	-	-	-	-	-	-	-	-	-	-	-	0.16	0.1	-	-	0.09	-	-	-	-	-	-	-	-	-	-	-	-	-	-	-	-	-	-	-	-	-	-	-	-	-	-	-	-
1:126372608_1:AG	-	-	-	-	-	-	-	-	-	-	-	-	-	-	-	-	0.09	0.1	-	-	0.05	-	-	-	-	-	-	-	-	-	-	-	-	-	-	-	-	-	-	-	-	-	-	-	-	-	-	-	-
1:126372676_1:AG	-	-	-	-	-	-	-	-	-	-	-	-	-	-	-	-	0.27	0.19	-	-	0.2	-	-	-	-	-	-	-	-	-	-	-	-	-	-	-	-	-	-	-	-	-	-	-	-	-	-	-	-
1:126373184_1:AG	-	-	-	-	-	-	-	-	-	-	-	-	-	-	-	-	-	-	-	-	-	-	-	-	-	-	-	-	-	-	-	-	-	-	-	-	-	-	-	-	-	-	-	-	-	-	-	-	0.02
1:126489478_0:AG	-	-	-	-	-	-	-	-	-	-	-	-	-	-	-	-	-	-	-	-	-	-	-	-	-	0.4	0.29	-	0.4	-	-	-	-	-	-	-	-	-	-	-	-	-	-	-	-	-	0.4	-	-
1:126653511_0:AG	-	-	-	-	-	-	-	-	-	-	-	-	-	-	-	-	-	-	-	-	-	-	-	-	-	-	-	-	-	-	-	-	-	-	-	-	-	-	-	-	-	-	-	-	-	-	-	-	0.13
1:126653512_0:AG	-	-	-	-	-	-	-	-	-	-	-	-	-	-	-	-	-	-	-	-	-	-	-	-	-	-	-	-	-	-	-	-	-	-	-	-	-	-	-	-	-	-	-	-	-	-	-	-	0.16
1:126653561_0:AG	-	-	-	-	-	-	-	-	-	-	-	-	-	-	-	-	-	-	-	-	-	-	-	-	-	-	-	-	-	-	-	-	-	-	-	-	-	-	-	-	-	-	-	-	-	-	-	-	0.12
1:126653569_0:AG	-	-	-	-	-	-	-	-	-	-	-	-	-	-	-	-	-	-	-	-	-	-	-	-	-	-	-	-	-	-	-	-	-	-	-	-	-	-	-	-	-	-	-	-	-	-	-	-	0.18
1:126653790_0:AG	-	-	-	-	-	-	-	-	-	-	-	-	-	-	-	-	-	-	-	-	-	-	-	-	-	-	-	-	-	-	-	-	-	-	-	-	-	-	-	-	-	-	-	-	-	-	-	-	0.19
1:126653791_0:AG	-	-	-	-	-	-	-	-	-	-	-	-	-	-	-	-	-	-	-	-	-	-	-	-	-	-	-	-	-	-	-	-	-	-	-	-	-	-	-	-	-	-	-	-	-	-	-	-	0.31
1:126653818_0:AG	-	-	-	-	-	-	-	-	-	-	-	-	-	-	-	-	-	-	-	-	-	-	-	-	-	-	-	-	-	-	-	-	-	-	-	-	-	-	-	-	-	-	-	-	-	-	-	-	0.2
1:126654087_0:AG	-	-	-	-	-	-	-	-	-	-	-	-	-	-	-	-	-	-	-	-	-	-	-	-	-	-	-	-	-	-	-	-	-	-	-	-	-	-	-	-	-	-	-	-	-	-	-	-	-
1:126679999_0:AG	-	-	-	-	-	-	-	-	-	-	-	-	-	-	-	-	-	-	-	-	-	-	-	-	-	-	-	-	-	-	-	-	-	-	-	-	-	-	-	-	-	-	-	-	-	-	-	-	0.06
1:126680004_0:AG	-	-	-	-	-	-	-	-	-	-	-	-	-	-	-	-	-	-	-	-	-	-	-	-	-	-	-	-	-	-	-	-	-	-	-	-	-	-	-	-	-	-	-	-	-	-	-	-	0.07
1:126680028_0:AG	-	-	-	-	-	-	-	-	-	-	-	-	-	-	-	-	-	-	-	-	-	-	-	-	-	-	-	-	-	-	-	-	-	-	-	-	-	-	-	-	-	-	-	-	-	-	-	-	0.49
1:126680047_0:AG	-	-	-	-	-	-	-	-	-	-	-	-	-	-	-	-	-	-	-	-	-	-	-	-	-	-	-	-	-	-	-	-	-	-	-	-	-	-	-	-	-	-	-	-	-	-	-	-	0.06
1:126680048_0:AG	-	-	-	-	-	-	-	-	-	-	-	-	-	-	-	-	-	-	-	-	-	-	-	-	-	-	-	-	-	-	-	-	-	-	-	-	-	-	-	-	-	-	-	-	-	-	-	-	0.08
1:126680072_0:AG	-	-	-	-	-	-	-	-	-	-	-	-	-	-	-	-	-	-	-	-	-	-	-	-	-	-	-	-	-	-	-	-	-	-	-	-	-	-	-	-	-	-	-	-	-	-	-	-	-
1:126682690_0:AG	-	-	-	-	-	-	-	-	-	-	-	-	-	-	-	-	-	-	-	-	-	-	-	-	-	-	-	-	-	-	-	-	-	-	-	-	-	-	-	-	-	-	-	-	-	-	-	-	0.08
1:126682699_0:AG	-	-	-	-	-	-	-	-	-	-	-	-	-	-	-	-	-	-	-	-	-	-	-	-	-	-	-	-	-	-	-	-	-	-	-	-	-	-	-	-	-	-	-	-	-	-	-	-	0.04
1:126682700_0:AG	-	-	-	-	-	-	-	-	-	-	-	-	-	-	-	-	-	-	-	-	-	-	-	-	-	-	-	-	-	-	-	-	-	-	-	-	-	-	-	-	-	-	-	-	-	-	-	-	0.07
1:126682716_0:AG	-	-	-	-	-	-	-	-	-	-	-	-	-	-	-	-	-	-	-	-	-	-	-	-	-	-	-	-	-	-	-	-	-	-	-	-	-	-	-	-	-	-	-	-	-	-	-	-	0.09
1:126682717_0:AG	-	-	-	-	-	-	-	-	-	-	-	-	-	-	-	-	-	-	-	-	-	-	-	-	-	-	-	-	-	-	-	-	-	-	-	-	-	-	-	-	-	-	-	-	-	-	-	-	-
1:126682748_0:AG	-	-	-	-	-	-	-	-	-	-	-	-	-	-	-	-	-	-	-	-	-	-	-	-	-	-	-	-	-	-	-	-	-	-	-	-	-	-	-	-	-	-	-	-	-	-	-	-	0.13
1:126682825_0:AG	-	-	-	-	-	-	-	-	-	-	-	-	-	-	-	-	-	-	-	-	-	-	-	-	-	-	-	-	-	-	-	-	-	-	-	-	-	-	-	-	-	-	-	-	-	-	-	-	0.12
1:126682839_0:AG	-	-	-	-	-	-	-	-	-	-	-	-	-	-	-	-	-	-	-	-	-	-	-	-	-	-	-	-	-	-	-	-	-	-	-	-	-	-	-	-	-	-	-	-	-	-	-	-	-
1:126682847_0:AG	-	-	-	-	-	-	-	-	-	-	-	-	-	-	-	-	-	-	-	-	-	-	-	-	-	-	-	-	-	-	-	-	-	-	-	-	-	-	-	-	-	-	-	-	-	-	-	-	0.1
1:126690328_0:AG	-	-	-	-	-	-	-	-	-	-	-	-	-	-	-	-	-	-	-	-	-	-	-	-	-	-	-	-	-	-	-	-	-	-	-	-	-	-	-	-	-	-	-	-	-	-	-	-	0.05
1:126690710_0:AG	-	-	-	-	-	-	-	-	-	-	-	-	-	-	-	-	-	-	-	-	-	-	-	-	-	-	-	-	-	-	-	-	-	-	-	-	-	-	-	-	-	-	-	-	-	-	-	-	0.2
1:126690711_0:AG	-	-	-	-	-	-	-	-	-	-	-	-	-	-	-	-	-	-	-	-	-	-	-	-	-	-	-	-	-	-	-	-	-	-	-	-	-	-	-	-	-	-	-	-	-	-	-	-	0.1
1:126695261_0:AG	-	-	-	-	-	-	-	-	-	-	-	-	-	-	-	-	-	-	-	-	-	-	-	-	-	-	-	-	-	-	-	-	-	-	-	-	-	-	-	-	-	-	-	-	-	-	-	-	0.1
1:126695262_0:AG	-	-	-	-	-	-	-	-	-	-	-	-	-	-	-	-	-	-	-	-	-	-	-	-	-	-	-	-	-	-	-	-	-	-	-	-	-	-	-	-	-	-	-	-	-	-	-	-	0.14
1:126696025_0:AG	-	-	-	-	-	-	-	-	-	-	-	-	-	-	-	-	-	-	-	-	-	-	-	-	-	-	-	-	-	-	-	-	-	-	-	-	-	-	-	-	-	-	-	-	-	-	-	-	0.07
1:126696026_0:AG	-	-	-	-	-	-	-	-	-	-	-	-	-	-	-	-	-	-	-	-	-	-	-	-	-	-	-	-	-	-	-	0.67	-	-	-	-	-	-	-	-	-	-	-	-	-	-	-	-	0.28
1:126696103_0:AG	-	-	-	-	-	-	-	-	-	-	-	-	-	-	-	-	-	-	-	-	-	-	-	-	-	-	-	-	-	-	-	-	-	-	-	-	-	-	-	-	-	-	-	-	-	-	-	-	0.13
1:126696941_0:AG	-	-	-	-	-	-	-	-	-	-	-	-	-	-	-	-	-	-	-	-	-	-	-	-	-	-	-	-	-	-	-	-	-	-	-	-	-	-	-	-	-	-	-	-	-	-	-	-	-
1:126696952_0:AG	-	-	-	-	-	-	-	-	-	-	-	-	-	-	-	-	-	-	-	-	-	-	-	-	-	-	-	-	-	-	-	-	-	-	-	-	-	-	-	-	-	-	-	-	-	-	-	-	0.04
1:126697029_0:AG	-	-	-	-	-	-	-	-	-	-	-	-	-	-	-	-	-	-	-	-	-	-	-	-	-	-	-	-	-	-	-	-	-	-	-	-	-	-	-	-	-	-	-	-	-	-	-	-	0.13
1:126697030_0:AG	-	-	-	-	-	-	-	-	-	-	-	-	-	-	-	-	-	-	-	-	-	-	-	-	-	-	-	-	-	-	-	-	-	-	-	-	-	-	-	-	-	-	-	-	-	-	-	-	0.18
1:126698236_0:AG	-	-	-	-	-	-	-	-	-	-	-	-	-	-	-	-	-	-	-	-	-	-	-	-	-	-	-	-	-	-	-	-	-	-	-	-	-	-	-	-	-	-	-	-	-	-	-	-	0.06
1:126700305_0:AG	-	-	-	-	-	-	-	-	-	-	-	-	-	-	-	-	-	-	-	-	-	-	-	-	-	-	-	-	-	-	-	-	-	-	-	-	-	-	-	-	-	-	-	-	-	-	-	-	-
1:126700306_0:AG	-	-	-	-	-	-	-	-	-	-	-	-	-	-	-	-	-	-	-	-	-	-	-	-	-	-	-	-	-	-	-	-	-	-	-	-	-	-	-	-	-	-	-	-	-	-	-	-	-
1:126835432_0:AG	-	-	-	-	-	-	-	-	0.07	0.08	-	0.1	-	-	-	0.09	-	0.1	0.09	0.09	-	0.09	-	0.1	-	0.08	0.11	-	0.13	0.07	-	0.17	-	0.06	0.08	0.14	0.12	0.07	0.07	0.09	0.11	0.09	0.09	0.08	-	-	-	-	-
1:126835437_0:AG	-	-	-	-	-	0.26	-	-	0.09	-	0.06	0.15	0.14	-	-	-	-	-	-	0.14	-	-	-	0.06	-	-	0.12	-	0.1	0.1	-	0.14	-	-	-	0.11	0.09	-	0.11	0.12	0.14	-	0.07	0.07	-	-	-	0.11	-
1:126835442_0:AG	0.33	0.72	0.5	0.57	0.36	0.29	-	0.42	-	0.22	0.08	0.06	0.08	-	-	0.07	-	0.08	0.08	0.11	-	-	-	-	-	0.08	0.08	-	-	0.14	-	0.12	-	0.08	0.09	0.09	-	-	-	0.09	0.07	-	0.1	-	-	-	-	0.11	-
1:126835890_0:AG	0.07	-	0.08	-	0.09	0.07	0.09	0.05	0.03	0.09	0.11	0.07	0.07	-	-	0.05	-	0.12	0.09	0.08	0.12	0.08	-	0.04	-	0.11	0.11	-	0.17	0.12	-	0.17	0.07	0.04	0.14	0.09	-	0.1	0.2	0.11	0.12	0.13	0.07	0.15	-	0.09	-	0.12	-
1:126835897_0:AG	0.09	0.07	0.07	0.06	0.17	0.1	0.18	0.08	0.12	0.19	0.15	0.15	0.2	0.14	-	0.17	0.08	0.25	0.23	0.15	0.24	0.19	0.11	0.17	0.16	-	0.24	0.22	0.33	0.21	0.28	0.25	0.14	0.15	0.33	0.25	0.31	0.23	0.33	0.3	0.24	0.27	0.21	0.28	-	0.28	0.19	0.22	0.21
1:126835906_0:AG	-	0.06	-	-	-	0.07	-	-	-	0.02	-	0.02	0.02	-	-	0.02	-	0.03	0.03	-	-	-	-	-	-	-	0.04	-	-	-	-	-	-	-	0.05	-	-	-	-	0.03	0.04	-	-	-	-	-	-	0.04	-
1:126835912_0:AG	0.11	0.15	-	-	0.26	0.1	0.14	0.11	0.07	0.13	0.12	0.13	0.13	0.08	-	0.08	0.09	0.18	0.14	0.13	0.11	0.07	0.18	0.08	0.09	0.19	0.2	0.22	0.28	0.22	0.16	0.24	0.13	0.09	0.2	0.18	0.16	0.2	0.21	0.19	0.13	0.22	0.24	0.2	-	0.11	0.1	0.22	0.27
1:126835950_0:AG	0.46	0.48	0.52	0.45	0.73	0.37	0.6	0.58	0.39	0.58	0.56	0.59	-	0.55	0.39	0.58	0.5	0.61	0.64	0.64	0.62	0.49	0.49	-	0.53	0.63	0.56	0.79	0.71	0.7	0.58	0.67	0.63	0.49	0.73	0.65	0.54	0.67	0.59	0.69	0.65	0.61	0.61	0.77	0.29	0.58	0.56	0.63	0.44
1:126835951_0:AG	-	-	-	-	0.08	-	-	-	-	0.03	-	-	0.03	-	-	0.01	-	0.1	0.06	-	-	-	-	0.07	-	0.09	0.07	-	-	0.05	-	0.07	0.13	-	0.11	-	-	0.05	0.11	0.06	0.04	0.08	0.05	0.13	-	-	-	0.11	-
1:126835953_0:AG	0.26	0.28	0.18	0.2	0.32	0.2	0.32	0.34	0.19	0.27	0.29	0.3	0.34	-	-	0.23	0.24	0.43	0.35	0.26	0.3	-	0.18	0.28	0.21	0.45	0.35	0.53	0.53	0.34	0.27	0.48	0.3	0.24	0.54	0.36	0.33	0.42	0.39	0.43	0.38	0.41	0.39	0.53	0.14	0.38	0.22	0.41	0.26
1:126835957_0:AG	-	-	-	-	-	-	0.08	-	-	0.02	-	-	0.04	-	-	0.03	-	0.06	0.04	-	-	-	-	-	-	0.07	0.07	-	-	-	-	0.06	0.05	-	0.09	-	-	-	0.04	0.02	0.03	0.08	0.05	0.04	-	-	-	0.06	-
1:126835960_0:AG	-	-	-	-	0.09	-	-	0.06	-	0.05	-	-	0.02	-	-	0.02	-	0.05	-	-	-	-	-	0.04	-	0.05	0.05	-	0.07	0.06	-	0.05	-	-	-	-	-	-	0.08	0.05	-	0.06	0.07	-	-	-	0.04	0.04	-
1:126836335_0:AG	0.09	-	0.07	0.08	0.1	0.08	0.09	0.08	0.03	0.02	0.03	0.05	0.04	0.03	0.04	0.02	-	0.08	0.04	0.06	0.04	0.03	0.05	0.02	-	0.08	0.09	-	0.11	0.11	0.06	-	0.05	0.02	0.07	-	0.07	0.04	0.1	0.11	0.08	0.1	-	0.06	-	-	0.03	0.08	-
1:126836336_0:AG	-	-	-	-	-	-	-	-	-	-	-	0.02	0.02	-	0.02	-	-	0.04	0.02	0.03	-	0.02	-	-	-	0.03	0.03	-	0.06	0.03	-	0.07	0.03	-	0.04	0.02	0.01	0.02	0.06	0.03	0.03	0.05	0.04	0.03	-	-	-	0.03	-
1:126836338_0:AG	-	-	-	-	0.11	-	0.07	0.05	0.02	0.03	0.05	0.04	0.04	-	0.02	0.03	0.01	0.07	0.04	0.06	-	0.03	0.02	0.02	-	0.08	0.09	-	0.08	0.06	0.08	0.12	0.04	0.01	0.07	0.08	0.08	0.07	0.11	0.08	0.1	0.13	0.11	0.08	-	0.05	0.03	0.08	-
1:126836353_0:AG	0.63	0.57	0.61	0.55	0.66	0.64	0.62	0.62	0.18	0.27	0.24	0.32	0.29	0.21	0.26	0.18	0.2	0.41	0.31	0.34	0.21	0.23	0.2	0.21	0.2	0.46	0.45	0.46	0.46	0.44	0.35	0.51	0.33	0.21	0.44	0.33	0.35	0.29	0.44	0.42	0.41	0.46	0.45	0.41	0.31	0.3	0.24	0.39	0.38
1:126836373_0:AG	-	-	-	-	0.04	0.04	-	-	0.03	0.03	0.02	0.03	0.02	-	-	-	0.02	0.03	0.02	0.02	0.02	0.01	-	0.02	-	0.02	0.03	-	0.03	0.03	-	0.04	0.03	0.02	0.03	0.02	-	0.02	0.03	0.04	0.02	0.04	0.03	0.03	-	-	-	0.03	-
1:126836376_0:AG	-	-	-	-	-	0.04	-	-	-	-	0.01	0.03	0.02	-	-	-	0.01	0.02	0.02	0.03	-	0.01	-	0.02	-	0.02	0.03	-	0.04	0.04	-	0.05	0.01	-	0.02	0.02	0.01	-	0.03	0.02	0.02	-	0.03	0.02	-	-	-	0.02	-
1:126836426_0:AG	-	-	-	-	-	-	-	-	-	-	-	-	-	-	-	-	0.01	0.01	-	-	-	-	-	-	-	0.01	-	-	-	0.01	-	0.02	0.01	-	0.01	-	-	-	-	0.01	0.01	-	0.02	-	-	-	-	0.01	-
1:126836431_0:AG	0.26	0.26	0.24	0.37	0.24	0.22	0.17	0.2	0.02	0.03	0.02	0.02	0.02	0.03	0.03	0.02	-	0.03	0.03	0.02	0.01	0.01	-	0.01	-	0.03	0.03	-	0.04	0.04	0.02	0.05	0.02	0.01	0.03	0.02	0.03	0.02	0.04	0.02	0.04	0.03	-	0.03	-	-	-	0.02	0.15
1:126836461_0:AG	0.05	0.12	0.1	-	0.09	0.13	0.06	0.11	0.07	0.11	0.11	-	0.11	0.08	0.1	0.13	0.05	0.15	0.14	-	0.08	0.1	0.09	0.11	-	0.21	0.17	-	0.19	0.18	0.13	0.23	0.12	0.07	0.21	0.14	0.16	0.15	0.2	0.19	-	0.18	0.19	0.14	0.13	0.17	0.1	0.17	0.07
1:126836462_0:AG	0.14	0.18	0.17	0.21	0.2	0.2	0.17	0.24	0.16	0.21	0.21	0.27	0.23	0.18	0.22	0.23	0.15	0.29	0.33	0.27	0.17	0.2	0.23	0.2	-	0.41	0.34	0.36	0.41	-	0.31	0.38	0.27	0.2	0.37	0.32	0.32	0.31	0.41	0.35	0.33	0.39	0.4	0.38	0.32	0.24	0.26	0.33	0.17
1:126836470_0:AG	-	-	-	-	-	0.04	0.1	0.03	-	0.06	0.04	0.05	0.05	0.02	0.03	0.04	0.03	0.09	0.05	-	0.02	0.04	0.03	0.04	-	0.08	0.06	-	0.08	0.08	0.04	0.07	0.08	0.03	0.11	0.09	0.08	0.08	0.09	0.08	0.05	0.09	0.11	0.07	-	0.04	0.06	0.07	-
1:126836872_0:AG	-	-	-	-	-	-	-	-	0.02	-	-	0.02	0.04	-	-	-	0.03	0.01	0.02	0.02	0.07	-	-	0.02	-	0.03	0.02	-	0.07	-	-	0.02	-	-	0.02	-	0.07	-	-	0.02	0.02	0.01	0.02	-	-	-	-	0.01	-
1:126836876_0:AG	-	-	-	-	-	-	-	-	-	-	-	0.03	0.04	-	-	-	0.02	0.02	0.03	0.02	0.07	-	-	0.01	-	-	-	-	0.07	-	-	0.02	-	-	0.02	-	0.07	-	-	-	0.03	0.01	-	0.01	-	-	-	0.03	-
1:126836982_0:AG	-	-	-	-	-	-	-	-	-	-	-	-	-	-	-	-	-	0.01	-	-	-	-	-	-	-	-	-	-	-	-	-	0.01	-	-	-	0.01	-	-	-	-	-	0.01	0.01	0.01	-	-	-	-	-
1:126837035_0:AG	-	-	-	-	0.08	-	-	-	-	-	0.01	0.01	-	-	-	-	-	0.02	0.01	-	-	-	-	-	-	0.03	0.04	-	0.03	0.04	0.03	0.06	-	-	0.01	0.02	-	0.02	0.02	-	0.02	0.04	0.03	0.01	-	-	-	0.02	-
1:126837047_0:AG	-	-	0.07	-	-	-	-	-	-	0.02	0.02	0.01	0.02	-	-	-	-	0.03	-	-	0.03	0.02	-	0.02	-	0.02	0.05	-	0.04	0.03	-	0.04	-	0.01	0.03	-	0.03	0.02	0.03	-	0.02	0.04	0.03	0.01	-	-	-	0.02	-
1:126837057_0:AG	-	-	0.1	-	-	-	0.09	-	0.02	0.03	0.03	0.03	0.03	-	-	-	0.02	0.02	0.03	0.02	0.04	0.02	-	0.03	-	0.04	0.03	-	0.02	0.03	0.03	0.03	0.03	0.02	0.05	0.04	0.05	0.02	0.06	0.05	0.03	0.04	0.05	0.03	-	-	-	0.03	-
1:126865330_0:AG	-	-	-	-	-	-	-	-	-	-	-	-	-	-	-	-	-	-	-	-	-	0.02	-	-	-	-	-	-	-	0.01	0.03	0.03	-	-	-	-	-	0.02	-	-	-	0.05	-	-	-	0.08	0.01	0.02	-
1:126865343_0:AG	-	-	-	-	-	-	-	-	-	-	-	-	0	-	-	-	-	-	-	-	-	-	-	-	-	-	-	-	0.01	-	-	-	-	-	-	-	-	-	-	-	-	-	-	-	-	-	-	-	-
1:126865383_0:AG	-	-	-	-	0.01	-	0	0.01	0.01	-	0.01	0.01	0	-	0.01	-	-	-	-	-	-	0.01	0.01	-	0.01	0.02	-	-	0.01	0.02	0.01	0.01	-	-	-	-	0.01	-	-	-	0.01	-	-	-	-	-	-	-	-
1:126865384_0:AG	-	-	-	-	-	-	-	-	0.01	0	-	-	0	-	0.01	-	-	-	-	-	-	-	-	-	-	-	-	-	0.01	-	-	-	-	-	-	-	0.01	-	-	-	-	-	-	-	-	-	-	-	-
1:126865392_0:AG	0.01	-	-	0.01	0	-	-	0	-	0	-	-	-	-	0.02	-	-	-	-	-	-	-	-	-	-	-	-	-	0.01	0.01	-	-	-	-	-	-	-	-	0.01	-	-	-	-	-	-	-	-	-	-
1:126865394_0:AG	-	-	-	-	-	-	-	-	-	-	-	0.01	-	-	0.02	-	-	-	-	-	-	-	-	-	-	0.01	-	-	0.01	0.01	0.01	-	-	-	-	-	-	-	-	-	-	-	-	-	-	-	-	-	-
1:126865413_0:AG	0.01	-	-	0.01	0.01	-	0	-	0.01	-	-	-	0	-	0.01	-	-	-	-	-	0.01	-	-	-	-	0.01	-	-	-	0.01	-	-	-	-	-	-	0.01	-	0.01	-	-	-	-	-	-	-	-	-	-
1:126865429_0:AG	-	-	-	-	0	-	-	0.01	-	0	-	-	0	-	-	0	-	-	-	-	-	0.01	-	-	-	-	-	-	-	-	-	-	-	-	-	-	-	-	0	-	-	-	-	-	-	-	-	-	-
1:126865431_0:AG	0.01	0	-	0	0	0.01	0	0.01	-	-	-	-	-	-	-	-	-	-	-	-	-	0.01	-	-	-	0.01	-	-	0	0.01	-	-	-	-	-	0.01	-	-	-	-	-	-	-	-	-	-	-	-	-
1:126865438_0:AG	0.02	0.02	-	0.01	0.01	-	0.01	-	0.01	-	0.02	0.01	0.01	0.01	0.01	0	-	-	0.01	0.01	-	0.02	-	-	-	-	0.01	-	0.02	0.02	0.01	0.02	-	0.01	-	0.02	0.01	-	0.01	0.01	0.01	-	-	0.01	-	-	0.01	0.01	-
1:126865449_0:AG	-	0.01	-	-	-	-	-	-	-	-	-	-	0	-	-	-	-	-	0.01	-	-	-	-	-	-	0.01	-	-	-	0.01	-	-	-	-	-	-	0.01	-	-	-	-	-	-	-	-	-	-	0.01	0
1:126865468_0:AG	0.01	0.01	-	-	0.01	0.02	0.01	0.01	0.01	-	0.01	0.01	-	0.01	0.02	-	-	-	0.01	0.01	0.01	0.01	0.01	-	0.01	0.02	0.02	0.01	0.03	0.03	0.01	0.02	-	-	-	0.01	0.02	-	-	-	0.01	-	-	0.01	0.03	-	0.01	-	-
1:126865469_0:AG	0.01	-	-	0.01	0.01	0.01	0.01	0.01	0.01	0.01	0.02	0.02	-	0.01	0.02	-	-	-	0.01	0.01	-	0.02	-	-	-	0.02	0.02	0.01	0.03	0.02	0.01	0.03	-	-	-	0.02	0.01	-	0.01	-	0.01	-	-	0.01	-	-	0.01	-	0.01
1:126865500_0:AG	-	0.01	-	-	-	0.01	0.01	0.01	0.01	0.01	-	0.01	0.01	0.01	-	0	-	-	-	-	-	0.01	-	-	-	0.01	0.01	-	0.01	0.01	-	0.02	-	-	-	-	-	-	-	0.01	-	-	-	-	-	-	0.01	-	-
1:126865507_0:AG	0.01	0.01	-	-	0.01	0.01	0.01	-	0.01	0.01	0.01	0.01	-	0.01	-	-	-	-	0.01	0.01	0.01	0.02	0.01	0.01	0.01	0.03	0.02	0.01	0.03	0.02	0.01	0.03	0.01	0.02	-	0.01	0.02	-	0.02	0.01	0.01	-	-	0.01	0.05	-	0.01	0.01	0.01
1:126865510_0:AG	-	-	-	-	-	-	-	-	-	-	-	-	-	-	-	-	-	-	-	-	-	-	-	-	-	-	-	-	-	-	-	-	-	-	-	-	-	-	-	-	-	-	-	-	-	-	-	-	-
1:126865526_0:AG	-	-	-	-	-	-	-	-	-	-	-	-	0	-	-	-	-	-	0.01	-	-	0.01	-	-	-	-	-	-	0.01	-	-	0.01	-	-	-	-	-	-	-	-	-	-	-	-	-	-	-	-	-
1:126865527_0:AG	-	-	-	-	-	-	-	0	-	-	-	-	0	0	-	0	-	-	-	-	-	-	-	-	-	-	-	-	0.01	-	-	0.01	-	-	-	-	-	-	-	-	-	-	-	-	-	-	-	-	-
1:126865544_0:AG	-	-	-	-	-	-	-	-	-	-	-	-	0	0	-	-	-	-	0.01	-	-	0.01	-	-	-	0.01	-	-	-	-	-	0.01	-	-	-	-	-	-	0.01	-	-	-	-	-	-	-	-	-	0
1:126865551_0:AG	-	-	-	-	-	-	-	-	-	-	-	-	-	-	-	-	-	-	-	-	-	-	-	-	-	-	-	-	-	-	-	-	-	-	-	-	-	-	-	-	-	-	-	-	-	-	-	-	-
1:126870218_0:AG	-	-	-	-	-	-	-	-	0.12	-	-	-	0.07	-	0.08	-	-	-	-	-	0.1	0.09	-	-	-	-	-	-	-	-	-	-	-	-	-	-	0.08	-	0.08	-	-	-	-	-	-	-	-	-	-
1:126909821_1:AG	0.35	0.43	-	0.56	0.53	0.32	-	0.36	-	-	-	-	-	-	-	-	-	-	-	-	-	-	-	-	-	-	-	-	-	-	-	-	-	-	-	-	-	-	-	-	-	-	-	-	-	-	-	-	-
1:126992857_1:AG	-	-	-	-	-	-	-	-	0.33	-	0.47	-	-	-	0.35	-	-	-	-	-	-	-	-	-	-	-	-	-	-	-	-	-	-	-	-	-	-	-	-	-	0.62	-	-	-	-	-	-	-	-
1:127011906_0:AG	-	-	0.45	0.53	0.5	0.75	0.53	-	-	-	-	-	-	-	-	-	-	-	-	-	-	-	-	-	-	-	-	-	-	-	-	-	-	-	-	-	-	-	-	-	-	-	-	-	-	-	-	-	-
1:127011916_0:AG	0.73	-	0.64	0.5	0.62	0.64	0.37	-	-	-	-	-	-	-	-	-	-	-	-	0.5	-	-	-	-	-	-	-	-	-	-	-	-	-	-	-	-	-	-	-	-	-	-	-	-	-	-	-	0.29	-
1:127011921_0:AG	0.45	-	0.22	0.43	0.47	0.53	0.37	-	-	-	-	-	-	-	-	-	-	-	-	-	-	-	-	-	-	-	-	-	-	-	-	-	-	-	-	-	-	-	-	-	-	-	-	-	-	-	-	-	-
1:127011997_0:AG	-	-	0.64	0.4	-	0.4	0.55	-	-	-	-	-	-	-	-	-	-	0.32	-	-	-	-	-	-	-	-	-	-	-	-	-	-	-	-	-	-	-	-	-	-	-	-	-	-	-	-	-	-	-
1:127011998_0:AG	-	-	0.73	0.62	0.73	0.67	0.67	-	-	-	-	-	-	-	0.64	-	-	0.5	-	0.58	-	-	-	-	-	-	-	-	-	-	-	-	-	-	-	-	-	-	-	0.45	-	-	-	-	-	-	0.5	-	-
1:127012260_0:AG	-	-	0.64	0.6	-	-	0.6	-	-	-	-	-	-	-	-	0.55	-	-	-	-	-	-	-	-	0.33	-	-	-	-	-	-	-	-	-	-	-	-	-	-	-	-	-	-	-	-	-	-	-	-
1:127012311_0:AG	0.5	-	-	0.43	-	-	0.51	-	-	-	-	-	-	-	-	-	-	-	-	-	-	-	-	-	-	-	-	-	-	-	-	-	-	-	-	-	-	-	-	-	-	-	-	-	-	-	-	-	-
1:127012316_0:AG	0.4	-	0.42	0.37	-	-	0.5	-	-	-	-	-	-	-	-	0.31	-	-	-	0.5	-	-	-	-	-	-	-	-	-	-	-	-	-	-	-	-	-	-	-	-	-	-	-	-	-	-	0.64	-	-
1:127016771_0:AG	-	-	0.32	-	0.31	-	0.14	-	-	-	-	-	-	-	-	-	-	-	-	-	-	-	-	-	-	-	-	-	-	-	-	-	-	-	-	-	-	-	-	-	-	-	-	-	-	-	-	-	-
1:127055107_0:AG	0.32	-	0.45	-	-	-	0.25	0.27	-	-	-	0.12	-	-	-	-	-	-	-	-	-	-	-	-	-	-	-	-	-	-	-	-	-	-	-	-	-	-	-	-	-	-	-	-	-	-	-	-	-
1:127055117_0:AG	0.28	-	0.22	-	-	-	-	0.29	-	-	-	-	-	-	-	-	-	-	-	-	-	-	-	-	-	-	-	-	-	-	-	-	-	-	-	-	-	-	-	-	-	-	-	-	-	-	-	-	-
1:127057136_0:AG	0.31	-	-	-	-	-	0.24	0.28	-	-	-	-	-	-	-	-	-	-	-	-	-	-	-	-	-	-	-	-	-	-	-	-	-	-	-	-	-	-	-	-	-	-	-	-	-	-	-	-	-
1:127057715_0:AG	-	-	0.43	-	-	-	0.38	0.38	-	-	-	-	-	-	-	-	-	-	-	-	-	-	-	-	-	-	-	-	-	-	-	-	-	-	-	-	-	-	-	-	-	-	-	-	-	-	-	-	-
1:127058661_0:AG	0.36	-	-	0.38	0.69	0.69	-	-	-	-	-	-	-	-	-	-	-	-	-	-	-	-	-	-	-	-	-	-	-	-	-	-	-	-	-	-	-	-	-	-	-	-	-	-	-	-	-	-	-
1:127058686_0:AG	0.5	-	-	0.45	1	-	-	-	-	-	-	-	-	-	-	-	0.4	0.39	0.31	0.3	-	-	-	-	-	-	-	-	-	-	-	-	-	0.33	-	-	0.36	-	-	-	-	-	-	-	-	-	0.26	-	-
1:127064232_0:AG	-	-	-	-	-	-	-	-	-	-	-	-	-	-	-	-	0.14	-	-	0.17	0.12	-	-	-	-	-	-	-	-	-	-	-	-	-	-	-	-	-	-	-	-	-	-	-	-	-	-	-	-
1:127064240_0:AG	-	-	-	-	-	-	-	-	-	-	-	-	-	-	-	-	0.29	-	0.26	-	0.14	0.28	-	-	-	-	-	-	-	-	-	-	-	-	-	-	-	-	0.33	-	-	-	0.27	-	-	-	0.38	-	-
1:127064351_0:AG	-	-	-	-	-	-	-	-	-	-	-	-	-	-	-	-	0.21	0.26	-	0.33	-	-	-	-	-	-	-	-	-	-	-	-	-	-	-	-	-	-	-	-	-	-	-	-	-	-	-	-	-
1:127064354_0:AG	-	-	-	-	-	-	-	-	-	-	-	-	-	-	-	-	0.25	0.42	-	-	0.24	-	-	-	-	0.55	-	-	-	-	-	-	-	-	-	-	0.5	-	-	-	-	-	-	-	-	-	-	-	-
1:127065185_0:AG	-	-	-	-	-	-	-	-	-	-	0.33	-	-	-	0.39	-	0.16	-	0.39	0.32	0.35	0.33	-	0.33	-	-	-	-	-	-	0.42	0.39	-	-	-	-	0.38	-	-	0.29	-	-	-	-	-	-	0.38	-	-
1:127065232_0:AG	-	-	-	-	-	-	-	-	-	-	0.3	0.28	-	-	0.35	-	0.12	-	0.31	0.25	0.18	-	0.3	0.24	-	-	-	-	-	-	-	0.19	-	0.21	-	-	-	0.17	-	0.21	-	-	-	-	-	-	0.29	-	-
1:127065236_0:AG	-	-	-	-	-	-	-	-	-	-	0.32	0.25	-	-	0.37	-	0.2	-	0.29	0.24	0.29	-	0.25	0.3	-	0.36	-	-	-	-	0.53	-	-	0.21	-	0.31	-	0.17	-	0.24	-	-	-	-	-	-	-	-	-
1:127156237_0:AG	-	-	-	-	-	-	-	-	-	0.5	0.42	-	-	-	-	-	0.31	0.35	-	-	0.3	0.4	-	0.37	-	-	-	-	-	-	-	-	-	-	-	-	-	-	-	-	-	-	-	-	-	-	-	-	-
1:127162885_0:AG	-	-	-	-	-	-	-	-	0.28	-	-	-	-	-	-	-	0.19	-	-	-	-	-	-	0.28	-	0.22	0.27	-	-	-	0.46	-	-	-	-	-	-	-	-	-	-	-	-	-	-	-	-	-	-
1:127378_0:AG	-	0.42	-	0.31	-	-	0.42	-	-	-	-	-	-	-	-	-	-	-	-	-	-	-	-	-	-	-	-	-	-	-	-	-	-	-	-	-	-	-	-	-	-	-	-	-	-	-	-	-	-
1:127743757_1:AG	-	-	-	-	-	-	-	-	-	-	-	-	-	-	-	-	-	0.37	-	-	0.42	0.46	-	-	-	-	-	-	-	-	-	-	0.33	-	-	-	-	0.24	0.55	-	-	-	0.32	0.24	-	-	0.45	0.32	-
1:127764285_0:AG	0.08	0.08	-	0.09	-	0.04	0.11	0.06	-	-	-	-	-	-	-	0.08	-	-	-	-	-	-	0.09	-	-	-	-	-	-	-	-	-	-	-	-	-	-	-	-	-	-	-	-	-	-	-	-	-	-
1:127766792_0:AG	-	-	-	-	-	-	-	-	-	-	-	0	-	-	-	-	-	-	-	-	-	-	-	-	-	-	-	-	-	-	-	0	-	-	-	-	0.01	0	-	-	-	0.01	-	-	-	-	-	-	-
1:127786938_0:AG	-	-	-	-	-	-	-	-	-	-	-	-	-	-	-	-	0.03	0.01	-	-	0.01	-	-	-	-	-	-	0.04	-	0.01	-	-	-	-	-	-	-	-	-	-	-	-	-	-	-	-	-	-	-
1:127789886_0:AG	-	-	-	-	-	-	-	-	-	-	-	-	-	-	-	-	-	0.28	0.22	-	-	-	-	0.29	-	-	-	-	-	-	-	-	-	-	-	-	-	-	-	-	-	-	-	-	-	-	-	0.33	-
1:127807256_0:AG	0.31	-	-	-	-	-	-	-	-	-	-	-	-	-	-	-	-	0.17	0.19	0.15	0.19	0.2	-	-	-	-	-	-	-	-	-	0.22	-	-	-	-	-	-	-	-	-	-	-	-	-	-	-	0.21	-
1:127807257_0:AG	-	-	-	-	-	-	-	-	-	-	0.13	-	-	-	-	-	0.07	-	0.21	0.12	0.19	0.19	-	-	-	-	-	-	-	-	-	0.19	-	-	-	-	-	-	-	-	-	-	-	-	-	-	-	-	-
1:127807288_0:AG	0.38	-	-	-	0.38	-	0.33	-	-	-	0.15	-	-	-	0.14	-	-	0.15	0.14	0.15	0.17	-	-	-	-	-	-	-	-	-	-	-	-	-	-	-	-	-	-	-	-	-	-	0.23	-	-	-	-	-
1:127809264_0:AG	-	-	0.47	-	-	0.31	-	0.5	-	-	-	-	-	-	-	-	-	-	-	-	-	-	-	-	-	-	-	-	-	-	-	-	-	-	-	-	-	-	-	-	-	-	-	-	-	-	-	-	-
1:128090077_0:AG	0.42	-	-	0.45	-	0.23	-	-	-	-	-	-	-	-	-	-	-	-	-	0.16	-	-	-	-	-	-	-	-	-	-	-	-	-	-	-	-	-	-	-	-	-	-	-	-	-	-	-	-	-
1:128090083_0:AG	0.42	-	-	0.42	-	-	-	-	-	-	-	-	-	-	-	-	0.18	0.5	-	0.14	-	0.32	-	-	-	-	-	-	-	-	0.25	-	-	-	-	-	-	-	0.23	-	-	0.38	-	-	-	-	-	-	-
1:128090115_0:AG	-	-	-	-	-	-	-	-	-	-	-	-	-	-	-	-	0.18	-	-	0.14	-	-	0.19	0.21	-	-	-	-	-	-	0.32	-	-	-	-	-	-	-	-	-	-	0.4	0.31	0.24	-	-	-	-	-
1:128090139_0:AG	0.64	-	0.53	-	0.55	0.63	0.67	-	-	-	-	-	-	-	-	-	-	-	-	-	-	-	-	-	-	-	-	-	-	-	-	-	-	-	-	-	-	-	-	-	0.26	-	-	-	-	-	-	-	-
1:128090175_0:AG	-	-	-	-	-	0.43	0.75	-	-	-	-	-	-	-	-	-	-	-	0.26	0.35	-	0.44	0.3	-	-	0.36	-	-	-	-	-	-	-	-	-	-	-	-	-	-	-	0.44	-	0.23	-	-	-	-	-
1:128090185_0:AG	-	-	0.64	0.91	-	0.47	0.83	0.82	-	-	-	-	-	-	-	-	0.25	-	-	0.48	-	0.38	-	-	-	-	-	-	-	-	0.32	-	-	-	-	-	-	-	-	0.33	-	0.5	-	0.2	-	-	-	-	-
1:128090247_0:AG	-	-	-	-	-	-	0.67	-	0.5	-	-	-	0.71	0.54	-	-	0.59	-	0.64	0.62	0.5	0.47	0.42	0.64	-	-	-	-	-	-	0.75	0.4	-	0.45	-	-	-	-	0.67	0.54	-	0.82	0.45	0.57	-	-	-	-	-
1:128097908_0:AG	-	-	-	0.46	0.67	0.37	-	-	-	-	-	-	-	-	-	-	-	-	-	-	-	-	-	-	-	-	-	-	-	-	-	-	-	-	-	-	-	-	-	-	-	-	-	-	-	-	-	-	-
1:128097931_0:AG	-	0.5	0.36	0.67	0.55	0.32	-	-	0.32	-	-	-	-	-	-	-	-	-	0.23	0.41	-	-	0.25	-	-	-	-	-	-	-	0.53	0.38	-	-	-	-	0.38	-	0.23	-	0.33	-	-	-	-	-	0.23	-	0.36
1:128102263_0:AG	-	-	-	-	-	-	-	-	-	0.33	-	0.23	-	-	0.3	-	0.23	-	-	0.19	-	0.3	-	-	-	-	-	-	-	-	-	-	-	-	-	-	-	-	0.21	-	-	-	-	0.23	-	-	-	-	-
1:128102576_0:AG	-	-	-	-	-	-	-	-	-	-	-	-	-	-	-	0.27	-	0.14	-	-	-	0.17	-	0.18	-	0.26	-	-	0.21	-	-	-	-	0.28	-	-	0.45	-	-	0.25	-	-	-	-	-	-	-	0.24	-
1:128105401_0:AG	-	0.29	0.73	-	0.91	-	0.67	0.79	-	-	-	-	-	-	-	-	-	-	-	-	-	-	-	-	-	-	-	-	-	-	-	-	-	-	-	-	-	-	-	-	-	-	-	-	-	-	-	-	-
1:128253251_0:AG	-	0.56	0.6	-	0.64	-	0.42	0.33	-	-	-	-	-	-	-	-	-	-	-	-	-	-	-	-	0.2	-	-	-	-	-	-	-	-	-	-	-	-	-	-	-	-	-	-	-	-	-	-	-	-
1:128253257_0:AG	-	-	0.35	0.54	-	0.47	-	0.32	-	-	-	-	-	-	-	-	-	-	-	-	-	-	-	-	-	-	-	-	-	-	-	-	-	-	-	-	-	-	-	-	-	-	-	-	-	-	-	-	-
1:128253265_0:AG	-	0.86	0.79	0.83	-	0.44	-	0.72	-	-	-	-	-	0.28	-	0.43	-	-	-	-	-	-	-	0.45	-	-	-	-	-	0.42	-	-	-	-	-	-	-	-	-	-	-	-	-	-	-	-	0.19	-	-
1:128253267_0:AG	-	0.8	0.92	0.77	-	0.33	-	0.71	-	-	-	-	-	0.47	-	0.57	-	-	-	-	-	-	-	-	0.33	0.26	-	-	0.33	-	-	-	-	-	-	-	-	-	-	-	-	-	-	-	-	-	-	-	-
1:128253272_0:AG	-	0.81	1	0.73	-	0.47	-	0.88	0.6	0.35	-	0.62	0.75	0.75	-	0.67	-	-	-	-	-	-	-	0.5	0.54	0.8	-	-	0.62	0.77	0.73	-	-	-	-	-	-	-	0.53	-	-	-	-	-	-	-	0.54	-	-
1:128253293_0:AG	-	0.58	0.62	0.5	-	0.5	-	-	0.24	-	-	-	-	-	-	-	-	-	-	-	-	-	-	-	-	0.4	-	-	-	0.46	-	-	-	-	-	-	-	-	-	-	-	-	-	-	-	-	0.21	-	-
1:128253337_0:AG	-	-	-	-	-	0.55	0.85	0.36	0.29	-	-	-	0.5	0.41	-	-	-	-	-	-	-	-	-	-	-	-	-	-	0.33	-	-	-	-	-	-	-	-	-	-	-	-	-	-	-	-	-	0.23	-	0.62
1:128253348_0:AG	-	-	-	-	-	-	0.69	0.38	0.29	-	-	-	-	-	-	-	-	-	-	-	-	-	-	-	0.22	-	-	-	-	-	-	-	-	-	-	-	-	-	-	-	-	-	-	-	-	-	-	-	-
1:128253360_0:AG	-	0.62	-	0.82	-	-	0.69	0.44	-	-	-	-	0.29	-	-	-	-	-	-	-	-	-	-	-	-	-	-	-	-	-	-	-	-	-	-	-	-	-	-	-	-	-	-	-	-	-	-	-	-
1:128253361_0:AG	-	0.69	-	0.55	-	-	0.71	0.5	-	-	-	-	0.33	-	-	-	-	-	-	-	-	-	-	-	0.32	-	-	-	-	-	-	-	-	-	-	-	-	-	-	-	-	-	-	-	-	-	-	-	-
1:128253397_0:AG	0.62	0.57	-	-	-	-	-	0.47	-	-	-	-	-	0.43	-	-	-	-	-	-	-	-	-	-	-	0.31	-	-	0.5	-	-	-	-	-	-	-	-	-	-	-	-	-	-	-	-	-	-	-	-
1:128253875_0:AG	0.73	0.69	0.4	0.47	0.47	0.46	0.67	-	-	-	-	-	-	-	-	-	-	-	-	-	-	-	-	-	-	-	-	-	-	-	-	-	-	-	-	-	-	-	-	-	-	-	-	-	-	-	-	-	-
1:128253876_0:AG	0.45	-	0.33	-	0.28	0.28	0.46	-	-	-	-	-	-	-	-	-	-	-	-	-	-	-	-	-	-	-	-	-	-	-	-	-	-	-	-	-	-	-	-	-	-	-	-	-	-	-	-	-	-
1:128253888_0:AG	0.83	0.67	0.75	0.5	0.53	0.57	-	-	-	-	-	-	0.33	-	0.26	-	0.21	0.31	-	0.27	-	0.23	-	0.48	-	-	-	-	0.17	0.24	-	-	0.32	0.29	-	-	0.44	0.2	-	0.3	-	0.28	0.28	-	-	-	-	-	0.54
1:128253889_0:AG	0.5	0.43	0.58	0.38	0.5	0.48	-	-	-	0.38	-	-	-	-	-	-	0.33	0.19	-	-	0.23	-	-	-	-	-	-	-	-	0.2	0.23	-	-	-	-	-	0.33	-	-	-	0.24	-	0.29	-	-	-	0.19	-	-
1:128253971_0:AG	0.82	0.5	-	0.41	0.45	0.58	-	-	-	-	-	-	-	-	-	-	-	-	-	-	-	-	-	-	-	-	-	-	-	-	-	-	-	-	-	-	-	-	-	-	-	-	-	-	-	-	-	-	-
1:128253983_0:AG	0.73	0.53	-	0.44	-	-	-	-	-	-	-	-	-	-	-	-	-	-	-	-	-	-	-	-	-	-	-	-	-	-	-	-	-	-	-	-	-	-	-	-	-	-	-	-	-	-	-	-	-
1:128253992_0:AG	0.91	0.86	-	0.53	-	-	-	-	0.45	-	-	-	0.64	0.67	-	-	-	-	-	-	-	-	-	0.42	0.56	-	-	-	-	-	-	-	-	0.5	-	-	-	-	-	-	-	-	-	-	-	-	-	-	-
1:128254243_0:AG	-	0.33	0.5	0.42	0.5	0.62	0.3	0.55	-	-	-	-	0.32	-	-	0.4	-	-	-	-	0.31	-	-	-	-	0.54	-	-	-	-	0.38	-	0.45	-	-	-	-	-	-	-	-	-	-	-	-	-	0.33	0.29	-
1:128254244_0:AG	-	0.35	0.32	0.32	0.35	0.38	0.35	0.32	-	-	-	-	0.2	0.25	-	-	-	-	-	-	-	-	-	-	-	0.57	-	-	-	-	0.35	-	-	-	-	-	-	-	0.45	-	-	-	-	-	-	-	-	-	-
1:128254930_0:AG	0.24	-	0.19	0.18	0.22	0.14	0.19	0.23	-	-	-	-	-	-	-	-	-	-	-	-	-	-	-	-	-	-	-	-	-	-	-	-	-	-	-	-	-	-	-	-	-	-	-	-	-	-	-	-	-
1:128254931_0:AG	-	0.22	-	0.16	-	-	0.33	-	-	-	-	-	-	-	-	-	-	-	-	-	-	-	-	-	-	-	-	-	-	-	-	-	-	-	-	-	-	-	0.19	-	-	-	-	-	-	-	-	-	-
1:128255026_0:AG	-	-	-	-	0.38	0.13	0.35	-	-	-	-	-	0.15	-	-	-	-	0.12	-	-	-	-	-	-	-	-	-	-	0.1	0.2	-	-	0.09	-	-	-	-	-	-	0.16	0.08	-	0.11	-	-	-	-	-	-
1:128255032_0:AG	-	-	0.25	-	-	-	0.36	-	-	-	-	-	0.18	-	-	-	0.25	0.16	0.22	-	-	-	-	0.19	-	-	-	-	0.16	0.26	-	-	-	0.18	0.27	-	-	-	0.38	0.17	0.15	-	-	-	-	-	-	-	-
1:128255608_0:AG	0.47	0.55	-	0.44	0.72	-	0.5	-	-	-	-	-	-	-	-	-	-	-	-	-	-	-	-	-	-	-	-	-	-	-	-	-	-	-	-	-	-	-	-	-	-	-	-	-	-	-	-	-	-
1:128267729_0:AG	-	-	-	0.6	-	-	0.29	-	-	-	-	-	0.26	0.22	-	0.47	-	-	0.67	-	-	-	-	-	-	-	-	-	0.42	-	-	-	-	-	-	-	-	-	-	-	-	-	0.54	-	-	-	-	-	-
1:128267730_0:AG	-	-	-	0.57	-	0.45	0.35	-	-	-	-	-	-	-	-	0.26	-	-	0.67	-	-	-	-	-	-	-	-	-	0.42	-	-	-	-	-	-	-	-	-	-	-	-	-	0.54	-	-	-	-	-	-
1:128402135_1:AG	-	-	0.45	0.5	0.71	-	0.47	-	-	-	-	-	-	-	-	-	-	-	-	-	-	-	-	-	-	-	-	-	-	-	-	-	-	-	-	-	-	-	-	-	-	-	-	-	-	-	-	-	-
1:128402142_1:AG	-	-	0.47	0.47	0.64	-	-	-	-	-	-	-	-	-	-	-	-	-	-	-	-	-	-	-	-	-	-	-	-	-	-	-	-	-	-	-	-	-	-	-	-	-	-	-	-	-	-	-	-
1:128402181_1:AG	0.73	-	0.62	0.64	0.92	-	0.5	-	-	-	-	-	-	-	-	-	-	-	-	-	-	-	-	-	-	-	-	-	-	-	-	-	-	-	-	-	-	-	-	-	-	-	-	-	-	-	0.42	-	-
1:128402189_1:AG	-	-	0.4	-	0.62	-	0.43	-	-	-	-	-	-	-	-	-	-	-	-	-	-	-	-	-	-	-	-	-	-	-	-	-	-	-	-	-	-	-	-	-	-	-	-	-	-	-	-	-	-
1:128414422_1:AG	-	-	-	-	-	-	-	-	0.33	0.4	-	-	-	0.5	-	-	-	-	0.41	-	-	-	-	-	-	-	-	-	-	-	-	-	-	-	-	-	-	-	-	-	-	-	-	-	-	-	0.32	-	-
1:128414460_1:AG	-	-	-	-	-	-	-	-	0.5	-	-	0.42	0.4	0.58	0.93	-	-	0.63	0.35	0.35	0.5	-	0.43	-	0.29	-	-	-	0.91	0.75	-	0.5	-	-	-	0.33	-	0.57	0.64	-	-	-	-	-	-	-	0.31	-	-
1:128421502_1:AG	-	-	-	-	-	-	-	-	-	0.42	-	0.2	-	0.35	-	-	-	-	0.28	-	0.38	-	-	0.33	-	-	-	-	-	-	-	-	-	0.33	-	-	-	-	0.29	-	-	0.5	-	-	-	-	0.5	-	-
1:128432491_1:AG	-	-	-	-	0.2	0.33	-	0.28	-	-	-	-	-	-	-	-	-	-	-	-	-	-	-	-	-	-	-	-	-	-	-	-	-	-	-	-	-	-	-	-	-	-	-	-	-	-	-	-	-
1:128433829_1:AG	-	-	-	0.32	-	-	0.26	0.3	-	-	-	-	-	-	-	-	-	-	-	-	-	-	-	-	-	-	-	-	-	-	-	-	-	-	-	-	-	-	-	-	-	-	-	-	-	-	-	-	-
1:128433845_1:AG	-	-	0.61	0.56	0.42	-	0.57	0.68	-	-	-	-	-	-	-	-	-	-	-	-	-	-	-	-	-	-	-	-	-	-	-	-	-	-	-	-	-	-	-	-	-	-	-	-	-	-	-	-	-
1:128433850_1:AG	-	-	0.4	-	-	-	0.32	0.27	-	-	-	-	-	-	-	-	-	-	-	-	-	-	-	-	-	-	-	-	-	-	-	-	-	-	-	-	-	-	-	-	-	-	-	-	-	-	-	-	-
1:128433857_1:AG	-	-	-	0.38	0.64	-	0.5	-	-	-	-	-	-	-	-	-	-	-	-	-	-	-	-	-	-	-	-	-	-	-	-	-	-	-	-	-	-	-	-	-	-	-	-	-	-	-	-	-	-
1:128820733_0:AG	0.21	0.1	0.15	0.11	0.14	-	0.14	0.08	-	-	-	-	-	-	-	-	-	-	-	-	-	-	-	-	-	-	-	-	-	-	-	-	-	-	-	-	-	-	-	-	-	-	-	-	-	-	-	-	-
1:128841789_1:AG	-	-	-	-	-	0.42	0.55	0.79	-	-	-	-	-	-	-	-	-	-	-	-	-	-	-	-	-	-	-	-	-	-	-	-	-	-	-	-	-	-	-	-	-	-	-	-	-	-	-	-	-
1:128843348_1:AG	-	0.47	-	-	0.45	0.75	-	0.54	-	-	-	-	-	-	-	-	-	-	-	-	-	-	-	-	-	-	-	-	-	-	-	-	-	-	-	-	-	-	-	-	-	-	-	-	-	-	-	-	-
1:128844062_1:AG	-	-	-	-	0.36	0.29	0.25	-	-	-	-	-	-	-	-	-	-	-	-	-	-	-	-	-	-	-	-	-	-	-	-	-	-	-	-	-	-	-	-	-	-	-	-	-	-	-	-	-	-
1:128847955_0:AG	-	-	-	-	-	-	0.24	-	-	-	-	-	-	-	-	-	-	0.19	-	-	0.19	0.22	-	-	-	0.26	-	-	-	0.28	-	-	-	-	0.22	-	-	-	0.33	-	-	-	-	-	-	-	-	-	-
1:128847971_0:AG	-	-	-	-	-	-	0.52	-	-	-	-	-	-	-	-	-	0.17	0.26	-	0.16	0.24	-	-	-	-	-	-	-	-	-	0.26	-	-	-	0.15	-	0.15	-	-	-	-	-	-	-	-	-	-	-	-
1:128847998_0:AG	-	-	-	-	-	-	0.5	-	-	-	-	-	-	-	-	-	0.18	-	-	-	-	0.19	0.28	0.45	-	0.56	-	-	-	-	0.22	-	0.21	-	-	-	-	-	-	-	-	-	-	-	-	-	0.3	-	-
1:128848030_0:AG	-	-	-	-	-	-	0.64	-	-	-	-	-	-	-	0.24	-	0.21	-	-	-	0.32	-	-	-	-	-	0.18	-	-	-	0.32	0.18	0.19	0.42	0.21	-	0.22	0.38	0.4	-	-	-	-	0.32	-	-	0.41	-	-
1:128848054_0:AG	-	-	-	-	-	-	0.42	-	0.47	-	-	-	-	-	0.36	-	-	0.28	0.31	-	0.33	-	-	-	-	-	-	-	-	-	-	0.3	-	-	0.28	-	0.33	0.29	-	-	-	-	-	-	-	-	-	-	-
1:128849002_0:AG	-	-	-	-	-	-	0.2	-	0.31	-	-	-	-	-	-	-	-	0.29	-	-	0.47	-	-	0.3	-	-	-	-	-	-	-	-	-	-	-	-	-	-	-	-	-	-	-	-	-	-	0.29	0.32	-
1:128849003_0:AG	-	-	-	-	-	-	0.31	-	0.28	-	-	-	-	-	-	-	-	0.44	0.33	-	0.53	-	-	0.33	-	-	-	-	-	-	-	-	0.39	-	-	-	-	-	-	-	0.3	-	-	-	-	-	0.47	0.42	-
1:128856042_0:AG	-	0.67	0.38	0.5	0.54	0.38	0.49	-	-	-	-	-	-	-	-	-	-	0.2	-	-	-	-	0.23	-	-	-	-	-	-	-	-	-	-	-	-	-	-	-	-	-	-	-	-	-	-	-	-	-	-
1:128856067_0:AG	0.55	0.5	-	0.38	0.72	0.33	0.57	-	-	-	-	-	0.29	-	0.3	-	-	-	-	-	0.4	-	0.45	-	0.3	-	-	-	-	-	0.28	-	-	-	-	-	-	-	-	-	-	-	-	-	-	-	0.21	-	-
1:128856075_0:AG	0.92	0.73	-	0.67	0.84	0.59	0.76	-	0.36	-	-	0.33	0.41	0.52	0.37	-	0.48	0.58	-	0.47	0.48	0.33	0.6	-	0.45	-	-	-	0.33	-	0.31	-	0.5	0.46	-	-	0.45	0.38	-	-	-	-	-	-	-	-	0.38	-	-
1:128856636_0:AG	0.35	0.36	-	0.31	0.52	-	0.32	0.5	-	-	-	-	-	-	-	-	-	-	-	-	-	-	-	-	-	-	-	-	-	-	-	-	-	-	-	-	-	-	-	-	-	-	-	-	-	-	-	-	-
1:128856643_0:AG	0.44	-	-	0.36	0.48	-	0.34	0.63	-	0.24	-	-	-	-	-	-	-	-	-	-	-	-	-	-	-	-	-	-	-	-	-	-	-	-	-	-	-	-	-	-	-	-	-	-	-	-	-	-	-
1:128856644_0:AG	0.29	-	-	0.53	0.55	-	0.33	0.53	-	-	-	-	-	-	-	-	-	-	-	-	-	-	-	-	-	-	-	-	-	-	-	-	-	-	-	-	-	-	-	-	-	-	-	-	-	-	-	-	-
1:128860372_0:AG	-	-	-	0.55	0.32	-	0.21	0.38	-	-	-	-	-	-	-	-	-	-	-	-	-	-	-	-	0.25	-	-	-	-	-	-	-	-	-	-	-	-	-	-	-	-	-	-	-	-	-	-	-	-
1:128860441_0:AG	-	-	-	-	0.29	-	0.19	0.35	-	-	-	-	-	-	-	-	-	-	-	-	-	-	-	-	-	-	-	-	-	-	-	-	-	-	-	-	-	-	-	-	-	-	-	-	-	-	-	-	-
1:128860856_0:AG	-	0.39	-	-	0.55	-	0.24	-	-	-	-	-	-	-	-	-	-	-	-	-	-	-	-	-	-	-	-	-	-	-	-	-	-	-	-	-	-	-	-	-	-	-	-	-	-	-	-	-	-
1:128863117_0:AG	-	-	-	0.22	-	0.25	0.16	-	-	-	-	-	-	-	-	-	-	-	-	-	-	-	-	-	-	-	-	-	-	-	-	-	-	-	-	-	-	-	-	-	-	-	-	-	-	-	-	-	-
1:128864710_0:AG	0.29	-	-	-	0.17	0.26	0.18	-	-	-	-	-	-	-	-	-	-	-	-	-	-	-	-	-	-	-	-	-	-	-	-	-	-	-	-	-	-	-	-	-	-	-	-	-	-	-	-	-	-
1:128864720_0:AG	-	-	-	-	0.28	0.17	0.18	-	-	-	-	-	-	-	-	-	-	-	-	-	-	-	-	-	-	-	-	-	-	-	-	-	-	-	-	-	-	-	-	-	-	-	-	-	-	-	-	-	-
1:129086126_0:AG	-	-	-	-	-	-	-	-	-	-	-	0.18	-	-	0.75	-	-	-	-	-	0.42	-	0.53	0.33	0.4	-	-	-	0.42	0.36	0.44	-	0.24	0.4	-	0.4	0.32	0.23	0.48	-	0.21	0.32	-	0.21	0.33	-	0.37	-	-
1:129086129_0:AG	-	-	-	-	-	-	-	-	-	-	-	0.33	-	-	0.55	-	-	0.3	-	-	0.53	0.75	0.25	0.47	-	0.38	-	-	0.56	0.46	0.44	0.32	0.24	0.38	-	0.35	0.47	0.33	0.32	0.26	0.3	0.47	0.4	0.2	0.29	-	0.33	-	-
1:129086160_0:AG	-	-	-	-	-	-	-	-	-	-	-	0.45	-	-	0.83	-	0.74	0.52	-	-	0.59	0.55	0.68	0.46	0.44	-	0.56	-	0.58	0.36	0.67	0.37	0.45	0.79	0.45	0.55	0.63	0.55	0.64	0.32	0.31	0.32	-	0.4	0.5	-	0.51	0.29	-
1:129086161_0:AG	-	-	-	-	-	-	-	-	-	-	-	0.15	-	-	0.74	-	0.32	0.21	-	-	0.39	0.45	0.53	-	0.39	-	-	-	0.27	-	0.28	0.53	-	0.58	0.42	0.36	0.39	0.32	0.65	0.38	0.17	-	-	0.19	-	-	0.35	-	-
1:129086167_0:AG	-	-	-	-	-	-	-	-	-	-	-	0.24	-	-	0.55	-	0.45	0.25	-	-	0.39	0.43	-	-	0.35	-	-	-	0.23	-	0.5	0.47	0.25	0.46	0.58	0.27	0.3	0.27	0.27	0.4	0.17	0.39	0.29	-	0.36	-	0.24	-	-
1:129086203_0:AG	-	-	-	-	-	-	-	-	-	-	-	0.24	-	-	0.55	-	0.57	0.53	-	-	0.31	-	0.42	0.57	0.36	-	0.53	-	0.45	-	-	0.31	0.35	-	-	-	-	0.44	0.5	0.36	0.42	0.55	0.55	0.42	0.29	-	0.34	-	-
1:129087136_0:AG	-	-	0.73	-	-	0.35	0.69	-	-	-	-	-	-	-	-	-	-	-	-	-	-	-	-	0.37	-	-	-	-	-	-	-	-	-	-	-	-	-	-	-	-	-	-	-	-	-	-	-	-	-
1:129087155_0:AG	-	-	0.44	-	-	0.33	0.43	-	-	-	-	-	-	0.42	-	-	-	-	0.43	-	-	-	-	0.41	-	-	-	-	-	-	-	-	-	-	-	-	-	-	-	0.25	-	-	-	0.26	-	-	0.2	0.23	-
1:129088594_0:AG	-	-	-	-	0.33	-	-	0.42	-	-	-	-	-	-	-	-	-	-	-	-	-	-	-	-	-	-	-	-	-	-	-	-	-	-	-	-	-	-	-	-	-	0.28	-	-	-	-	0.12	0.25	-
1:129088602_0:AG	-	-	-	-	0.29	-	-	-	-	-	-	-	-	-	-	-	-	-	-	-	-	-	-	-	-	-	-	-	-	-	-	-	-	-	-	-	-	-	-	-	-	0.28	-	-	-	-	0.22	0.23	-
1:129096675_0:AG	-	-	-	-	-	-	-	-	-	-	-	-	-	-	-	-	-	-	-	-	-	-	-	-	-	-	-	-	-	0.33	-	-	-	-	-	-	-	-	-	-	-	0.33	0.3	-	-	-	0.18	-	-
1:129096676_0:AG	-	-	-	-	-	-	-	-	-	-	-	-	-	-	-	-	-	0.28	-	0.38	-	0.38	-	-	-	-	-	-	-	-	-	-	-	-	-	-	0.25	-	-	-	-	0.33	0.26	-	-	-	0.11	-	-
1:129096728_0:AG	-	-	-	-	-	-	-	-	-	-	-	-	-	-	-	-	-	-	-	-	0.73	0.43	-	-	-	-	-	-	-	0.45	-	-	-	-	-	-	-	-	-	-	0.47	0.54	0.67	-	-	-	0.37	-	-
1:129108950_1:AG	0.73	-	-	0.75	-	-	0.71	-	-	-	-	-	-	-	-	-	-	-	-	-	-	-	-	-	-	-	-	-	-	-	-	-	-	-	-	-	-	-	-	-	-	-	-	-	-	-	-	-	-
1:129111377_1:AG	-	-	0.25	-	0.4	0.2	-	-	-	-	-	-	-	-	-	-	-	-	-	-	-	-	-	-	-	-	-	-	-	-	-	-	-	-	-	-	-	-	-	-	-	-	-	-	-	-	-	-	-
1:129111512_1:AG	0.73	-	-	-	-	-	-	0.73	-	-	-	-	0.33	0.43	-	-	-	-	0.4	-	-	-	-	-	0.26	-	-	-	-	-	-	-	-	-	-	-	-	-	-	-	-	-	-	-	-	-	-	-	-
1:129111775_1:AG	0.33	-	0.73	-	-	-	0.5	-	-	-	-	-	-	-	-	-	-	-	-	-	-	-	-	-	-	-	-	-	-	-	-	-	-	-	-	-	-	-	-	-	-	-	-	-	-	-	-	-	-
1:129112894_1:AG	-	0.38	-	-	-	0.27	0.31	0.3	-	-	-	-	-	-	-	-	-	-	-	-	-	-	-	-	-	-	-	-	-	-	-	-	-	-	-	-	-	-	-	-	-	-	-	-	-	-	-	-	-
1:129112901_1:AG	-	0.37	0.26	-	-	0.24	0.31	0.3	-	-	-	-	-	-	-	-	-	-	-	-	-	-	-	-	-	-	-	-	-	-	-	-	-	-	-	-	-	-	-	-	-	-	-	-	-	-	-	-	-
1:129112903_1:AG	-	-	-	-	-	0.23	-	-	-	-	-	-	-	-	-	-	-	-	-	-	-	-	-	-	-	-	-	-	-	-	-	-	-	-	-	-	-	-	-	-	-	-	-	-	-	-	-	-	-
1:129113026_1:AG	-	-	-	-	-	-	-	-	-	-	-	-	-	-	-	-	-	-	-	-	-	-	-	-	-	-	-	-	-	-	-	-	-	0.38	-	-	-	-	-	-	-	-	-	0.26	-	-	-	-	-
1:129113070_1:AG	-	-	0.67	-	-	0.45	-	-	-	-	-	-	-	-	0.4	-	-	-	-	-	-	-	-	-	-	-	-	-	-	-	-	-	-	-	-	-	-	-	-	-	0.42	-	-	-	-	-	-	-	-
1:129113357_1:AG	-	-	-	-	0.4	0.2	-	0.33	-	-	-	-	-	-	0.16	-	-	-	-	-	-	-	-	-	-	-	-	-	-	-	-	-	-	0.16	-	-	0.24	-	-	-	-	-	-	-	-	-	-	-	-
1:129113376_1:AG	-	-	0.21	-	0.36	0.32	-	0.5	-	-	-	-	-	-	-	-	-	-	-	-	-	-	-	-	-	-	-	-	-	-	-	-	-	-	-	-	-	-	-	-	-	-	-	-	-	-	-	-	-
1:129117260_1:AG	-	-	0.36	0.45	-	-	0.38	0.28	-	0.46	-	-	-	-	-	-	-	-	-	-	-	-	-	-	-	-	-	-	-	-	-	-	-	0.22	-	-	-	-	-	-	-	-	-	-	-	-	-	-	-
1:129117277_1:AG	-	-	0.38	0.45	-	-	0.5	0.47	0.53	0.55	-	0.41	0.39	-	-	-	0.64	-	-	0.46	-	-	0.54	-	-	-	-	-	-	-	-	-	-	0.41	-	-	-	0.42	-	-	-	-	-	-	0.45	-	-	-	-
1:129117291_1:AG	-	-	0.45	0.47	-	-	0.54	0.36	-	-	-	-	-	-	-	-	-	-	-	0.22	-	-	-	-	0.3	-	-	-	-	-	-	-	-	-	-	-	-	-	-	-	-	-	-	-	-	-	-	-	-
1:129132258_1:AG	0.5	0.38	-	-	0.81	-	-	0.65	-	-	-	-	-	-	-	-	-	-	-	-	-	-	-	-	-	-	-	-	-	-	-	-	-	-	-	-	-	-	-	-	-	-	-	-	-	-	-	-	-
1:129132278_1:AG	0.69	-	-	-	0.94	-	-	0.75	-	-	-	-	0.38	-	-	-	-	-	-	0.46	0.64	-	-	-	0.35	0.4	-	-	-	-	-	-	-	-	-	-	-	-	-	-	-	-	-	-	-	-	0.4	-	-
1:129132294_1:AG	0.43	-	-	-	0.5	-	-	0.31	-	-	-	-	-	-	-	-	-	-	-	-	-	-	-	-	-	-	-	-	-	-	-	-	-	-	-	-	-	-	-	-	-	-	-	-	-	-	-	-	-
1:129135060_1:AG	-	0.71	0.88	0.87	0.61	0.56	0.86	0.6	-	-	-	-	-	-	-	-	-	-	-	-	-	-	-	-	-	-	-	-	-	-	-	-	-	-	-	-	-	-	-	-	-	-	-	-	-	-	-	-	-
1:129135070_1:AG	-	0.47	-	-	0.47	-	0.23	-	-	-	-	-	-	-	-	0.15	-	0.33	0.26	-	-	-	-	-	-	0.36	-	-	-	-	-	-	-	-	-	-	0.27	-	-	-	-	-	-	-	-	-	0.12	-	-
1:129135160_1:AG	-	-	-	-	-	0.33	0.5	0.45	-	-	-	-	-	-	-	-	-	-	-	-	-	-	-	-	-	-	-	-	-	-	-	-	-	-	-	-	-	-	-	-	-	-	-	-	-	-	-	-	-
1:129135863_1:AG	-	-	0.36	-	0.67	0.26	0.36	0.38	-	-	-	-	-	-	-	-	-	-	-	-	-	-	-	-	-	-	-	-	-	-	-	-	-	-	-	-	-	-	-	-	-	-	-	-	-	-	-	-	-
1:129135870_1:AG	0.35	-	0.47	-	0.36	0.44	-	-	-	-	-	-	-	0.14	-	0.19	-	-	-	-	-	-	-	-	0.14	-	-	-	-	-	-	-	-	-	-	-	0.14	-	-	-	-	-	-	-	-	-	-	-	-
1:129135892_1:AG	-	-	-	-	0.33	-	0.35	0.44	-	-	-	-	-	-	-	-	-	-	-	-	0.15	-	-	-	-	-	-	-	-	-	-	-	-	-	-	-	-	-	-	-	-	-	-	-	-	-	-	-	-
1:129141530_1:AG	0.05	0.08	0.09	-	0.12	-	-	0.1	-	0.07	-	-	0.1	-	-	-	-	-	0.15	-	-	-	-	-	-	0.1	0.15	-	-	-	-	-	-	0.1	-	-	-	-	-	-	-	0.13	-	-	-	-	-	0.13	-
1:129197390_1:AG	0.11	-	-	-	-	0.08	0.05	-	-	-	-	-	-	-	-	-	-	-	-	-	-	-	-	-	-	-	-	-	-	-	-	-	-	-	-	-	-	-	-	-	-	-	-	-	-	-	-	-	-
1:129197392_1:AG	0.65	0.5	0.49	0.55	0.57	0.6	0.64	0.54	0.12	0.25	-	0.08	0.19	-	0.29	-	0.09	0.22	0.23	0.27	0.17	0.25	0.26	0.15	0.17	0.2	0.18	-	0.13	0.17	0.26	0.2	0.23	0.07	-	0.14	0.22	0.16	0.2	0.11	0.28	0.16	0.24	-	-	0.17	0.25	0.11	-
1:129441097_1:AG	-	-	0.45	-	0.67	-	0.36	-	-	-	-	-	-	-	-	-	-	-	-	-	-	-	-	-	-	-	-	-	-	-	-	-	-	-	-	-	-	-	-	-	-	-	-	-	-	-	-	-	-
1:129898495_0:AG	-	-	0.73	0.43	-	0.42	-	-	-	-	-	-	-	-	-	-	-	-	-	0.35	-	-	-	-	-	0.58	-	-	-	-	-	-	-	-	-	-	-	-	-	-	-	-	-	-	-	-	0.64	-	-
1:129899222_0:AG	0.58	-	-	-	-	-	0.41	0.64	-	-	-	-	-	-	-	-	-	-	-	-	-	-	-	-	-	-	-	-	-	-	-	-	-	-	-	-	-	-	-	-	-	-	-	-	-	-	-	-	-
1:129991560_1:AG	-	0.05	-	-	-	-	0.05	0.1	-	-	-	-	-	-	-	-	-	-	-	-	-	-	-	-	-	-	-	-	-	-	-	-	-	-	-	-	-	-	-	-	-	-	-	-	-	-	-	-	-
1:129991590_1:AG	0.1	-	0.13	0.07	-	-	0.07	0.17	-	-	-	-	-	-	-	-	-	-	-	-	-	-	-	-	-	-	-	-	-	-	-	-	-	-	-	-	-	-	-	-	-	-	-	-	-	-	-	-	-
1:129991679_1:AG	0.17	-	-	-	-	0.12	-	0.15	-	-	-	-	-	-	-	-	-	-	-	-	-	-	-	-	-	-	-	-	-	-	-	-	-	-	-	-	-	-	-	-	-	-	-	-	-	-	-	-	-
1:130045705_1:AG	-	-	-	-	0.55	-	-	-	0.39	0.4	-	-	-	-	-	0.48	0.33	0.38	0.47	0.37	0.53	0.23	0.33	-	-	0.68	0.42	-	-	-	-	0.44	-	0.31	-	-	0.38	-	-	0.5	-	-	0.36	-	-	0.43	-	-	-
1:130045706_1:AG	-	-	-	-	-	-	-	-	0.28	0.56	-	-	-	-	-	0.54	-	0.53	0.56	0.56	0.4	0.43	0.35	-	-	0.61	0.45	-	-	0.55	-	0.53	-	0.32	-	-	-	0.31	-	0.61	-	-	-	-	-	0.5	-	0.37	-
1:130045731_1:AG	-	-	-	-	-	-	-	-	-	0.16	-	-	-	-	-	-	-	0.32	0.25	-	0.23	0.19	-	-	-	-	-	-	-	-	-	-	-	-	-	-	-	-	-	-	-	-	-	-	-	-	-	-	-
1:130045803_1:AG	-	-	-	-	-	-	-	-	-	-	-	-	-	-	-	-	-	-	0.31	-	0.19	-	0.2	-	-	-	-	-	-	0.35	-	0.2	0.19	-	-	0.27	-	-	-	0.19	-	-	-	-	-	-	-	-	-
1:130045815_1:AG	-	-	-	-	-	-	-	-	-	-	-	-	-	-	-	-	-	-	0.28	0.17	-	-	0.26	-	-	-	-	-	-	-	-	-	-	-	-	-	-	-	-	0.16	-	-	-	-	-	-	-	-	-
1:130045817_1:AG	-	-	-	-	-	-	-	-	-	-	-	-	-	-	-	-	-	0.16	0.33	0.27	0.14	0.2	0.26	-	-	-	-	-	-	0.23	-	0.29	0.32	-	0.26	-	-	-	-	0.13	-	-	-	-	-	-	-	0.21	-
1:130045818_1:AG	-	-	-	-	-	-	-	-	0.25	0.38	-	0.33	-	-	-	0.44	0.24	0.52	0.53	0.38	0.48	0.42	0.5	0.44	-	0.48	0.42	-	-	0.48	-	0.27	0.43	0.17	0.7	0.48	0.45	0.24	0.25	0.4	0.44	-	0.37	0.35	-	-	0.5	0.35	-
1:130045827_1:AG	-	-	-	-	-	-	-	-	0.52	-	0.69	0.28	0.36	-	0.36	0.29	0.4	0.54	0.62	0.48	0.43	0.28	0.62	0.56	-	0.62	-	-	-	0.58	0.42	0.61	0.48	0.35	0.68	0.38	0.4	0.25	0.4	0.4	0.42	-	0.34	0.48	-	-	0.41	0.33	-
1:130045835_1:AG	-	-	-	-	-	-	-	-	-	0.21	-	-	-	-	-	-	-	-	0.15	-	0.24	-	0.24	0.23	-	-	-	-	-	0.21	-	0.29	0.2	-	-	0.23	-	-	-	0.14	-	-	0.19	-	-	-	-	0.22	-
1:130046143_1:AG	-	-	-	-	-	-	-	-	0.33	0.5	-	-	0.53	0.55	-	-	-	-	-	0.45	-	0.56	-	-	0.58	-	-	-	-	0.58	-	-	-	0.5	-	-	-	-	-	-	-	-	-	-	-	-	0.54	-	-
1:130046148_1:AG	-	-	-	-	-	-	-	-	-	0.57	-	-	0.53	0.5	-	-	-	-	-	-	-	0.44	-	-	-	-	-	-	-	0.45	-	-	-	0.45	-	-	-	-	-	-	-	-	-	-	-	-	0.39	-	-
1:130046178_1:AG	-	-	-	-	-	-	-	-	-	0.2	-	-	0.33	-	0.42	-	-	-	-	-	-	0.28	-	-	-	0.73	-	-	-	-	-	-	-	-	-	-	-	-	-	-	-	-	-	-	-	-	0.36	-	-
1:130046222_1:AG	-	-	-	-	-	-	-	-	0.42	0.35	-	0.79	0.8	-	0.42	0.71	0.67	-	0.67	0.39	0.6	0.4	-	0.68	-	0.46	0.53	-	0.73	0.64	0.43	-	-	0.48	-	0.53	0.5	-	0.38	0.56	0.72	-	-	-	-	-	0.33	-	-
1:130046223_1:AG	-	-	-	-	-	-	-	-	-	-	-	-	0.44	-	-	-	-	-	0.64	-	0.33	0.35	-	-	-	-	-	-	-	-	0.4	-	-	0.23	-	-	-	-	0.35	-	0.35	-	-	-	-	-	0.21	-	-
1:130050060_0:AG	-	-	-	-	-	-	-	0.05	-	-	-	-	-	-	-	-	-	-	0.04	-	0.05	-	-	-	-	-	-	-	-	-	-	-	-	0.04	-	0.07	-	-	-	0.04	0.05	-	-	-	-	-	-	-	-
1:130059713_0:AG	-	-	-	-	-	-	-	-	-	0.64	-	-	0.46	-	-	0.33	-	-	-	-	-	-	-	-	0.33	-	-	-	-	-	-	-	-	-	-	-	-	-	-	-	-	-	-	-	-	-	-	-	-
1:130061981_0:AG	-	-	-	-	-	-	-	-	-	-	-	0.28	-	0.22	0.23	-	0.16	0.16	-	-	-	0.21	-	-	-	-	-	-	-	-	-	-	-	-	-	-	-	-	-	0.19	-	-	-	-	-	-	0.2	-	-
1:130061988_0:AG	-	-	-	-	-	-	0.36	0.43	-	-	-	0.28	-	-	-	-	0.29	0.24	0.14	-	0.22	0.13	-	-	-	-	-	-	-	-	-	-	-	-	-	-	-	-	0.18	0.26	0.18	-	-	-	-	-	0.29	-	-
1:130091235_0:AG	-	-	-	-	-	-	-	-	0.31	-	-	-	-	0.42	-	-	-	-	-	0.47	-	0.38	0.64	-	-	-	-	-	-	-	-	-	-	-	-	-	-	-	-	-	-	-	-	-	-	-	-	-	-
1:130102683_0:AG	-	-	-	-	-	-	-	-	0.19	0.29	0.25	-	0.14	0.18	-	0.25	0.28	-	0.62	-	-	-	0.16	0.29	-	-	-	-	-	-	-	-	-	0.38	-	-	-	-	-	-	-	-	-	-	-	-	-	-	-
1:130102691_0:AG	-	-	-	-	-	-	-	-	0.14	0.35	0.33	-	0.19	0.26	-	0.2	0.19	-	0.53	0.45	-	0.4	0.17	0.26	-	-	-	-	-	-	-	0.31	-	0.29	-	-	-	-	-	-	-	-	-	-	-	-	-	-	-
1:130102694_0:AG	-	-	-	-	-	-	-	-	-	-	-	-	-	-	-	-	-	-	-	-	-	-	-	-	-	-	-	-	-	-	-	-	-	0.19	-	-	-	-	-	-	-	-	-	-	-	-	-	-	-
1:130102707_0:AG	-	-	-	-	-	-	-	-	0.18	0.44	0.29	0.16	0.4	0.26	-	-	0.19	0.42	0.5	0.3	-	-	-	0.26	-	-	-	-	-	-	-	-	-	0.22	-	-	-	-	-	-	-	-	-	-	-	-	-	-	-
1:130103260_0:AG	-	-	-	-	-	-	-	-	0.12	-	-	-	0.21	0.12	-	0.08	-	-	-	-	0.24	0.16	0.19	-	0.18	-	-	-	-	-	-	-	-	-	-	-	-	-	-	-	-	-	-	-	-	-	0.3	-	-
1:130103261_0:AG	-	-	-	-	-	-	0.46	-	-	-	-	-	0.1	0.17	-	0.16	0.13	-	-	-	-	0.18	-	-	-	-	-	-	-	-	-	-	-	-	-	-	-	-	-	-	-	-	-	-	-	-	-	-	-
1:130103266_0:AG	0.5	-	-	-	-	-	0.5	-	0.54	0.59	0.5	0.38	0.42	0.55	-	0.49	0.54	-	0.57	0.63	0.63	0.6	0.64	0.39	0.54	-	-	-	-	-	-	0.45	-	0.39	-	-	-	-	-	0.58	0.5	0.46	-	-	0.43	-	0.54	-	-
1:130103307_0:AG	-	-	-	-	-	-	-	-	0.2	0.21	-	-	0.29	0.25	-	0.15	0.14	-	-	-	0.33	-	0.33	0.19	0.23	-	-	-	-	-	-	-	-	-	-	-	-	-	-	-	-	-	-	-	-	-	-	-	-
1:130103941_0:AG	-	-	-	-	-	-	-	-	-	-	-	0.2	-	-	-	-	0.15	-	0.15	-	-	0.09	0.11	-	-	-	-	-	-	-	-	-	-	-	-	-	-	-	-	-	-	-	-	-	-	-	-	-	-
1:130223622_1:AG	-	-	-	-	-	-	-	-	0.31	-	-	-	-	-	-	-	-	-	-	0.64	0.58	-	-	0.42	-	-	-	-	-	-	-	0.39	-	0.45	-	-	-	-	-	0.33	0.55	0.43	0.58	-	-	-	-	-	-
1:130281317_1:AG	0.5	-	-	0.42	-	0.33	0.3	0.54	-	-	-	-	-	-	-	-	-	-	-	-	-	-	-	-	-	-	-	-	-	-	-	-	-	-	-	-	-	-	0.46	-	-	-	-	-	-	-	-	-	-
1:130290666_1:AG	-	-	0.69	-	-	-	0.64	0.67	-	-	-	-	-	-	-	-	-	-	-	-	-	-	-	-	-	-	-	-	-	-	-	-	-	-	-	-	-	0.19	-	-	-	-	-	-	-	-	-	-	-
1:130290671_1:AG	-	-	-	-	-	-	-	0.5	-	-	0.25	-	-	-	-	-	0.38	0.15	0.33	-	0.19	-	-	0.42	-	-	-	-	-	-	-	-	-	0.32	-	-	-	0.18	0.29	0.41	-	0.45	-	-	-	-	-	-	-
1:130307124_1:AG	-	-	-	-	0.5	-	-	-	-	-	0.58	0.55	-	0.58	-	-	-	-	-	-	-	0.64	-	-	-	-	-	-	-	-	-	-	-	-	-	-	-	-	-	-	-	-	-	-	-	-	-	-	-
1:130307125_1:AG	-	-	-	-	0.45	-	-	-	-	-	0.42	0.55	-	0.58	-	-	-	-	-	-	-	-	-	-	-	-	-	-	-	-	-	-	-	-	-	-	-	-	-	-	0.55	-	-	-	-	-	-	-	-
1:130462313_0:AG	-	-	-	-	-	-	-	-	-	-	-	-	-	-	-	-	-	0.16	0.31	-	-	-	-	-	-	-	-	-	-	-	-	-	-	-	0.2	-	-	0.14	0.29	-	-	-	-	-	-	-	-	-	-
1:130499785_1:AG	-	-	-	-	-	-	-	-	-	-	-	0.05	0.24	0.12	0.42	-	-	-	-	0.13	0.12	0.13	-	0.09	-	0.08	-	-	-	-	-	0.07	-	0.07	-	-	-	-	-	-	-	-	-	-	-	-	0.09	-	-
1:130500567_1:AG	-	-	-	-	-	-	-	-	0.29	-	-	0.27	-	0.28	-	-	-	-	0.31	0.48	-	0.31	-	0.15	-	0.24	0.46	-	0.46	-	-	0.34	-	0.29	-	-	-	-	-	0.27	-	-	0.56	-	-	-	-	0.47	-
1:130506563_1:AG	-	-	-	-	-	-	-	-	-	-	-	0.26	-	0.33	-	0.41	-	-	0.35	0.43	-	-	-	-	-	0.38	-	-	-	-	-	0.47	-	-	-	-	-	-	-	-	-	-	-	-	-	-	-	-	-
1:130756882_1:AG	-	-	-	-	-	-	-	-	-	-	-	0.5	-	-	-	-	-	-	-	-	-	0.35	0.36	0.24	-	-	-	-	-	-	-	-	-	0.33	-	-	-	-	0.25	0.29	-	-	-	-	-	-	-	-	-
1:130756883_1:AG	-	-	-	-	-	-	-	-	0.2	-	-	-	-	0.4	-	-	0.33	-	-	-	-	0.39	-	0.32	-	-	-	-	-	-	-	-	-	-	-	-	-	-	0.5	0.21	-	-	-	-	-	-	-	-	-
1:130756907_1:AG	-	-	-	-	-	-	-	-	0.48	-	-	0.55	-	0.28	-	-	-	-	0.33	0.35	-	0.41	0.43	0.42	-	0.42	-	-	-	0.47	-	-	-	0.5	-	-	-	0.38	-	0.24	-	-	-	-	-	-	-	-	-
1:130762593_1:AG	-	-	-	0.87	0.92	0.85	-	-	-	-	-	0.14	-	-	-	-	-	-	0.25	-	-	-	-	-	-	-	-	-	-	-	-	-	-	-	-	-	-	-	-	-	-	-	-	-	-	-	0.2	-	-
1:130797211_1:AG	0.42	0.25	-	0.19	-	-	0.23	0.2	-	-	-	-	-	-	-	-	-	-	-	-	-	-	-	-	-	-	-	-	-	-	-	-	-	-	-	-	-	-	-	-	-	-	-	-	-	-	-	-	-
1:130797258_1:AG	-	0.4	-	0.17	0.28	-	-	-	-	-	-	-	-	-	-	-	-	-	-	-	-	-	-	-	-	-	-	-	-	-	-	-	-	-	-	-	-	-	-	-	-	-	-	-	-	-	-	-	-
1:130894227_0:AG	0.77	0.73	0.78	0.81	0.78	0.88	0.8	0.82	-	0.17	0.2	-	0.21	0.21	-	0.3	0.17	0.37	0.32	0.23	-	0.15	-	0.25	-	0.16	0.32	-	0.14	0.26	0.31	0.29	0.32	0.09	0.38	0.32	-	0.23	0.32	0.44	0.49	0.25	0.37	-	-	-	0.16	0.37	0.25
1:130894259_0:AG	-	-	0.05	-	-	-	-	-	-	-	-	-	-	-	-	-	-	-	-	-	-	-	-	-	-	-	-	-	-	-	-	-	-	-	-	-	-	-	-	-	-	-	-	-	-	-	-	-	0.01
1:130894328_0:AG	0.16	0.12	0.2	0.13	0.12	0.14	-	0.16	-	-	-	-	-	-	-	-	-	-	-	-	-	-	-	-	-	-	-	-	-	-	-	0.06	-	-	-	-	-	-	-	-	-	-	-	-	-	-	-	-	-
1:130894335_0:AG	0.3	0.4	0.48	0.32	0.25	0.44	0.3	0.4	0.07	-	0.11	-	0.14	0.1	-	0.07	0.12	0.17	0.08	0.08	0.12	-	-	0.13	0.06	0.12	0.07	-	0.1	-	-	0.12	-	0.04	-	-	-	-	-	0.15	-	0.12	0.19	-	-	-	-	0.14	0.07
1:130894336_0:AG	0.67	0.59	0.73	0.61	0.61	0.74	0.56	0.66	0.13	0.07	0.17	0.1	0.12	0.11	-	0.17	0.26	0.25	0.18	0.11	0.14	0.16	-	0.19	0.11	0.11	0.13	-	0.17	-	-	0.16	0.17	0.1	0.34	0.19	-	-	-	0.13	0.17	-	0.24	-	-	-	0.07	0.1	0.15
1:130894344_0:AG	-	-	-	-	-	-	-	-	-	-	-	-	-	-	-	-	-	-	-	-	-	-	-	-	-	-	-	-	-	-	-	-	-	-	-	-	-	-	-	-	-	-	-	-	-	-	-	-	-
1:130894360_0:AG	0.06	-	-	-	-	-	-	-	-	-	-	-	-	-	-	-	-	-	-	-	-	-	-	-	-	-	-	-	-	-	-	-	-	-	-	-	-	-	-	-	-	-	-	-	-	-	-	-	0.02
1:130894361_0:AG	0.09	0.09	0.17	0.08	0.14	0.09	0.12	0.11	0.11	0.1	0.15	-	0.13	-	-	-	0.12	-	-	-	-	-	-	-	-	0.07	-	-	-	0.16	-	0.12	-	0.07	0.15	-	-	-	-	-	-	-	-	-	-	-	0.11	0.16	0.08
1:130894367_0:AG	-	-	-	-	-	-	-	-	-	-	-	-	-	-	-	-	-	-	-	-	-	-	-	-	-	-	-	-	-	-	-	-	-	-	-	-	-	-	-	-	-	-	-	-	-	-	-	-	0.01
1:130894858_0:AG	0.11	0.06	-	0.16	0.18	-	0.17	-	-	-	-	-	-	-	-	-	-	-	-	-	-	-	-	-	-	-	-	-	-	-	-	-	-	-	-	-	-	-	-	-	-	-	-	-	-	-	-	-	0.01
1:130894953_0:AG	0.24	0.16	0.26	0.22	0.24	0.21	0.3	0.17	-	-	-	-	-	-	-	-	0.22	-	-	-	-	-	-	-	-	-	-	-	-	-	-	-	-	-	-	-	-	-	-	-	-	-	-	-	-	-	-	-	0.13
1:130894954_0:AG	0.18	0.23	0.15	0.19	0.35	-	0.21	0.3	-	-	-	-	-	-	-	-	-	-	-	-	-	-	-	-	-	-	-	-	-	-	-	-	-	-	-	-	-	-	-	-	-	-	-	-	-	-	-	-	-
1:130894955_0:AG	0.48	0.3	0.35	0.51	0.7	0.45	0.66	0.39	-	-	-	-	0.1	-	-	-	-	-	-	-	-	-	-	-	-	-	-	-	-	-	0.2	-	-	-	-	-	-	-	0.15	-	-	-	-	-	-	-	-	-	0.04
1:130894980_0:AG	0.22	0.14	-	0.21	0.26	-	0.15	0.2	-	-	-	-	-	-	0.23	0.17	-	-	-	0.16	-	-	-	-	-	-	-	-	0.23	-	-	-	-	-	-	-	-	-	0.21	-	-	-	-	-	-	-	-	-	-
1:130895050_0:AG	-	0.11	-	-	-	-	-	-	-	-	-	-	-	-	-	-	-	-	-	-	-	-	-	-	-	-	-	-	-	-	-	-	-	-	-	-	-	-	-	-	-	-	-	-	-	-	-	-	-
1:130895950_0:AG	0.4	0.39	0.4	0.44	0.33	0.33	0.36	0.33	-	-	-	-	-	-	-	0.05	-	-	0.15	-	-	-	-	-	-	-	-	-	-	-	-	-	-	-	-	-	-	-	-	-	-	-	-	-	-	-	-	-	0.09
1:130895958_0:AG	-	-	-	0.09	0.11	-	0.09	-	-	-	-	-	-	-	-	-	-	-	-	-	-	-	-	-	-	-	-	-	-	-	-	-	-	-	-	-	-	-	-	-	-	-	-	-	-	-	-	-	-
1:130895962_0:AG	0.08	0.11	-	-	0.13	0.17	0.11	0.08	-	-	-	-	-	-	-	-	-	-	-	-	-	-	-	-	-	-	-	-	-	-	-	-	-	-	-	-	-	-	-	-	-	-	-	-	-	-	-	-	0.05
1:130895963_0:AG	0.21	0.19	-	0.29	0.24	0.11	0.18	0.19	-	-	-	-	0.05	0.06	0.27	-	-	-	-	-	-	-	-	-	-	0.14	0.26	-	-	-	-	-	-	-	-	-	-	-	-	-	-	-	-	-	-	-	-	-	0.12
1:130895975_0:AG	-	-	-	-	-	-	-	-	-	-	-	-	-	-	-	-	-	-	-	-	-	-	-	-	-	-	-	-	-	-	-	-	-	-	-	-	-	-	-	-	-	-	-	-	-	-	-	-	-
1:130895987_0:AG	0.18	0.16	-	0.24	0.19	0.23	0.12	0.2	-	-	-	-	-	-	-	-	-	-	-	-	-	-	-	-	-	-	-	-	-	-	-	-	-	-	-	-	-	-	-	-	-	-	-	-	-	-	-	-	-
1:130895990_0:AG	0.09	0.08	-	0.11	0.16	-	0.06	0.08	-	-	-	-	-	-	-	-	-	-	-	-	-	-	-	-	-	-	-	-	-	-	-	-	-	-	-	-	-	-	-	-	-	-	-	-	-	-	-	-	0.01
1:130895992_0:AG	0.22	0.15	0.18	0.2	0.14	-	0.14	0.13	-	-	-	-	-	-	-	-	-	-	-	-	-	-	-	-	-	-	-	-	-	-	-	-	-	-	-	-	-	-	-	-	-	-	-	-	-	-	-	-	-
1:130896003_0:AG	-	-	-	-	-	-	-	-	-	-	-	-	-	-	-	-	-	-	-	-	-	-	-	-	-	-	-	-	-	-	-	-	-	-	-	-	-	-	-	-	-	-	-	-	-	-	-	-	0.03
1:130896023_0:AG	0.39	0.36	0.6	0.58	0.47	0.5	0.54	0.43	-	0.08	-	-	0.07	-	-	-	-	-	-	-	-	-	-	-	-	-	-	-	-	-	-	-	-	-	-	-	-	-	-	-	-	-	-	-	-	-	-	-	-
1:130896044_0:AG	-	-	-	-	0.16	-	-	-	-	-	-	-	-	-	-	-	-	-	-	-	-	-	-	-	-	-	-	-	-	-	-	-	-	-	-	-	-	-	-	-	-	-	-	-	-	-	-	-	-
1:130906234_0:AG	-	-	-	-	-	-	-	-	-	-	-	-	-	0.67	-	0.86	-	-	-	-	-	-	-	-	-	-	-	-	-	-	-	-	-	-	-	-	-	-	-	-	-	-	-	-	-	-	-	-	0.67
1:130906275_0:AG	-	-	-	-	-	-	-	-	-	0.69	-	-	0.73	0.79	-	0.75	-	-	-	-	-	-	-	-	-	-	-	-	-	-	-	-	-	-	-	-	-	-	-	-	-	-	-	-	-	-	-	-	-
1:130907182_0:AG	-	-	-	-	-	-	-	-	-	-	-	-	-	0.57	-	0.5	0.55	-	-	-	-	-	-	-	0.46	-	-	-	-	-	-	-	-	-	-	-	-	-	-	-	-	-	-	-	-	-	-	-	-
1:130923293_0:AG	-	0.5	0.64	0.55	-	-	-	0.57	0.54	0.55	-	-	0.23	-	-	0.41	-	-	-	-	-	-	-	-	-	-	-	-	-	-	-	-	-	-	-	-	-	-	-	-	-	-	-	-	-	-	-	-	0.91
1:130923297_0:AG	-	0.56	0.64	0.55	-	-	-	0.57	0.54	0.52	-	-	0.23	-	-	0.42	-	-	-	-	-	-	-	-	-	-	-	-	-	-	-	-	-	-	-	-	-	-	-	-	-	-	-	-	-	-	-	-	0.93
1:130923302_0:AG	-	-	0.69	-	-	-	-	0.42	0.45	0.44	-	-	-	-	-	0.36	-	-	-	-	-	-	-	-	-	-	-	-	-	-	-	-	-	-	-	-	-	-	-	-	-	-	-	-	-	-	-	-	0.88
1:130923932_0:AG	-	0.41	-	-	-	-	0.35	0.29	-	-	-	-	-	-	-	-	-	-	-	-	-	-	-	-	-	-	-	-	-	-	-	-	-	-	-	-	-	-	-	-	-	-	-	-	-	-	-	-	-
1:130923945_0:AG	-	-	-	0.5	-	-	0.58	0.31	-	-	-	-	-	-	-	-	-	-	-	-	-	-	-	-	-	-	-	-	-	-	-	-	-	-	-	-	-	-	-	-	-	-	-	-	-	-	-	-	-
1:130923959_0:AG	-	0.5	-	0.58	-	-	0.41	-	-	-	-	-	-	-	-	-	-	-	-	-	-	-	-	-	-	-	-	-	-	-	-	-	-	-	-	-	-	-	-	-	-	-	-	-	-	-	-	-	-
1:130953798_0:AG	-	-	-	-	-	-	-	-	-	-	-	-	0	-	-	0	-	0.01	-	-	0.01	0.01	-	-	-	-	-	-	0.01	0.01	0.01	-	-	-	-	-	-	-	0.01	-	-	-	-	-	-	-	0.01	-	-
1:130960292_0:AG	-	-	-	-	-	-	-	-	-	-	-	0.08	0.1	-	-	-	-	0.04	0.16	-	-	0.05	0.06	0.05	-	-	-	-	-	-	-	-	-	0.08	-	-	0.08	0.03	-	-	0.03	-	-	0.03	-	-	-	-	-
1:130960388_0:AG	-	-	-	-	-	-	-	-	-	-	-	-	-	-	-	-	-	-	-	0.09	0.15	-	0.1	-	-	-	-	-	-	-	-	-	-	-	-	-	0.08	-	-	-	-	-	-	-	-	-	0.09	-	-
1:130989285_0:AG	-	-	-	-	-	-	-	-	-	-	-	-	-	-	-	-	-	-	-	-	-	-	-	-	-	-	-	-	-	-	-	-	-	-	-	-	-	-	-	-	-	-	-	-	-	-	-	-	0.91
1:131423920_1:AG	0.55	-	-	-	-	0.67	-	-	-	-	-	-	-	-	-	-	0.54	-	-	0.38	-	0.46	-	0.42	-	-	-	-	-	-	-	-	-	-	-	-	0.45	-	-	-	-	-	-	-	-	-	-	-	-
1:131423921_1:AG	0.64	-	0.54	-	-	0.84	-	-	-	-	-	-	-	-	-	-	-	-	-	0.47	-	-	-	0.58	-	-	-	-	-	-	-	-	-	-	-	0.42	-	-	-	-	0.58	-	-	-	-	-	-	-	-
1:131423931_1:AG	0.83	-	0.54	-	-	0.86	-	-	-	-	-	-	-	-	0.38	-	0.67	-	-	0.44	-	0.46	-	0.58	-	-	-	-	-	-	-	-	-	0.5	-	0.46	-	-	-	-	0.62	-	-	-	-	-	-	-	-
1:131736629_0:AG	0.04	-	-	-	0.06	-	-	0.06	-	-	-	-	-	-	-	-	-	-	-	-	-	-	-	-	-	-	-	-	-	-	-	-	-	-	-	-	-	-	-	-	-	-	-	-	-	-	-	-	-
1:132805342_0:AG	-	-	-	-	-	-	-	-	-	-	-	-	-	-	-	-	0.42	-	-	-	-	-	-	-	-	-	-	-	-	-	-	-	-	-	-	0.46	0.38	-	0.69	0.38	-	-	-	-	-	-	0.36	-	-
1:132817489_0:AG	-	0.42	0.42	-	-	0.36	-	-	-	-	-	-	-	-	-	-	-	-	-	-	-	-	-	-	-	-	-	-	-	-	-	-	-	-	-	-	-	-	-	-	-	-	-	-	-	-	-	-	-
1:132915119_0:AG	0.45	-	0.31	-	-	0.25	0.33	-	-	-	-	-	-	-	-	-	-	-	-	-	-	-	-	-	-	-	-	-	-	-	0.21	-	-	-	-	-	-	-	-	-	-	-	-	-	-	-	-	-	-
1:132936788_0:AG	-	-	-	-	-	-	-	-	-	-	-	-	-	-	0.29	-	-	0.3	-	0.14	0.1	0.19	0.23	-	-	-	-	-	-	-	-	-	-	-	-	-	-	-	-	-	-	-	-	-	-	-	0.43	-	-
1:1332660_0:AG	-	-	0.1	-	0.04	-	-	0.08	-	-	-	-	-	-	-	-	-	-	-	-	-	-	-	-	-	-	-	-	-	-	-	-	-	-	-	-	-	-	-	-	-	-	-	-	-	-	-	-	-
1:133299445_0:AG	-	-	-	-	-	-	-	-	-	-	-	-	-	-	-	-	-	-	-	-	-	-	-	-	-	-	-	-	-	-	-	-	-	-	-	-	-	-	-	-	-	-	-	-	-	-	-	-	-
1:134039950_1:AG	0.53	-	-	-	-	0.32	-	0.62	-	-	-	-	-	-	-	-	-	-	-	-	-	-	-	-	-	-	-	-	-	-	-	-	-	-	-	-	-	-	-	-	-	-	-	-	-	-	-	-	-
1:134088759_1:AG	0.41	-	-	-	-	-	0.29	-	-	-	-	-	-	-	-	-	0.47	0.5	-	-	0.3	-	-	-	0.27	-	0.36	-	-	-	-	-	-	-	-	-	-	-	-	-	-	-	-	-	-	-	-	-	-
1:134146635_1:AG	0.62	-	0.43	-	-	0.47	0.75	0.26	-	-	-	-	-	-	-	-	-	-	-	-	-	-	-	-	-	-	-	-	-	-	-	-	-	-	-	-	-	-	-	-	-	-	-	-	-	-	-	-	-
1:134146642_1:AG	-	-	0.62	-	-	0.33	0.43	0.22	-	-	-	-	-	-	-	-	-	-	-	-	-	-	-	-	-	-	-	-	-	-	-	-	-	-	-	-	-	-	-	-	-	-	-	-	-	-	-	-	-
1:134146655_1:AG	0.43	-	-	0.45	0.45	-	0.5	0.3	-	-	-	-	-	-	-	-	-	-	-	-	-	-	-	-	-	-	-	-	-	-	-	-	-	-	-	-	-	-	-	-	-	-	-	-	-	-	-	-	-
1:135908564_1:AG	-	-	-	-	-	-	-	-	-	-	-	-	-	-	-	-	-	-	-	-	-	-	-	-	-	0.36	0.39	-	0.21	0.32	-	0.18	-	-	-	-	-	-	-	-	-	-	-	-	-	-	-	-	-
1:135908623_1:AG	-	-	-	-	-	-	-	-	-	-	-	-	-	-	-	-	-	-	-	-	-	-	-	-	-	-	-	-	0.2	-	0.14	0.1	-	-	-	-	-	-	-	-	-	-	-	-	-	-	-	-	-
1:135911032_1:AG	-	-	-	-	-	-	-	-	-	-	-	-	-	-	-	-	-	-	-	-	-	-	-	-	-	-	0.58	-	-	-	0.45	-	-	-	-	-	-	-	-	-	-	-	-	-	-	-	-	-	-
1:135916796_1:AG	-	-	-	-	-	-	-	-	-	-	-	-	-	-	-	-	-	-	-	-	-	-	-	-	-	-	-	-	-	-	-	-	-	-	-	-	-	-	-	-	-	-	-	-	-	-	-	-	0.33
1:135924379_1:AG	-	-	-	-	-	-	-	-	-	-	-	-	-	-	-	-	-	-	-	-	-	-	-	-	-	-	0.13	-	0.07	-	0.07	0.09	0.29	-	-	-	-	-	-	-	-	-	-	-	-	-	-	-	-
1:135942291_1:AG	-	-	-	-	-	-	-	-	-	-	-	-	-	-	-	-	-	-	-	-	-	-	-	-	-	-	-	-	-	-	0.35	0.23	-	-	-	-	-	-	-	-	-	-	-	-	-	-	-	-	-
1:135942351_1:AG	-	-	-	-	-	-	-	-	-	-	-	-	-	-	-	-	-	-	-	-	-	-	-	-	-	-	-	-	0.24	-	-	-	-	-	-	-	-	-	-	-	-	-	-	-	-	-	-	-	0.28
1:135942352_1:AG	-	-	-	-	-	-	-	-	-	-	-	-	-	-	-	-	-	-	-	-	-	-	-	-	-	-	-	-	0.19	-	-	0.18	-	-	-	-	-	-	-	-	-	-	-	-	-	-	-	-	0.29
1:135943552_1:AG	-	-	-	-	-	-	-	-	-	-	-	-	-	-	-	-	-	-	-	-	-	-	-	-	-	-	-	-	0.36	-	-	-	-	-	-	-	-	-	-	-	-	-	-	-	-	-	-	-	-
1:135943553_1:AG	-	-	-	-	-	-	-	-	-	-	-	-	-	-	-	-	-	-	-	-	-	-	-	-	-	-	-	-	-	-	-	-	-	-	-	-	-	-	-	-	-	-	-	-	-	-	-	-	-
1:135943560_1:AG	-	-	-	-	-	-	-	-	-	-	-	-	-	-	-	-	-	-	-	-	-	-	-	-	-	-	-	-	-	-	-	-	-	-	-	-	-	-	-	-	-	-	-	-	-	-	-	-	-
1:135957251_1:AG	-	-	-	-	-	-	-	-	-	-	-	-	-	-	-	-	-	-	-	-	-	-	-	-	-	-	-	-	-	-	-	-	-	-	-	-	-	-	-	-	-	-	-	-	-	-	-	-	-
1:135958076_1:AG	-	-	-	-	-	-	-	-	-	-	-	-	-	-	-	-	-	-	-	-	-	-	-	-	-	-	-	-	-	-	-	0.29	-	-	-	-	-	-	-	-	-	-	-	-	-	-	-	-	-
1:135992707_1:AG	-	-	-	-	-	-	-	-	-	-	-	-	-	-	-	-	-	-	-	-	-	-	-	-	-	-	-	-	-	-	-	0.29	-	-	-	-	-	-	-	-	-	-	-	-	-	-	-	-	-
1:135997126_1:AG	-	0.69	-	0.87	0.75	-	1	-	-	-	-	-	-	-	-	-	-	-	-	-	-	-	-	-	-	-	-	-	-	-	-	-	-	-	-	-	-	-	-	-	-	-	-	-	-	-	-	-	-
1:136233816_1:AG	0.63	0.29	0.36	-	0.4	-	0.66	0.5	-	0.38	-	-	0.47	0.39	-	0.29	-	-	-	-	-	-	-	-	0.65	0.62	-	-	-	-	-	-	-	-	-	-	-	-	-	-	-	-	-	-	-	-	-	-	-
1:136233865_1:AG	0.64	-	-	-	0.64	-	0.33	0.23	-	0.33	-	-	0.26	0.25	-	-	-	-	-	-	0.64	-	-	-	0.32	0.67	-	-	-	-	-	-	-	-	-	-	-	-	-	-	-	-	-	-	-	-	-	-	0.38
1:136233888_1:AG	0.82	0.67	0.36	0.65	0.64	-	0.68	0.52	-	0.74	-	-	0.52	0.56	0.58	0.47	-	-	-	-	0.47	-	-	-	0.48	0.73	-	-	-	-	-	-	-	-	-	-	-	-	0.69	-	-	-	-	-	-	-	-	-	0.5
1:136233889_1:AG	0.57	-	-	0.39	-	-	0.54	0.48	-	0.61	-	-	0.39	0.39	-	-	-	-	-	-	0.4	-	-	-	0.41	0.64	-	-	-	-	-	-	-	-	-	-	-	-	0.54	-	-	-	-	-	-	-	-	-	-
1:136233895_1:AG	0.9	1	0.58	0.83	0.85	-	0.77	0.74	-	0.72	-	-	0.62	0.56	0.55	0.47	-	-	-	-	0.54	-	-	-	0.64	0.69	-	-	-	-	-	-	-	-	-	-	-	-	0.77	-	-	-	-	-	-	-	0.38	-	0.67
1:136233913_1:AG	0.75	0.82	0.64	0.69	0.67	-	0.57	0.54	-	0.67	-	-	0.52	0.45	-	0.32	-	-	-	-	0.45	-	-	-	0.5	-	-	-	-	-	-	-	-	-	-	-	-	-	0.69	-	-	-	-	-	-	-	0.47	-	0.57
1:136233914_1:AG	0.45	-	0.42	0.56	0.53	-	0.48	0.36	-	0.39	-	-	0.31	0.3	-	-	-	-	-	-	0.45	-	-	-	0.45	-	-	-	-	-	-	-	-	-	-	-	-	-	0.69	-	-	-	-	-	-	-	0.33	-	0.55
1:136234014_1:AG	0.65	0.5	-	0.64	0.55	-	-	0.74	-	-	-	-	0.24	-	-	-	-	-	-	-	-	-	-	-	-	-	-	-	-	-	-	-	-	-	-	-	-	-	-	-	-	-	-	-	-	-	-	-	-
1:136234023_1:AG	0.28	-	-	0.54	0.37	-	0.48	0.32	-	-	-	-	0.29	-	-	-	-	-	-	-	-	-	-	-	-	-	-	-	-	-	-	-	-	-	-	-	-	-	-	-	-	-	-	-	-	-	0.22	-	0.36
1:136234034_1:AG	-	-	-	-	0.5	-	0.52	0.32	-	-	-	-	0.21	-	-	-	-	-	-	-	-	-	-	-	-	-	-	-	-	-	-	-	-	-	-	-	-	-	-	-	-	-	-	-	-	-	0.21	-	-
1:136234038_1:AG	0.88	-	-	0.58	0.69	-	0.62	0.78	-	0.67	-	-	0.53	0.5	-	-	-	-	-	-	-	-	-	-	-	-	-	-	-	-	-	-	-	-	-	-	-	-	-	-	-	-	-	-	-	-	0.46	-	0.67
1:136234322_1:AG	0.38	-	-	-	0.42	-	0.35	-	-	-	-	-	0.3	-	-	-	-	-	-	-	-	-	-	-	-	-	-	-	0.38	-	-	-	-	-	-	-	-	-	-	-	-	-	-	-	-	-	-	-	-
1:136234342_1:AG	-	-	-	-	0.53	-	0.28	0.33	-	0.42	-	-	0.42	0.29	-	-	-	-	-	-	-	-	-	-	-	-	-	-	0.53	-	-	-	-	-	-	-	-	-	-	-	-	-	-	-	-	-	0.28	-	-
1:136234354_1:AG	0.26	-	-	0.38	0.53	0.45	0.29	-	-	0.47	-	-	0.5	0.36	-	0.4	-	-	-	0.5	-	-	-	-	-	-	-	-	0.4	-	-	-	-	-	-	-	0.47	-	-	-	-	-	-	-	-	-	0.39	-	-
1:136234431_1:AG	0.69	0.55	0.35	0.58	0.55	0.6	0.37	0.72	0.21	0.36	-	-	0.29	0.31	-	-	-	-	-	-	0.35	0.38	-	-	0.45	0.38	0.36	-	0.36	-	-	-	-	0.4	-	-	0.26	-	0.38	-	-	-	-	-	-	-	0.24	-	-
1:136234432_1:AG	0.21	0.37	-	0.27	-	-	0.18	-	-	0.36	-	-	0.34	0.25	-	-	0.27	-	0.33	-	-	-	-	-	0.22	0.55	-	-	-	-	-	-	-	-	-	-	0.23	-	-	-	-	-	-	-	-	-	0.28	0.35	-
1:136234443_1:AG	0.6	0.57	-	0.28	0.53	0.56	0.54	0.53	0.21	0.26	-	-	0.29	0.29	-	0.25	-	-	-	-	0.33	0.42	0.5	-	0.52	0.53	-	-	0.31	-	-	-	-	-	-	-	-	-	-	-	-	-	-	-	-	-	0.17	-	-
1:136234444_1:AG	0.48	0.62	-	0.52	0.37	0.71	0.38	0.33	-	-	-	-	-	-	-	-	-	-	-	-	-	-	-	-	-	-	-	-	-	-	-	-	-	-	-	-	-	-	-	-	-	-	-	-	-	-	0.26	-	-
1:136234449_1:AG	0.35	0.78	0.43	0.42	0.41	0.39	0.57	0.38	0.23	-	-	-	0.25	0.34	-	-	-	-	-	-	-	-	-	0.31	0.29	0.47	-	-	-	-	-	-	-	-	-	-	0.25	0.36	-	-	-	-	-	-	-	-	0.3	-	-
1:136234456_1:AG	0.52	0.52	0.33	0.3	0.59	0.42	0.59	0.4	0.41	0.55	-	-	0.41	0.44	-	0.38	0.38	-	0.33	-	0.42	0.5	0.42	0.5	0.5	0.65	0.64	-	0.47	-	-	-	-	0.42	-	-	0.44	0.4	0.44	-	0.4	-	-	-	-	-	0.58	0.5	0.37
1:136234457_1:AG	0.43	0.7	0.33	0.45	0.35	0.35	0.47	0.4	0.19	0.29	-	-	0.24	0.36	-	-	-	-	-	-	-	0.29	0.42	0.33	0.41	0.47	0.43	-	-	-	-	-	-	0.36	-	-	0.28	-	-	-	-	-	-	-	-	-	0.26	-	-
1:136234483_1:AG	-	-	-	0.19	-	-	-	-	-	-	-	-	-	0.14	-	-	-	-	0.29	-	0.23	-	-	0.18	-	0.25	-	-	-	-	-	-	-	-	-	-	-	-	-	-	-	-	-	-	-	-	-	-	-
1:136235743_1:AG	0.2	0.26	-	0.19	-	-	0.18	-	-	0.3	-	-	-	-	-	-	-	-	-	-	-	-	-	-	-	0.13	-	-	-	-	-	-	-	-	-	-	-	-	-	-	-	-	-	-	-	-	-	-	-
1:136235744_1:AG	-	0.18	-	-	-	-	0.19	0.11	-	0.28	-	-	-	-	-	-	-	-	-	-	-	-	-	-	0.13	0.17	-	-	-	-	-	-	-	-	0.38	-	-	-	-	-	-	-	-	-	-	-	-	-	-
1:136235752_1:AG	0.18	0.22	-	-	-	-	0.18	0.11	-	-	-	-	-	-	-	-	-	-	-	-	-	-	-	-	-	0.16	-	-	-	-	-	-	-	-	-	-	-	-	-	-	-	-	-	-	-	-	-	-	-
1:136235753_1:AG	-	0.3	0.15	-	-	0.2	-	0.12	-	-	-	-	-	-	-	-	-	-	-	-	-	-	-	-	-	-	-	-	-	-	-	-	-	-	-	-	-	-	-	-	-	-	-	-	-	-	-	-	-
1:136235757_1:AG	0.15	0.2	0.24	0.26	0.27	0.28	0.29	0.16	-	-	-	-	-	-	-	-	-	-	-	-	-	-	-	-	-	-	-	-	-	-	-	-	-	-	-	-	-	-	-	-	-	-	-	-	-	-	-	-	-
1:136235808_1:AG	0.18	0.22	0.21	0.2	-	-	0.13	0.17	-	-	-	-	0.25	-	-	-	-	0.12	0.14	0.11	-	-	-	-	-	-	0.18	-	-	-	0.16	-	0.12	-	-	-	-	0.31	-	0.14	-	-	-	-	-	-	0.11	-	-
1:136235809_1:AG	0.24	0.19	0.16	0.17	0.17	0.18	0.11	0.1	-	-	-	-	0.15	-	-	-	-	-	-	-	-	-	-	-	-	-	0.13	-	-	-	-	-	-	-	-	-	-	0.44	0.15	0.11	-	-	-	-	-	-	0.13	-	-
1:136235840_1:AG	0.33	0.24	0.12	0.16	0.16	0.31	0.16	0.16	-	-	0.12	-	-	-	-	-	-	0.06	-	-	-	-	-	-	-	-	0.13	-	-	-	-	-	0.11	-	0.17	-	-	-	-	-	-	-	-	-	-	-	-	-	0.22
1:136235844_1:AG	0.09	0.11	-	0.16	0.11	0.26	0.09	0.17	-	-	-	-	-	-	-	-	-	-	-	-	-	-	-	-	-	-	-	-	-	-	-	-	-	-	-	-	-	-	-	-	-	-	-	-	-	-	-	-	-
1:136235908_1:AG	0.15	0.11	0.16	-	-	0.13	0.13	-	-	-	-	-	0.07	-	-	-	0.13	0.12	-	-	-	-	-	-	0.13	-	0.15	-	-	0.27	-	-	-	-	0.21	-	-	-	-	-	-	-	-	-	-	-	-	-	-
1:136240406_1:AG	0.28	0.23	-	0.32	0.37	-	0.35	-	-	-	-	-	-	0.24	0.31	0.36	0.24	-	-	0.2	0.35	-	0.29	0.19	0.2	0.3	0.22	-	-	-	-	-	0.31	0.52	-	-	0.33	0.23	-	-	0.25	-	-	-	-	-	-	-	-
1:136240407_1:AG	0.38	0.23	0.58	0.43	0.63	-	0.61	-	-	-	-	-	0.25	-	0.47	0.5	0.3	-	0.56	0.31	0.48	-	0.38	0.32	0.24	0.41	0.26	-	0.33	-	0.2	-	0.5	0.48	-	-	0.5	0.36	0.33	-	0.35	-	-	-	-	-	-	-	-
1:136240460_1:AG	0.87	0.79	0.83	0.77	0.93	-	-	-	0.64	-	-	0.58	0.88	0.62	-	-	0.6	-	0.87	0.53	0.88	0.78	0.75	0.64	0.94	-	0.89	-	-	-	0.8	0.64	0.67	0.71	-	-	0.91	-	0.8	0.72	-	-	-	-	-	-	0.75	0.73	-
1:136240467_1:AG	0.8	0.82	0.83	0.73	0.62	-	1	-	-	-	-	-	0.47	-	-	-	-	0.45	-	0.47	-	0.43	0.45	0.35	0.5	-	-	-	-	-	0.43	-	0.43	0.62	-	-	-	-	0.58	0.28	-	-	-	-	-	-	-	-	-
1:136240468_1:AG	0.67	0.71	0.45	0.73	0.56	-	0.58	-	-	-	-	-	-	-	-	-	-	-	-	-	-	-	-	-	-	-	-	-	-	-	-	-	-	-	-	-	-	-	-	-	-	-	-	-	-	-	-	-	-
1:136240494_1:AG	0.31	0.29	0.69	0.46	0.53	-	-	0.43	-	-	-	0.36	-	-	-	-	0.26	-	-	-	0.28	0.47	0.45	0.3	0.26	-	-	-	-	-	0.46	-	0.58	0.76	-	-	-	-	0.58	-	-	-	-	-	-	-	0.31	-	-
1:136240570_1:AG	0.36	0.24	-	0.45	-	-	0.33	-	-	-	-	-	-	0.19	-	-	-	-	-	-	-	-	-	0.5	-	-	-	-	0.55	-	-	-	-	-	-	-	-	-	-	-	-	-	-	-	-	-	-	-	-
1:136240940_1:AG	-	-	-	-	0.69	-	0.59	-	-	-	-	-	-	0.26	-	-	-	-	-	0.43	0.5	0.53	-	-	-	-	-	-	0.32	-	0.35	-	-	-	-	-	0.46	-	-	-	-	-	-	-	-	-	-	-	-
1:136240944_1:AG	-	-	-	0.73	0.67	-	0.53	-	-	-	-	-	-	-	0.29	-	0.36	-	-	0.29	-	-	-	-	-	-	-	-	-	-	0.28	-	-	-	-	-	-	-	-	-	-	-	-	-	-	-	-	-	-
1:136240954_1:AG	-	-	-	-	-	-	-	-	-	-	-	-	-	-	0.29	-	0.33	-	-	0.22	-	0.29	-	-	-	-	-	-	-	-	-	-	-	-	-	-	-	-	-	-	-	-	-	-	-	-	-	-	-
1:136240961_1:AG	0.92	-	-	0.87	1	-	0.53	-	-	0.31	-	0.45	-	0.6	0.59	-	0.73	-	0.42	0.52	0.67	0.67	0.44	-	0.26	-	-	-	0.5	-	0.42	0.62	0.42	-	-	-	0.56	0.35	0.62	0.42	-	-	0.35	0.38	-	-	-	-	-
1:136241028_1:AG	-	-	-	-	0.64	-	-	-	-	-	-	-	0.44	-	0.21	-	0.75	-	-	0.62	0.5	0.44	0.55	-	-	-	-	-	0.22	-	0.19	-	-	-	-	-	0.5	-	-	-	0.25	-	-	-	-	-	-	-	-
1:136242902_1:AG	-	-	-	-	-	-	-	-	-	-	0.3	0.38	-	-	0.28	-	0.19	0.27	0.33	0.35	-	0.38	0.33	0.22	-	-	-	-	0.29	-	0.32	0.33	0.42	0.28	-	-	-	-	0.4	-	0.22	0.26	-	0.3	-	-	0.19	-	-
1:13736682_1:AG	-	-	-	-	-	-	-	-	-	-	-	0.62	-	-	-	-	0.44	0.4	-	0.36	0.38	-	-	-	-	-	-	-	-	-	-	-	-	-	-	-	0.31	-	-	-	-	-	-	-	-	-	0.36	-	-
1:13736724_1:AG	-	-	-	-	-	-	-	-	-	-	0.38	0.6	-	-	-	-	0.54	0.45	0.38	0.48	0.46	-	-	0.45	-	-	-	-	0.5	-	-	-	0.29	-	-	-	0.29	0.53	-	0.24	0.24	0.33	-	-	-	-	0.5	0.23	-
1:137396234_0:AG	0.42	0.44	0.7	0.52	0.84	0.56	0.78	0.5	-	-	-	-	-	-	-	-	-	-	-	-	-	-	-	-	-	-	-	-	-	-	-	-	-	-	-	-	-	-	-	-	-	-	-	-	-	-	-	-	-
1:137397335_0:AG	0.42	-	0.33	-	-	-	0.57	-	-	-	-	-	-	-	-	-	-	-	-	-	-	-	-	-	-	-	-	-	-	-	-	-	-	-	-	-	-	-	-	-	-	-	-	-	-	-	-	-	-
1:137397345_0:AG	0.58	0.43	0.69	0.53	0.59	0.31	0.78	-	-	-	-	-	-	-	-	-	-	-	-	-	-	-	-	-	-	-	-	-	-	-	-	-	-	-	-	-	-	-	-	-	-	-	-	-	-	-	-	-	-
1:137412853_0:AG	0.28	-	-	-	0.31	0.23	-	-	-	-	-	-	-	-	-	-	-	-	-	-	-	-	-	-	-	-	-	-	-	-	-	-	-	-	-	-	-	-	-	-	-	-	-	-	-	-	-	-	-
1:137412861_0:AG	0.5	-	-	-	0.44	0.5	-	0.5	-	-	-	-	-	-	-	-	-	-	-	-	-	-	-	-	-	-	-	-	-	-	-	-	-	0.38	-	-	-	-	-	-	-	-	-	-	-	-	-	-	-
1:137412881_0:AG	0.43	-	-	-	0.36	0.35	0.45	-	-	-	-	-	-	-	-	-	-	-	-	-	-	-	-	-	-	-	-	-	-	-	-	-	-	-	-	-	-	-	-	-	-	-	-	-	-	-	-	-	-
1:137419622_0:AG	-	-	0.45	-	-	0.14	-	0.45	-	-	-	-	-	-	-	-	-	-	-	-	-	-	-	-	-	-	-	-	-	-	-	-	-	-	-	-	-	-	-	-	-	-	-	-	-	-	-	-	-
1:137435972_0:AG	0.37	-	-	0.29	0.29	0.29	0.39	0.5	-	-	-	-	-	-	-	-	-	-	-	-	-	-	-	-	-	-	-	-	-	-	-	-	-	-	-	-	-	-	-	-	-	-	-	-	-	-	-	-	-
1:137435995_0:AG	0.35	-	-	-	-	0.28	0.4	0.67	-	-	-	-	-	-	-	-	-	-	-	-	-	-	-	-	-	-	-	-	-	-	-	-	-	-	-	-	-	-	-	-	-	-	-	-	-	-	-	-	-
1:137436004_0:AG	0.55	-	-	0.44	0.29	0.41	0.4	0.73	-	-	-	-	-	-	-	-	-	-	-	-	-	-	-	-	-	-	-	-	-	-	-	-	-	-	-	-	-	-	-	-	-	-	-	-	-	-	-	-	-
1:137436009_0:AG	0.3	-	-	-	-	0.18	-	0.5	-	-	-	-	-	-	-	-	-	-	-	-	-	-	-	-	-	-	-	-	-	-	-	-	-	-	-	-	-	-	-	-	-	-	-	-	-	-	-	-	-
1:137436147_0:AG	0.64	-	0.45	-	0.54	0.56	0.58	-	-	-	-	-	-	-	-	-	-	-	-	-	-	-	-	-	-	-	-	-	-	-	-	-	-	-	-	-	-	-	-	-	-	-	-	-	-	-	-	-	-
1:137437687_0:AG	0.54	0.53	0.67	0.44	-	0.52	0.43	0.53	-	-	-	0.57	-	-	-	-	-	-	-	0.42	0.43	-	-	0.62	-	-	-	-	-	-	-	-	-	-	-	-	-	-	-	-	-	0.38	-	-	-	-	-	-	-
1:137437752_0:AG	-	0.38	0.38	-	0.38	0.27	0.25	0.3	-	-	-	-	-	-	-	-	-	-	-	0.24	-	-	-	-	-	-	-	-	-	-	-	-	0.33	-	-	-	-	-	-	-	-	-	0.36	-	-	-	-	-	-
1:137437761_0:AG	-	0.33	0.36	0.43	0.46	0.27	0.24	0.32	-	-	-	0.69	-	-	-	-	0.43	-	-	0.62	0.65	-	0.85	0.69	0.64	-	-	-	-	-	-	0.55	0.28	0.32	-	-	0.62	-	0.75	0.43	0.45	0.57	0.5	0.53	-	-	0.42	-	-
1:137437801_0:AG	-	-	-	-	0.33	0.17	-	0.3	-	-	-	-	-	-	-	-	-	-	-	-	-	-	-	-	-	-	-	-	-	-	-	-	-	-	-	-	-	-	-	-	-	-	-	-	-	-	-	-	-
1:137442614_0:AG	0.53	-	0.29	-	-	0.6	0.39	0.41	-	-	-	-	-	-	-	-	-	-	-	-	-	-	-	-	-	-	-	-	-	-	-	-	-	-	-	-	-	-	-	-	-	-	-	-	-	-	-	-	-
1:137442761_0:AG	-	0.32	0.41	0.33	-	-	0.22	-	-	-	-	-	-	-	-	-	-	-	-	-	-	-	-	-	-	-	-	-	-	-	-	-	-	-	-	-	-	-	-	-	-	-	-	-	-	-	-	-	-
1:137442810_0:AG	0.35	0.4	0.69	0.58	0.74	-	0.56	0.38	-	-	-	-	-	-	-	-	-	-	-	-	-	-	-	-	-	-	-	-	-	-	-	-	-	-	-	-	-	-	-	-	-	-	-	-	-	-	-	-	-
1:137442815_0:AG	-	0.26	0.6	0.46	0.6	-	0.44	0.36	-	-	-	-	-	-	-	-	-	-	-	-	-	-	-	-	-	-	-	-	-	-	-	-	-	-	-	-	-	-	-	-	-	-	-	-	-	-	-	-	-
1:137442828_0:AG	0.28	-	0.53	0.37	0.32	-	0.23	-	-	-	-	-	-	-	-	-	-	-	-	-	-	-	-	-	-	-	-	-	-	-	-	-	-	-	-	-	-	-	-	-	-	-	-	-	-	-	-	-	-
1:137442865_0:AG	0.32	-	-	-	0.22	-	0.21	-	-	-	-	-	-	-	-	-	-	-	-	-	-	-	-	-	-	-	-	-	-	-	-	-	-	-	-	-	-	-	-	-	-	-	-	-	-	-	-	-	-
1:137442895_0:AG	0.33	0.31	-	0.47	0.52	-	0.48	0.43	-	-	-	-	-	-	-	-	-	-	-	-	-	-	-	-	-	-	-	-	-	-	-	-	-	-	-	-	-	-	-	-	-	-	-	-	-	-	-	-	-
1:137443677_0:AG	0.36	0.33	0.56	0.48	0.52	0.45	0.67	0.43	-	-	-	-	-	-	-	-	-	-	-	-	-	-	-	-	-	-	-	-	-	-	-	-	-	-	-	-	-	-	-	-	-	-	-	-	-	-	-	-	-
1:137443684_0:AG	0.47	0.35	0.39	0.36	0.41	0.36	-	0.3	-	-	-	-	-	-	-	-	-	-	-	-	-	-	-	-	-	-	-	-	-	-	-	-	-	-	-	-	-	-	-	-	-	-	-	-	-	-	-	-	-
1:137443707_0:AG	0.26	0.38	0.45	0.33	0.52	0.2	0.53	0.34	-	-	-	-	-	-	-	-	-	-	-	0.28	-	-	-	-	-	-	-	-	-	-	-	-	-	-	-	-	-	-	-	-	-	-	-	-	-	-	-	-	-
1:137443725_0:AG	0.46	-	0.37	0.5	0.5	0.4	0.43	0.56	-	-	-	-	-	-	-	-	-	-	0.58	0.47	-	-	-	-	0.29	-	-	-	-	-	-	-	-	-	-	-	-	-	-	-	-	-	-	-	-	-	-	-	-
1:137443769_0:AG	0.52	0.28	0.62	0.52	0.73	0.33	0.63	0.63	-	-	-	-	-	-	-	-	-	-	-	-	0.31	-	-	-	-	-	-	-	-	-	-	-	-	-	-	-	-	-	-	-	-	-	-	-	-	-	-	-	-
1:137443822_0:AG	0.35	-	-	-	0.3	0.18	0.24	0.2	-	-	-	-	-	-	-	-	-	-	-	-	-	-	-	-	-	-	-	-	-	-	-	-	-	-	-	-	-	-	-	-	-	-	-	-	-	-	-	-	-
1:137501872_0:AG	-	0.32	0.24	0.37	-	0.11	0.25	-	-	-	-	-	-	-	-	-	-	-	-	-	-	-	-	-	-	-	-	-	-	-	-	-	-	-	-	-	-	-	-	-	-	-	-	-	-	-	-	-	-
1:137501879_0:AG	-	0.25	0.33	-	0.25	0.26	0.31	-	-	-	-	-	-	-	-	-	0.12	0.25	-	-	-	-	-	0.15	0.19	-	-	-	-	-	-	-	0.31	0.34	-	-	-	-	-	0.37	-	-	0.2	-	-	-	-	-	-
1:137501920_0:AG	-	-	0.15	0.32	-	-	0.23	0.24	-	-	-	-	-	-	-	-	-	-	-	-	-	-	-	-	-	-	-	-	-	-	-	-	-	-	-	-	-	-	-	-	-	-	-	-	-	-	-	-	-
1:137501955_0:AG	-	0.35	0.21	0.46	-	0.16	0.21	0.37	-	-	-	-	-	-	-	-	-	-	-	-	-	-	-	-	-	-	-	-	-	-	-	-	-	-	-	-	-	-	-	-	-	-	-	-	-	-	-	-	-
1:137501976_0:AG	-	0.33	0.35	0.58	-	0.28	0.3	0.56	-	-	-	-	-	-	-	-	0.23	-	-	-	-	-	-	-	0.18	-	-	-	-	-	-	-	-	0.25	-	-	-	-	-	-	-	-	-	-	-	-	-	-	-
1:137502003_0:AG	-	0.33	-	0.36	-	0.19	-	0.45	-	-	-	-	-	-	-	-	-	-	-	-	-	-	-	-	0.2	-	-	-	-	-	-	-	-	0.29	-	-	-	-	-	-	-	-	-	-	-	-	-	-	-
1:137531778_0:AG	0.21	-	0.18	-	-	0.12	0.17	-	-	-	-	-	-	-	-	-	-	-	-	-	-	-	-	-	-	-	-	-	-	-	-	-	-	-	-	-	-	-	-	-	-	-	-	-	-	-	-	-	-
1:137531788_0:AG	0.48	0.74	0.7	0.82	0.46	0.31	0.51	0.48	-	-	-	-	-	-	-	-	-	-	-	-	-	-	-	-	-	-	-	-	-	-	-	-	-	-	-	-	-	-	-	-	-	-	-	-	-	-	-	-	-
1:137531950_0:AG	0.3	-	0.16	-	-	0.24	-	0.23	-	-	-	-	-	-	-	-	-	-	-	-	-	-	-	-	-	-	-	-	-	-	-	-	-	-	-	-	-	-	-	-	-	-	-	-	-	-	-	-	-
1:137534593_0:AG	-	-	0.38	-	0.35	0.31	-	-	-	-	-	-	-	-	-	-	-	-	-	-	-	-	-	-	-	-	-	-	-	-	-	-	-	-	-	-	-	-	-	-	-	-	-	-	-	-	-	-	-
1:137534598_0:AG	0.42	-	0.39	-	0.56	-	0.24	-	-	-	-	-	-	-	-	-	-	-	-	-	-	-	-	-	-	-	-	-	-	-	-	-	-	-	-	-	-	-	-	-	-	-	-	-	-	-	-	-	-
1:137557933_0:AG	-	-	0.23	-	-	0.11	0.15	-	-	-	-	-	-	-	-	-	-	-	-	-	0.14	-	-	-	-	-	-	-	-	-	-	-	-	-	-	-	-	-	-	-	-	-	-	-	-	-	-	-	-
1:137561229_0:AG	-	0.27	-	-	0.19	-	-	0.18	-	-	-	-	-	-	-	-	-	-	-	-	-	-	-	-	-	-	-	-	-	-	-	-	-	-	-	-	-	-	-	-	-	-	-	-	-	-	-	-	-
1:137569460_0:AG	-	-	0.13	-	-	0.1	0.32	-	-	-	-	-	-	-	-	-	-	-	-	-	-	-	-	-	-	-	-	-	-	-	-	-	-	-	-	-	-	-	-	-	-	-	-	-	-	-	-	-	-
1:137569788_0:AG	0.33	-	0.22	-	0.44	-	-	0.16	0.42	-	-	-	-	-	-	-	-	-	-	-	-	-	-	0.19	0.13	-	-	-	-	-	-	-	-	-	-	-	-	-	-	-	-	-	-	-	-	-	-	-	-
1:137569789_0:AG	0.32	-	0.32	-	0.32	-	0.24	0.15	-	-	-	-	-	-	-	-	-	-	-	-	-	-	-	-	-	-	-	-	-	-	-	-	-	-	-	-	-	-	-	-	-	-	-	-	-	-	-	-	-
1:137569796_0:AG	0.3	-	0.3	-	0.29	-	-	0.2	-	-	-	-	-	-	-	-	-	-	-	-	-	-	-	-	-	-	-	-	-	-	-	-	-	-	-	-	-	-	-	-	-	-	-	-	-	-	-	-	-
1:137570726_0:AG	-	-	-	0.5	0.41	-	0.26	-	-	-	-	-	-	-	-	-	-	-	-	-	-	-	-	-	-	-	-	-	-	-	-	-	-	-	-	-	-	-	-	-	-	-	-	-	-	-	-	-	-
1:137570767_0:AG	0.59	-	0.38	-	0.47	-	0.37	0.65	-	-	-	-	-	-	-	-	-	-	-	-	-	-	-	-	-	-	-	-	-	-	-	-	-	-	-	-	-	-	-	-	-	-	-	-	-	-	-	-	-
1:137570775_0:AG	0.46	-	0.46	-	0.47	0.43	0.23	0.56	-	-	-	-	-	-	-	-	-	-	-	-	-	-	-	-	-	-	-	-	-	-	-	-	-	-	-	-	-	-	-	-	-	-	-	-	-	-	-	-	-
1:137570806_0:AG	0.39	-	0.35	-	0.47	0.35	0.26	0.25	-	-	-	-	-	-	-	-	-	-	-	-	-	-	-	-	0.09	-	-	-	-	-	-	-	-	-	-	-	-	-	-	-	-	-	-	-	-	-	-	-	-
1:137571027_0:AG	-	0.25	0.26	0.19	0.3	0.21	-	0.29	-	-	-	-	-	-	-	-	-	-	-	-	-	-	-	-	-	-	-	-	-	-	-	-	-	-	-	-	-	-	-	-	-	-	-	-	-	-	-	-	-
1:137571047_0:AG	0.46	0.4	0.5	0.55	0.53	0.41	0.33	0.59	-	-	-	-	-	-	-	-	-	-	-	-	-	-	-	-	-	-	-	-	-	-	-	-	-	-	-	-	-	-	-	-	-	-	-	-	-	-	-	-	-
1:137571105_0:AG	0.15	-	-	0.21	0.16	0.18	0.16	-	-	-	-	-	-	-	-	-	-	-	-	-	-	-	-	-	-	-	-	-	-	-	-	-	-	-	-	-	-	-	-	-	-	-	-	-	-	-	-	-	-
1:137571115_0:AG	0.22	0.21	0.38	0.33	0.32	0.47	0.35	0.26	-	-	-	-	-	-	-	-	-	-	-	-	-	-	-	-	-	-	-	-	-	-	-	-	-	-	-	-	-	-	-	-	-	-	-	-	-	-	-	-	-
1:137571184_0:AG	0.35	0.35	0.44	0.31	0.39	0.23	0.32	0.36	-	-	-	-	-	-	-	-	-	-	-	-	-	-	-	-	0.14	-	-	-	-	-	-	-	-	-	-	-	-	-	-	-	-	-	-	-	-	-	-	-	-
1:137571671_0:AG	-	0.57	0.8	0.77	0.73	0.48	0.59	0.93	-	-	-	-	-	-	-	-	-	-	-	-	-	-	-	-	-	-	-	-	-	-	-	-	-	-	-	-	-	-	-	-	-	-	-	-	-	-	-	-	-
1:137571675_0:AG	-	0.4	0.35	-	-	0.24	0.41	-	-	-	-	-	-	-	-	-	-	-	-	-	-	-	-	-	0.08	-	-	-	-	-	-	-	-	-	-	-	-	-	-	-	-	-	-	-	-	-	-	-	-
1:137571676_0:AG	-	0.53	0.6	-	-	0.33	0.42	0.46	-	-	-	-	-	-	-	-	-	-	-	-	-	-	-	-	-	-	-	-	-	-	-	-	-	-	-	-	-	-	-	-	-	-	-	-	-	-	-	-	-
1:137571677_0:AG	-	0.67	0.58	-	-	0.48	0.55	0.91	-	-	-	-	-	-	-	-	-	-	-	-	-	-	-	-	0.13	-	-	-	-	-	-	-	-	-	-	-	-	-	-	-	-	-	-	-	-	-	-	-	-
1:137571684_0:AG	-	-	0.27	-	-	0.26	0.21	-	-	-	-	-	-	-	-	-	-	-	-	-	-	-	-	-	-	-	-	-	-	-	-	-	-	-	-	-	-	-	-	-	-	-	-	-	-	-	-	-	-
1:137571713_0:AG	-	0.42	0.64	0.55	0.64	0.61	0.58	0.8	-	-	-	-	-	-	-	-	-	-	-	-	-	-	-	-	-	-	-	-	-	-	-	-	-	-	-	-	-	-	-	-	-	-	-	-	-	-	-	-	-
1:137571787_0:AG	-	-	-	0.38	0.31	-	0.19	0.42	-	-	-	-	-	-	-	-	-	-	-	-	-	-	-	-	-	-	-	-	-	-	-	-	-	-	-	-	-	-	-	-	-	-	-	-	-	-	-	-	-
1:137571796_0:AG	-	0.37	0.35	0.42	0.32	0.21	-	0.67	-	-	-	-	-	-	-	-	-	-	-	-	-	-	-	-	-	-	-	-	-	-	-	-	-	-	-	-	-	-	-	-	-	-	-	-	-	-	-	-	-
1:137571818_0:AG	0.43	-	0.43	0.25	0.61	0.48	0.36	-	-	-	-	-	-	-	-	-	-	0.36	-	-	-	-	-	-	0.05	-	-	-	-	-	-	-	-	-	-	-	-	-	-	-	-	-	-	-	-	-	-	-	-
1:137573152_0:AG	-	-	0.11	0.11	-	-	0.14	-	-	-	-	-	-	-	-	-	-	-	-	-	-	-	-	-	-	-	-	-	-	-	-	-	-	-	-	-	-	-	-	-	-	-	-	-	-	-	-	-	-
1:137573214_0:AG	-	-	-	0.11	0.16	-	0.18	-	-	-	-	-	-	-	-	-	-	-	-	-	0.25	-	-	-	-	-	-	-	-	-	-	-	-	-	-	-	-	-	-	-	-	-	-	-	-	-	-	-	-
1:137573221_0:AG	-	-	0.12	-	0.17	-	0.09	-	-	-	-	-	-	-	-	-	-	-	-	-	-	-	-	-	-	-	-	-	-	-	-	-	-	-	-	-	-	-	-	-	-	-	-	-	-	-	-	-	-
1:137577785_0:AG	-	-	-	0.2	-	0.11	0.23	0.3	-	-	-	-	-	-	-	-	-	-	-	-	-	-	-	-	-	-	-	-	-	-	-	-	-	-	-	-	-	-	-	-	-	-	-	-	-	-	-	-	-
1:137577847_0:AG	-	0.12	0.16	-	0.21	-	-	0.26	-	-	-	-	-	-	-	-	-	-	-	-	-	-	-	-	-	-	-	-	-	-	-	-	-	-	-	-	-	-	-	-	-	-	-	-	-	-	-	-	-
1:137577854_0:AG	0.78	0.54	0.62	0.6	0.76	0.52	0.72	0.65	0.94	0.71	0.42	0.32	-	0.47	0.64	-	0.5	-	0.83	0.58	0.65	-	-	0.57	0.59	0.77	0.54	-	-	-	-	0.61	0.54	0.75	-	-	-	-	0.58	0.62	0.75	0.5	0.28	-	-	-	-	-	-
1:137577865_0:AG	0.36	0.23	0.2	0.21	0.53	0.27	0.45	0.32	-	-	-	-	-	-	-	-	-	-	-	-	-	-	-	-	-	-	-	-	-	-	-	-	-	-	-	-	-	-	-	-	-	-	-	-	-	-	-	-	-
1:137577877_0:AG	-	0.17	0.16	-	-	-	-	0.19	-	-	-	-	-	-	-	-	-	-	-	-	-	-	-	-	-	-	-	-	-	-	-	-	-	-	-	-	-	-	-	-	-	-	-	-	-	-	-	-	-
1:137578583_0:AG	-	0.44	0.35	0.3	-	0.29	0.42	0.32	-	-	-	-	-	-	-	-	-	-	-	-	-	-	-	-	-	-	-	-	-	-	-	-	-	-	-	-	-	-	-	-	-	-	-	-	-	-	-	-	-
1:137578621_0:AG	0.36	0.58	0.41	0.25	0.2	0.35	0.5	0.31	-	-	-	-	-	-	-	-	-	-	-	-	-	-	-	-	-	-	-	-	-	-	-	-	-	0.17	-	-	-	-	-	-	-	-	-	-	-	-	-	-	-
1:137578625_0:AG	0.43	-	0.5	0.23	0.27	0.46	0.58	0.41	0.26	-	-	0.16	-	0.26	-	-	-	0.28	0.58	0.43	0.5	-	-	0.29	0.22	-	-	-	-	-	-	-	-	0.29	-	0.58	-	-	-	-	-	-	-	-	0.33	-	-	-	-
1:137578632_0:AG	0.27	-	0.38	0.29	0.24	0.3	0.37	-	-	-	-	-	-	-	-	-	-	-	-	-	-	-	-	-	-	-	-	-	-	-	-	-	-	0.15	-	-	-	-	-	-	-	-	-	-	-	-	-	-	-
1:137578634_0:AG	-	-	0.33	0.2	0.24	0.32	0.21	-	-	-	-	-	-	-	-	-	-	-	-	-	-	-	-	-	-	-	-	-	-	-	-	-	-	-	-	0.45	-	-	-	-	-	-	-	-	-	-	-	-	-
1:137578639_0:AG	0.33	-	-	-	0.19	-	0.39	-	-	-	-	-	-	-	-	-	-	-	-	-	0.25	-	-	-	0.07	-	-	-	-	-	-	-	-	-	-	-	-	-	-	-	-	-	-	-	-	-	-	-	-
1:137578657_0:AG	0.57	0.45	0.33	-	0.33	0.25	0.36	0.4	-	-	-	0.16	-	-	-	-	-	-	-	0.37	0.4	-	-	0.28	0.08	-	-	-	-	-	-	-	-	-	-	-	-	-	-	-	-	-	-	-	-	-	-	-	-
1:137581065_0:AG	-	-	0.5	0.33	-	0.38	0.53	0.39	-	-	-	-	-	-	-	-	-	-	-	-	-	-	-	-	-	-	-	-	-	-	-	-	-	-	-	-	-	-	-	-	-	-	-	-	-	-	-	-	-
1:137581075_0:AG	-	-	0.84	0.53	-	0.87	0.82	-	-	-	-	-	-	-	-	-	-	-	-	-	-	-	-	-	-	-	-	-	-	-	-	-	-	-	-	-	-	-	-	-	-	-	-	-	-	-	-	-	-
1:137596003_0:AG	0.21	-	0.46	-	0.42	-	0.36	-	-	-	-	-	-	-	-	-	-	-	-	-	-	-	-	-	-	-	-	-	-	-	-	-	-	-	-	-	-	-	-	-	-	-	-	-	-	-	-	-	-
1:137605416_0:AG	-	-	-	-	0.14	0.26	-	0.17	-	-	-	-	-	-	-	-	-	-	-	-	-	-	-	-	-	-	-	-	-	-	-	-	-	-	-	-	-	-	-	-	-	-	-	-	-	-	-	-	-
1:137607043_0:AG	-	-	0.23	-	0.17	-	-	0.15	-	-	-	-	-	-	-	-	-	-	-	-	-	-	-	-	-	-	-	-	-	-	-	-	-	-	-	-	-	-	-	-	-	-	-	-	-	-	-	-	-
1:137607058_0:AG	-	0.17	0.24	-	0.21	-	-	-	-	-	-	-	-	-	-	-	-	-	-	-	-	-	-	-	-	-	-	-	-	-	-	-	-	-	-	-	-	-	-	-	-	-	-	-	-	-	-	-	-
1:137607094_0:AG	0.26	0.19	0.24	0.26	0.36	-	0.21	0.32	-	-	-	-	-	-	-	-	-	-	-	-	-	-	-	-	-	-	-	-	-	-	-	-	-	-	-	-	-	-	-	-	-	-	-	-	-	-	-	-	-
1:137610801_0:AG	-	-	-	0.13	0.21	0.09	0.11	-	-	-	-	-	-	-	-	-	-	-	-	-	-	-	-	-	-	-	-	-	-	-	-	-	-	-	-	-	-	-	-	-	-	-	-	-	-	-	-	-	-
1:137610813_0:AG	0.27	0.16	0.39	0.33	0.61	0.24	0.37	0.36	-	-	-	-	-	-	-	-	-	-	-	-	-	-	-	-	-	-	-	-	-	-	-	-	-	-	-	-	-	-	-	-	-	-	-	-	-	-	-	-	-
1:137610818_0:AG	-	-	0.13	-	0.25	-	0.16	-	-	-	-	-	-	-	-	-	-	-	-	-	-	-	-	-	-	-	-	-	-	-	-	-	-	-	-	-	-	-	-	-	-	-	-	-	-	-	-	-	-
1:137611008_0:AG	-	-	0.18	0.19	0.24	-	0.22	0.15	-	-	-	-	-	-	-	-	-	-	-	-	-	-	-	-	-	-	-	-	-	-	-	-	-	-	-	-	-	-	-	-	-	-	-	-	-	-	-	-	-
1:137611015_0:AG	0.38	0.5	0.62	0.31	0.65	0.42	0.35	0.45	-	-	-	-	-	-	-	-	-	-	-	-	-	-	-	-	0.05	-	-	-	-	-	-	-	-	-	-	-	-	-	-	-	-	-	-	-	-	-	-	-	-
1:137611022_0:AG	0.4	0.79	0.49	0.32	0.47	0.29	0.33	0.43	-	-	-	-	-	-	-	-	-	-	-	-	-	-	-	-	-	-	-	-	-	-	-	-	-	-	-	-	-	-	-	-	-	-	-	-	-	-	-	-	-
1:137618159_0:AG	0.45	-	-	0.39	0.49	0.5	0.35	0.46	-	-	-	-	-	-	0.33	-	-	-	-	-	0.19	-	-	-	0.07	-	-	-	-	-	-	-	-	-	-	-	-	-	-	-	-	-	-	-	-	-	-	-	-
1:137618168_0:AG	-	-	-	0.14	0.17	0.25	0.14	0.22	-	-	-	-	-	-	-	-	-	-	-	-	-	-	-	-	-	-	-	-	-	-	-	-	-	-	-	-	-	-	-	-	-	-	-	-	-	-	-	-	-
1:137618203_0:AG	-	0.32	-	-	0.19	-	0.09	-	-	-	-	-	-	-	-	-	-	-	-	-	-	-	-	-	-	-	-	-	-	-	-	-	-	-	-	-	-	-	-	-	-	-	-	-	-	-	-	-	-
1:137618214_0:AG	-	-	-	-	0.13	-	0.14	0.28	-	-	-	-	-	-	-	-	-	-	-	-	-	-	-	-	-	-	-	-	-	-	-	-	-	-	-	-	-	-	-	-	-	-	-	-	-	-	-	-	-
1:137619263_0:AG	-	-	-	-	0.3	-	0.24	0.38	-	-	-	-	-	-	-	-	-	-	-	-	-	-	-	-	-	-	-	-	-	-	-	-	-	-	-	-	-	-	-	-	-	-	-	-	-	-	-	-	-
1:137619287_0:AG	-	0.22	-	0.21	-	-	-	0.29	-	-	-	-	-	-	-	-	-	-	-	-	-	-	-	-	-	-	-	-	-	-	-	-	-	-	-	-	-	-	-	-	-	-	-	-	-	-	-	-	-
1:137619356_0:AG	-	-	0.32	0.2	0.38	0.28	0.29	0.44	-	-	-	-	-	-	-	-	-	-	-	-	-	0.45	-	-	0.3	-	-	-	-	-	-	-	-	-	-	-	-	-	-	-	-	-	-	-	-	-	-	-	-
1:137619368_0:AG	-	-	-	0.23	0.32	-	0.3	0.23	-	-	-	-	-	-	-	-	-	-	-	-	0.38	-	-	-	0.17	-	-	-	-	-	-	-	-	-	-	-	-	-	-	-	-	-	-	-	-	-	-	-	-
1:137623001_0:AG	-	-	-	-	0.29	-	0.19	0.19	-	-	-	-	-	-	-	-	-	-	-	-	-	-	-	-	-	-	-	-	-	-	-	-	-	-	-	-	-	-	-	-	-	-	-	-	-	-	-	-	-
1:137623002_0:AG	-	-	-	-	0.36	-	0.27	0.19	-	-	-	-	-	-	-	-	-	-	-	-	-	-	-	-	-	-	-	-	-	-	-	-	-	-	-	-	-	-	-	-	-	-	-	-	-	-	-	-	-
1:137624841_0:AG	-	-	0.43	-	-	-	0.16	0.33	-	-	-	-	-	-	-	-	-	-	-	-	-	-	-	-	-	-	-	-	-	-	-	-	-	-	-	-	-	-	-	-	-	-	-	-	-	-	-	-	-
1:137870268_1:AG	-	-	0.58	-	0.81	-	0.7	0.87	-	-	-	-	-	-	-	-	-	-	-	-	-	-	-	-	-	-	-	-	-	-	-	-	-	-	-	-	-	-	-	-	0.33	-	-	-	-	-	-	-	-
1:137870271_1:AG	-	-	-	-	0.52	-	0.6	0.69	-	-	-	-	-	-	-	-	-	-	-	-	-	-	-	-	-	-	-	-	-	-	-	-	-	-	-	-	-	-	-	-	0.33	-	-	-	-	-	-	-	-
1:137878003_1:AG	-	0	0	0	-	-	-	-	-	-	-	-	-	-	-	-	-	-	0.01	-	-	-	-	-	-	-	-	-	-	-	-	-	-	-	-	-	-	-	0	-	-	-	-	-	-	-	0	-	-
1:137880873_1:AG	0.03	-	0.02	0.03	0.02	0.03	0.03	0.03	-	-	-	-	0.03	0.03	0.03	0.02	-	-	-	-	0.03	-	-	0.04	0.03	-	0.04	-	-	-	-	0.02	0.02	-	-	0.05	0.02	0.02	0.03	0.03	0.02	-	-	0.02	-	-	0.03	0.02	-
1:137881584_1:AG	0.02	0.01	0.01	0.01	0.02	0.01	0.01	0.01	-	-	-	-	-	-	-	-	-	-	-	-	-	-	-	-	-	-	-	-	-	-	-	-	-	-	-	-	-	-	-	-	-	-	-	-	-	-	-	-	-
1:137881587_1:AG	-	-	-	0.01	-	0.01	0.01	-	-	-	-	-	-	-	-	-	-	-	-	-	-	-	-	-	-	-	-	-	-	-	-	-	-	-	-	-	-	-	-	-	-	-	-	-	-	-	-	-	-
1:137881594_1:AG	-	-	-	-	0.01	-	0.01	0.01	-	-	-	-	-	-	-	-	-	-	-	-	-	-	-	-	-	-	-	-	-	-	-	-	-	-	-	-	-	-	-	-	-	-	-	-	-	-	-	-	-
1:137881600_1:AG	-	0.01	-	0.01	0.01	-	0.01	0.01	-	-	-	-	-	-	-	-	-	-	-	-	-	-	-	-	-	-	-	-	-	-	-	-	-	-	-	-	-	-	-	-	-	-	-	-	-	-	-	-	-
1:137881620_1:AG	-	-	-	0.01	-	0.01	0.01	0.01	-	-	-	-	-	-	-	-	-	-	-	-	-	-	-	-	-	-	-	-	-	-	-	-	-	-	-	-	-	-	-	-	-	-	-	-	-	-	-	-	-
1:137881624_1:AG	-	-	-	-	0.01	0.01	-	0.01	-	-	-	-	-	-	-	-	-	-	-	-	-	-	-	-	-	-	-	-	-	-	-	-	-	-	-	-	-	-	-	-	-	-	-	-	-	-	-	-	-
1:137881632_1:AG	0.02	-	0.01	0.01	0.02	0.02	0.02	-	-	-	-	-	-	-	-	-	-	-	-	-	-	-	-	-	-	-	-	-	-	-	-	-	-	-	-	0.02	-	-	-	-	-	-	-	-	-	-	-	-	-
1:137881633_1:AG	-	-	-	0.01	0.01	0.01	0.01	0.01	-	-	-	-	-	-	-	-	-	-	-	-	-	-	-	-	-	-	-	-	-	-	-	-	-	-	-	-	-	-	-	-	-	-	-	-	-	-	-	-	-
1:137881663_1:AG	-	-	-	0.01	0.01	0.01	-	-	-	-	-	-	-	-	-	-	-	-	-	-	-	-	-	-	-	-	-	-	-	-	-	-	-	-	-	-	-	-	-	-	-	-	-	-	-	-	-	-	-
1:137881671_1:AG	0.01	-	-	-	-	0.01	-	0.01	-	-	-	-	-	-	-	-	-	-	-	-	-	-	-	-	-	-	-	-	-	-	-	-	-	-	-	-	-	-	0.01	-	-	-	-	-	-	-	-	-	-
1:137881734_1:AG	-	0.02	0.01	0.02	0.01	0.01	0.01	0.01	-	-	-	-	-	0.01	-	-	-	-	-	-	-	-	-	-	-	-	-	-	-	-	-	0.01	0.01	-	0.01	-	-	-	-	0.01	-	-	-	-	-	-	0.01	-	-
1:137881781_1:AG	0.02	-	-	0.03	0.03	-	-	0.01	-	-	-	-	0.02	0.03	0.04	-	0.04	-	-	0.04	-	0.03	0.02	-	-	-	-	-	-	-	0.03	-	0.02	-	0.02	-	0.02	-	0.05	-	0.02	0.02	-	0.03	-	0.03	0.03	-	-
1:137909912_0:AG	-	0.23	-	0.12	0.26	0.19	-	0.23	-	-	-	-	-	-	-	-	-	-	-	-	-	-	-	-	-	-	-	-	-	-	-	-	-	-	-	-	-	-	-	-	-	-	-	-	-	-	-	-	-
1:137909930_0:AG	-	-	-	-	0.24	0.26	0.21	-	-	-	-	-	-	-	-	-	-	-	-	-	-	-	-	-	-	-	-	-	-	-	-	-	-	-	-	-	-	-	-	-	-	-	-	-	-	-	-	-	-
1:137909937_0:AG	0.17	0.32	-	0.17	0.45	0.29	0.24	0.24	-	-	-	-	-	-	-	-	-	-	-	-	-	-	-	-	-	-	-	-	-	-	-	-	-	-	-	-	-	-	-	-	-	-	-	-	-	-	-	-	-
1:138064557_1:AG	0.64	0.38	-	-	0.54	-	-	0.33	-	-	-	-	-	-	-	-	-	-	-	-	-	-	-	-	0.17	-	-	-	-	-	-	-	-	-	-	-	-	-	-	-	-	-	-	-	-	-	-	-	-
1:138350735_1:AG	-	-	-	-	0.36	0.38	-	-	-	-	-	-	-	-	-	-	0.23	-	-	-	0.2	-	0.3	-	-	-	-	-	-	-	-	-	-	-	-	-	-	0.41	0.29	-	-	-	-	-	-	-	-	-	-
1:138350755_1:AG	-	-	-	-	-	-	-	-	-	-	0.27	-	-	-	0.28	-	0.32	-	-	0.43	0.38	0.3	0.71	-	-	-	-	-	-	-	-	-	-	-	-	-	-	0.29	-	-	-	-	0.27	-	-	0.29	-	-	-
1:138350781_1:AG	-	-	-	-	-	0.41	-	-	-	-	0.22	-	-	-	-	-	0.18	-	-	-	0.29	0.35	0.32	-	-	-	-	-	-	-	-	-	-	-	-	-	-	0.29	-	-	-	-	-	-	-	-	-	-	-
1:138389853_1:AG	-	-	-	-	0.41	0.29	0.31	-	-	-	-	-	-	-	-	-	-	-	-	-	-	-	-	-	-	-	-	-	-	-	-	-	-	-	-	-	-	-	-	-	-	-	-	-	-	-	-	-	-
1:138399837_1:AG	0.38	-	0.5	-	-	0.22	0.25	0.32	-	-	-	-	-	-	-	-	-	-	-	-	-	-	-	-	-	-	-	-	-	-	-	-	-	-	-	-	-	-	-	-	-	-	-	-	-	-	-	-	-
1:138399868_1:AG	-	-	-	0.46	-	-	0.28	0.41	-	-	-	-	-	-	-	-	-	-	-	-	-	-	-	-	-	-	-	-	-	-	-	-	-	-	-	-	-	-	-	-	-	-	-	-	-	-	-	-	-
1:138399892_1:AG	-	-	0.47	0.4	-	0.28	0.5	-	-	-	-	-	-	-	-	-	-	-	-	-	-	-	-	-	-	-	-	-	-	-	-	-	-	-	-	-	-	-	-	-	-	-	-	-	-	-	-	-	-
1:138400787_1:AG	0.29	-	0.38	0.55	-	-	-	-	-	-	-	-	-	-	-	-	-	-	-	-	-	-	-	-	-	-	-	-	-	-	-	-	-	-	-	-	-	-	-	-	-	-	-	-	-	-	-	-	-
1:138400799_1:AG	0.38	-	0.44	-	-	-	0.57	0.47	-	-	-	0.53	0.73	0.67	-	-	-	-	-	-	-	-	-	-	0.67	-	-	-	-	-	-	-	-	0.83	-	-	-	-	-	-	-	-	-	-	-	-	0.73	0.47	-
1:13840976_1:AG	-	-	-	-	-	-	-	-	-	-	-	-	-	-	-	-	-	-	-	-	-	-	-	-	-	-	-	-	-	-	-	-	-	-	-	-	-	-	-	-	-	-	-	-	-	-	-	-	-
1:138434218_1:AG	0.09	-	0.17	-	-	-	0.1	0.1	-	-	-	-	-	-	-	-	-	-	-	-	-	-	-	-	-	-	-	-	-	-	-	-	-	-	-	-	-	-	-	-	-	-	-	-	-	-	-	-	-
1:138436109_1:AG	-	-	0.09	-	0.14	-	0.08	-	-	-	-	-	-	-	-	-	-	-	-	-	-	-	-	-	-	-	-	-	-	-	-	-	-	-	-	-	-	-	-	-	-	-	-	-	-	-	-	-	-
1:138436151_1:AG	-	-	0.07	-	0.21	-	-	0.11	-	-	-	-	-	-	-	-	-	-	-	-	-	-	-	-	-	-	-	-	-	-	-	-	-	-	-	-	-	-	-	-	-	-	-	-	-	-	-	-	-
1:138440667_1:AG	0.22	-	0.23	-	-	0.39	0.27	-	-	-	-	-	-	-	-	-	-	-	-	-	-	-	-	-	-	-	-	-	-	-	-	-	-	-	-	-	-	-	-	-	-	-	-	-	-	-	-	-	-
1:138440672_1:AG	0.25	-	0.29	-	0.24	-	0.29	-	-	-	-	-	-	-	-	-	-	-	-	-	-	-	-	-	-	-	-	-	-	-	-	-	-	-	-	-	-	-	-	-	-	-	-	-	-	-	-	-	-
1:138448365_1:AG	-	-	-	-	-	-	-	-	-	-	-	-	-	-	-	-	-	-	-	-	-	-	-	-	-	-	-	-	-	-	-	-	-	0.28	-	-	-	-	-	-	-	-	-	-	-	-	-	-	-
1:138450754_1:AG	0.22	-	-	-	-	-	0.18	0.26	-	-	-	-	-	-	-	-	-	-	-	-	-	-	-	-	-	-	-	-	-	-	-	-	-	-	-	-	-	-	-	-	-	-	-	-	-	-	-	-	-
1:138463446_1:AG	0.22	-	0.21	-	0.35	-	-	-	-	-	-	-	-	-	-	-	-	-	-	-	-	-	-	-	-	-	-	-	-	-	-	-	-	-	-	-	-	-	-	-	-	-	-	-	-	-	-	-	-
1:138463522_1:AG	0.35	0.42	0.32	0.37	0.33	0.26	0.34	0.23	-	-	-	-	-	-	-	-	-	-	-	-	-	-	-	-	-	-	-	-	-	-	-	-	-	-	-	-	-	-	-	-	-	-	-	-	-	-	-	-	-
1:138463539_1:AG	0.13	-	0.16	-	-	0.15	-	-	-	-	-	-	-	-	-	-	-	-	-	-	-	-	-	-	-	-	-	-	-	-	-	-	-	-	-	-	-	-	-	-	-	-	-	-	-	-	-	-	-
1:138463541_1:AG	0.22	0.44	0.38	0.47	0.39	0.34	0.32	0.5	-	-	-	-	-	-	-	-	-	-	-	-	-	-	-	-	-	-	-	-	-	-	-	-	-	0.21	-	-	-	-	-	-	-	-	-	-	-	-	-	-	-
1:138463558_1:AG	0.33	0.42	0.34	0.36	0.37	0.34	0.41	0.64	-	-	-	-	-	0.17	-	-	-	-	0.4	-	-	-	-	-	-	-	-	-	-	-	-	-	-	-	-	-	-	-	-	-	-	-	-	-	0.28	-	-	-	0.19
1:138463576_1:AG	0.2	0.33	-	-	-	0.19	0.21	0.13	-	-	-	-	-	-	-	-	-	-	-	-	-	-	-	-	-	-	-	-	-	-	-	-	-	-	-	-	-	-	-	-	-	-	-	-	-	-	-	-	-
1:138463583_1:AG	0.23	0.52	0.22	0.48	0.25	0.23	0.18	0.36	-	-	-	-	-	-	-	-	-	-	-	-	-	-	-	-	-	-	-	-	-	-	-	-	-	-	-	-	-	-	-	-	-	-	-	-	-	-	-	-	-
1:138463584_1:AG	-	0.24	-	0.31	0.3	0.32	-	0.16	-	-	-	-	-	-	-	-	-	-	-	-	-	-	-	-	-	-	-	-	-	-	-	-	-	-	-	-	-	-	-	-	-	-	-	-	-	-	-	-	-
1:138463585_1:AG	0.35	0.29	0.32	0.29	0.5	0.33	0.5	0.41	-	-	-	-	-	-	-	-	-	-	-	-	-	-	-	-	-	-	-	-	-	-	-	-	-	-	-	-	-	-	-	-	-	-	-	-	-	-	-	-	-
1:138463597_1:AG	-	-	-	0.21	-	0.17	-	0.31	-	-	-	-	-	-	-	-	-	-	-	-	-	-	-	-	-	-	-	-	-	-	-	-	-	-	-	-	-	-	-	-	-	-	-	-	-	-	-	-	-
1:138463894_1:AG	0.52	0.39	0.48	0.46	0.6	0.5	0.71	0.44	0.5	0.38	0.57	0.29	0.5	0.5	0.47	-	0.36	0.47	0.32	0.33	0.39	0.38	0.33	0.4	0.29	-	0.54	-	0.41	0.64	0.29	0.38	0.33	0.31	-	0.67	0.33	0.57	0.48	-	0.38	0.39	0.24	0.41	-	-	0.34	0.41	0.24
1:138463929_1:AG	0.09	0.19	0.13	-	0.24	0.1	0.08	-	-	-	-	-	-	-	-	-	-	-	-	-	-	-	-	-	-	-	-	-	-	-	-	-	-	-	-	-	-	-	-	-	-	-	-	-	-	-	-	-	-
1:138463938_1:AG	0.09	0.24	0.1	-	0.22	0.08	-	-	-	-	-	-	-	-	-	-	-	-	-	-	-	-	-	-	-	-	-	-	-	-	-	-	-	-	-	-	-	-	-	-	-	-	-	-	-	-	-	-	-
1:138463940_1:AG	-	0.17	0.14	-	-	0.09	0.07	-	-	-	-	-	-	-	-	-	-	-	-	-	-	-	-	-	-	-	-	-	-	-	-	-	-	-	-	-	-	-	-	-	-	-	-	-	-	-	-	-	-
1:138463941_1:AG	0.07	0.15	0.14	-	0.1	0.11	-	-	-	-	-	-	-	-	-	-	-	-	-	-	-	-	-	-	-	-	-	-	-	-	-	-	-	-	-	-	-	-	-	-	-	-	-	-	-	-	-	-	-
1:138463952_1:AG	0.14	0.47	0.27	0.16	0.38	0.33	0.24	-	-	-	-	-	-	-	-	-	0.14	-	-	0.2	0.15	-	-	-	-	-	-	-	-	-	-	-	-	-	-	-	-	-	-	-	-	-	-	-	-	-	-	-	-
1:138463957_1:AG	-	0.19	0.09	-	0.11	0.16	-	-	-	-	-	-	-	-	-	-	-	-	-	-	-	-	-	-	-	-	-	-	-	-	-	-	-	-	-	-	-	-	-	-	-	-	-	-	-	-	-	-	-
1:138463971_1:AG	-	-	0.12	-	0.15	0.11	0.07	-	-	-	-	-	-	-	-	-	-	-	-	-	-	-	-	-	-	-	-	-	-	-	-	-	-	-	-	-	-	-	-	-	-	-	-	-	-	-	-	-	-
1:138463998_1:AG	0.08	-	0.14	-	0.14	0.08	0.08	-	-	-	-	-	-	-	-	-	-	-	-	-	-	-	-	-	-	-	-	-	-	-	-	-	-	-	-	-	-	-	-	-	-	-	-	-	-	-	-	-	-
1:138465095_1:AG	0.3	0.3	0.39	0.17	0.32	0.14	0.26	0.31	0.21	-	-	-	-	-	-	-	0.18	-	0.16	-	-	-	-	-	-	-	-	-	-	-	-	-	-	-	-	-	0.24	-	-	-	-	-	-	-	-	-	0.11	-	-
1:138465096_1:AG	0.22	0.26	0.28	0.23	-	0.26	0.22	0.27	-	-	-	-	-	-	-	-	-	-	0.15	-	-	-	-	-	-	-	-	-	-	-	-	-	-	-	-	-	-	-	-	-	-	-	-	-	-	-	-	-	-
1:138465106_1:AG	0.17	0.32	0.3	0.24	0.18	0.29	0.23	0.16	-	-	-	-	-	-	-	-	-	-	0.15	-	-	-	-	-	-	-	-	-	-	-	-	-	-	-	-	-	-	-	-	-	-	-	-	-	-	-	-	-	-
1:138465112_1:AG	0.21	0.26	0.45	0.2	0.25	0.25	0.3	0.27	-	-	-	-	-	-	-	-	0.14	-	-	-	-	-	-	-	-	-	-	-	-	-	-	-	-	-	-	-	-	-	-	-	-	-	-	-	-	-	-	-	-
1:138465115_1:AG	-	0.17	0.12	-	-	-	0.12	-	-	-	-	-	-	-	-	-	-	-	-	-	-	-	-	-	-	-	-	-	-	-	-	-	-	-	-	-	-	-	-	-	-	-	-	-	-	-	-	-	-
1:138465144_1:AG	0.16	0.16	0.38	0.28	0.24	0.25	0.21	0.22	-	-	-	-	-	-	0.37	-	0.15	-	-	-	-	-	-	-	-	-	-	-	-	-	-	-	-	-	-	-	-	-	-	-	-	-	-	-	-	-	-	-	-
1:138465172_1:AG	0.2	0.17	0.4	0.25	0.26	0.2	0.26	0.24	-	-	-	-	-	-	-	-	0.09	-	0.13	-	-	-	-	-	-	-	-	-	-	-	-	-	-	-	-	-	-	-	-	-	-	-	-	-	-	-	-	-	-
1:138470293_1:AG	0.2	0.31	0.24	0.23	0.46	-	0.22	-	-	-	-	-	-	-	-	-	-	-	-	-	-	-	-	-	-	-	-	-	-	-	-	-	-	-	-	-	-	-	-	-	-	-	-	-	-	-	-	-	-
1:138473290_1:AG	0.33	0.27	-	-	-	-	0.22	0.19	-	-	-	-	-	-	-	-	-	-	-	-	-	-	-	-	-	-	-	-	-	-	-	-	-	-	-	-	-	-	-	-	-	-	-	-	-	-	-	-	-
1:138473335_1:AG	0.7	0.36	0.44	0.48	-	0.29	0.4	0.58	-	-	-	-	-	-	-	0.23	-	-	-	-	-	-	-	-	-	-	-	-	-	-	-	-	-	0.32	-	-	-	-	-	-	-	-	-	-	-	-	-	-	-
1:138479599_1:AG	-	-	-	-	0.33	-	0.21	0.28	-	-	-	-	-	-	-	-	-	-	-	-	-	-	-	-	-	-	-	-	-	-	-	-	-	-	-	-	-	-	-	-	-	-	-	-	-	-	-	-	-
1:138479616_1:AG	-	-	-	-	0.28	0.17	0.21	-	-	-	-	-	-	-	-	-	-	-	-	-	-	-	-	-	-	-	-	-	-	-	-	-	-	-	-	-	-	-	-	-	-	-	-	-	-	-	-	-	-
1:138479665_1:AG	0.41	0.28	0.41	-	0.58	0.27	0.39	0.34	-	-	-	-	-	0.19	-	-	-	-	0.24	-	0.14	-	-	-	-	-	-	-	-	-	-	-	-	0.21	-	-	-	-	-	-	-	-	-	-	-	-	-	-	-
1:138479690_1:AG	-	0.32	-	-	0.34	-	0.24	0.21	-	-	-	-	-	-	-	-	-	-	-	-	-	-	-	-	-	-	-	-	-	-	-	-	-	-	-	-	-	-	-	-	-	-	-	-	-	-	-	-	-
1:138481604_1:AG	0.21	0.29	-	-	-	-	0.16	-	-	-	-	-	-	-	-	-	-	-	-	-	-	-	-	-	-	-	-	-	-	-	-	-	-	-	-	-	-	-	-	-	0.19	-	-	-	-	-	-	-	-
1:138481630_1:AG	0.17	0.5	-	-	-	-	0.15	-	-	-	-	-	-	-	-	-	-	-	-	-	-	-	-	-	-	-	-	-	-	-	-	-	-	-	-	-	-	-	-	-	-	-	-	-	-	-	-	-	-
1:138481683_1:AG	0.32	-	-	-	0.38	-	0.3	-	-	-	-	-	-	-	-	-	-	-	-	-	-	-	-	-	-	-	-	-	-	-	-	-	-	-	-	-	-	-	-	-	-	-	-	-	-	-	-	-	-
1:138482933_1:AG	0.67	0.73	0.59	-	0.58	0.68	0.41	0.39	-	-	-	-	-	-	-	-	-	-	-	-	-	-	-	-	-	-	-	-	-	-	-	-	-	-	-	-	-	-	-	-	-	-	-	-	-	-	-	-	-
1:138482940_1:AG	0.45	-	0.48	0.67	0.55	0.69	0.52	0.42	-	-	-	-	-	-	-	-	-	-	-	-	-	-	-	-	-	-	-	-	-	-	-	-	-	-	-	-	-	-	-	-	-	-	-	-	-	-	-	-	-
1:138482943_1:AG	0.23	-	0.24	-	0.31	0.26	0.25	-	-	-	-	-	-	-	-	-	-	-	-	-	-	-	-	-	-	-	-	-	-	-	-	-	-	-	-	-	-	-	-	-	-	-	-	-	-	-	-	-	-
1:138484637_1:AG	-	-	0.3	0.28	0.43	0.4	0.38	0.3	-	-	-	-	-	-	-	-	-	-	-	-	-	-	-	-	-	-	-	-	-	-	-	-	-	-	-	-	-	-	-	-	-	-	-	-	-	-	-	-	-
1:138484644_1:AG	0.64	0.46	0.57	0.56	0.54	0.67	0.39	0.61	-	-	-	-	-	-	-	-	-	-	-	-	-	-	-	-	-	-	-	-	-	-	-	-	-	0.29	-	-	-	-	-	-	-	-	-	-	-	-	-	-	-
1:138490262_1:AG	-	0.33	0.33	0.41	0.5	0.41	0.45	0.39	-	-	-	-	-	-	-	-	0.26	-	0.57	-	-	-	-	-	-	-	-	-	-	-	-	-	-	0.3	-	-	-	0.26	-	-	-	-	-	-	-	-	-	-	-
1:138490287_1:AG	0.23	0.4	0.28	0.3	-	0.38	0.5	-	-	-	-	-	-	-	-	-	-	-	-	-	-	-	-	-	-	-	-	-	-	-	-	-	-	-	-	-	-	-	-	-	-	-	-	-	-	-	-	-	-
1:138490288_1:AG	-	0.35	-	0.27	-	0.2	0.5	-	-	-	-	-	-	-	-	-	-	-	-	-	-	-	-	-	-	-	-	-	-	-	-	-	-	-	-	-	-	-	-	-	-	-	-	-	-	-	-	-	-
1:138490304_1:AG	0.19	0.32	0.18	0.33	0.33	0.21	0.39	0.33	-	-	-	-	-	-	-	-	-	0.32	-	-	0.22	-	-	-	-	-	-	-	-	-	-	-	-	0.21	-	-	-	-	-	-	-	-	-	-	-	-	-	-	-
1:138490318_1:AG	0.17	0.6	0.3	0.42	0.3	0.33	0.45	0.32	-	-	-	-	-	-	-	-	-	-	-	-	-	-	-	-	-	-	-	-	-	-	-	-	-	0.15	-	-	-	-	-	-	-	-	-	-	-	-	-	-	-
1:139173916_0:AG	-	-	-	-	-	-	-	-	-	-	-	-	-	-	-	-	-	0.58	-	0.38	-	-	-	0.58	-	-	-	-	-	-	-	-	-	-	-	-	-	-	-	-	-	-	-	-	-	-	-	-	-
1:14027380_1:AG	-	0.4	-	-	0.77	0.53	0.36	-	-	-	-	-	-	-	-	-	-	-	-	-	-	-	-	-	-	-	-	-	-	-	-	-	-	-	-	-	-	-	-	-	-	-	-	-	-	-	-	-	-
1:141501450_1:AG	-	-	0.22	-	0.48	-	0.29	-	-	-	-	-	-	-	-	-	-	-	-	-	-	-	-	-	-	-	-	-	-	-	-	-	-	-	-	-	-	-	-	-	-	-	-	-	-	-	-	-	-
1:141501489_1:AG	-	1	0.56	0.55	0.64	-	0.68	-	-	-	-	-	-	-	-	-	-	-	-	-	-	-	-	-	-	-	-	-	-	-	-	-	-	-	-	-	-	-	-	-	-	-	-	-	-	-	-	-	-
1:141501495_1:AG	-	0.36	0.25	-	0.41	-	0.52	-	-	-	-	-	-	-	-	-	-	-	-	-	-	-	-	-	-	-	-	-	-	-	-	-	-	-	-	-	-	-	-	-	-	-	-	-	-	-	-	-	-
1:141501506_1:AG	-	0.57	0.52	-	0.24	-	0.48	-	-	-	-	-	-	-	-	-	-	-	-	-	-	-	-	-	-	-	-	-	-	-	-	-	-	-	-	-	-	-	-	-	-	-	-	-	-	-	-	-	-
1:141501655_1:AG	0.5	-	-	0.4	0.54	-	0.24	0.42	-	-	-	-	-	-	-	-	-	-	-	-	-	-	-	-	-	-	-	-	-	-	-	-	-	-	-	-	-	-	-	-	-	-	-	-	-	-	-	-	-
1:141508236_1:AG	0.46	0.39	0.5	-	0.35	-	0.19	-	-	-	-	-	-	-	-	-	-	-	-	-	-	-	-	-	-	-	-	-	-	-	-	-	-	-	-	-	-	-	-	-	-	-	-	-	-	-	-	-	-
1:141508246_1:AG	0.27	-	0.29	0.26	0.19	-	0.15	-	-	-	-	-	-	-	-	-	-	-	-	-	-	-	-	-	-	-	-	-	-	-	-	-	-	-	-	-	-	-	-	-	-	-	-	-	-	-	-	-	-
1:141508330_1:AG	-	-	-	0.18	0.09	-	0.07	-	-	-	-	-	-	-	-	-	-	-	-	-	-	-	-	-	-	-	-	-	-	-	-	-	-	-	-	-	-	-	-	-	-	-	-	-	-	-	-	-	-
1:141508352_1:AG	0.19	-	0.24	-	0.24	-	0.12	-	-	-	-	-	-	-	-	-	-	-	-	-	-	-	-	-	-	-	-	-	-	-	-	-	-	-	-	-	-	-	-	-	-	-	-	-	-	-	-	-	-
1:141508376_1:AG	-	0.21	0.21	-	0.26	-	0.14	0.33	-	-	-	-	-	-	-	-	-	-	-	-	-	-	-	-	-	-	-	-	-	-	-	-	-	-	-	-	-	-	-	-	-	-	-	-	-	-	-	-	-
1:141508383_1:AG	-	0.3	0.18	-	0.19	-	0.22	0.35	-	-	-	-	-	-	-	-	-	-	-	-	-	-	-	-	-	-	-	-	-	-	-	-	-	-	-	-	-	-	-	-	-	-	-	-	-	-	-	-	-
1:141508671_1:AG	0.23	0.3	-	-	0.31	-	-	-	-	-	-	-	-	-	-	-	-	-	-	-	-	-	-	-	-	-	-	-	-	-	-	-	-	-	-	-	-	-	-	-	-	-	-	-	-	-	-	-	-
1:141513065_1:AG	0.25	-	-	-	0.33	-	0.16	0.35	-	-	-	-	-	-	-	-	-	-	-	-	-	-	-	-	-	-	-	-	-	-	-	-	-	-	-	-	-	-	-	-	-	-	-	-	-	-	-	-	-
1:141513082_1:AG	0.2	-	-	-	0.27	-	0.18	0.5	-	-	-	-	-	-	-	-	-	-	-	-	-	-	-	-	-	-	-	-	-	-	-	-	-	-	-	-	-	-	-	-	-	-	-	-	-	-	-	-	-
1:141513085_1:AG	0.25	-	-	-	0.34	-	0.19	0.5	-	-	-	-	-	-	-	-	-	-	-	-	-	-	-	-	-	-	-	-	-	-	-	-	-	-	-	-	-	-	-	-	-	-	-	-	-	-	-	-	-
1:141522821_1:AG	0.36	-	-	-	0.42	-	0.23	-	-	-	-	-	-	-	-	-	-	-	-	-	-	-	-	-	-	-	-	-	-	-	-	-	-	-	-	-	-	-	-	-	-	-	-	-	-	-	-	-	-
1:141522833_1:AG	0.6	-	0.24	-	0.38	-	0.48	0.53	-	-	-	-	-	-	-	-	-	0.38	-	-	-	-	-	-	-	-	-	-	-	-	-	-	-	0.45	-	-	-	-	-	-	-	-	-	-	-	-	-	-	-
1:141522933_1:AG	0.25	-	0.19	-	0.33	-	-	-	-	-	-	-	-	-	-	-	-	-	-	-	-	-	-	-	-	-	-	-	-	-	-	-	-	-	-	-	-	-	-	-	-	-	-	-	-	-	-	-	-
1:141522935_1:AG	0.38	-	0.35	0.22	0.53	-	0.27	-	-	-	-	-	-	-	-	-	-	-	-	-	-	-	-	-	-	-	-	-	-	-	-	-	-	-	-	-	-	-	-	-	-	-	-	-	-	-	-	-	-
1:141522943_1:AG	0.32	-	0.18	0.21	0.57	-	0.2	-	-	-	-	-	-	-	-	-	-	-	-	-	-	-	-	-	-	-	-	-	-	-	-	-	-	-	-	-	-	-	-	-	-	-	-	-	-	-	-	-	-
1:141526180_1:AG	-	-	0.45	0.29	-	-	-	0.46	-	-	-	-	-	-	-	-	-	-	-	-	-	-	-	-	-	-	-	-	-	-	-	-	-	-	-	-	-	-	-	-	-	-	-	-	-	-	-	-	-
1:141526924_1:AG	0.28	-	-	-	0.33	-	0.25	-	-	-	-	-	-	-	-	-	-	-	-	-	-	-	-	-	-	-	-	-	-	-	-	-	-	-	-	-	-	-	-	-	-	-	-	-	-	-	-	-	-
1:141526990_1:AG	0.47	-	-	-	0.22	-	0.47	-	-	-	-	-	-	-	-	-	-	-	-	-	-	-	-	-	-	-	-	-	-	-	-	-	-	-	-	-	-	-	-	-	-	-	-	-	-	-	-	-	-
1:141540448_1:AG	-	-	0.6	-	0.79	-	0.5	-	-	-	-	-	-	-	-	-	-	-	-	-	-	-	-	-	-	-	-	-	-	-	-	-	-	-	-	-	-	-	-	-	-	-	-	-	-	-	-	-	-
1:141588778_1:AG	-	-	0.36	-	0.37	-	0.42	-	-	-	-	-	-	-	-	-	-	-	-	-	-	-	-	-	-	-	-	-	-	-	-	-	-	-	-	-	-	-	-	-	-	-	-	-	-	-	-	-	-
1:141588866_1:AG	-	-	-	0.38	0.64	0.33	0.59	0.64	-	-	-	-	-	-	-	-	-	-	-	-	-	-	-	-	-	-	-	-	-	-	-	-	-	-	-	-	-	-	-	-	-	-	-	-	-	-	-	-	-
1:141588880_1:AG	-	0.41	0.53	0.5	0.67	0.53	0.59	0.53	-	-	-	-	-	-	-	-	-	-	-	-	-	-	-	-	-	-	-	-	-	-	-	-	-	-	-	-	-	-	-	-	-	-	-	-	-	-	-	-	-
1:141588885_1:AG	-	-	-	0.42	0.83	0.36	0.65	-	-	-	-	-	-	-	-	-	-	-	-	-	-	-	-	-	-	-	-	-	-	-	-	-	-	-	-	-	-	-	-	-	-	-	-	-	-	-	-	-	-
1:141588898_1:AG	-	0.47	0.43	0.64	0.92	0.73	0.71	0.56	-	-	-	-	-	-	-	-	-	-	-	-	-	-	-	-	-	-	-	-	-	-	-	-	-	-	-	-	-	-	-	-	-	-	-	-	-	-	-	-	-
1:141599064_1:AG	0.38	-	-	-	0.42	-	0.79	0.47	-	-	-	-	-	-	-	-	-	-	-	-	-	-	-	-	-	-	-	-	-	-	-	-	-	-	-	-	-	-	-	-	-	-	-	-	-	-	-	-	-
1:141608010_1:AG	0.62	-	0.42	-	0.64	0.32	0.64	-	-	-	-	-	-	-	-	-	-	-	-	-	-	-	-	-	-	-	-	-	-	-	-	-	-	-	-	-	-	-	-	-	-	-	-	-	-	-	-	-	-
1:141620473_1:AG	0.38	-	0.29	-	0.21	0.29	-	-	-	-	-	-	-	-	-	-	-	-	-	-	-	-	-	-	-	-	-	-	-	-	-	-	-	-	-	-	-	-	-	-	-	-	-	-	-	-	-	-	-
1:141625450_1:AG	0.55	0.36	0.34	0.37	0.33	0.35	0.46	0.25	-	-	-	-	-	-	-	-	-	-	-	-	-	-	-	-	-	-	-	-	-	-	-	-	-	-	-	-	-	-	-	-	-	-	-	-	-	-	-	-	-
1:141625462_1:AG	0.39	0.29	0.34	0.35	0.49	0.23	0.49	0.39	-	-	-	-	-	-	-	-	-	-	-	-	-	-	-	-	-	-	-	-	-	-	-	-	-	-	-	-	-	-	-	-	-	-	-	-	-	-	-	-	-
1:141625530_1:AG	0.93	0.66	0.86	0.76	0.93	0.56	0.74	0.78	-	-	-	-	-	-	-	-	-	-	-	-	-	-	-	-	-	-	-	-	-	-	-	-	0.45	-	-	-	-	-	-	-	-	-	-	-	-	-	-	-	-
1:141625532_1:AG	0.18	-	-	-	0.4	-	0.11	-	-	-	-	-	-	-	-	-	-	-	-	-	-	-	-	-	-	-	-	-	-	-	-	-	-	-	-	-	-	-	-	-	-	-	-	-	-	-	-	-	-
1:141625537_1:AG	1	0.76	0.86	0.92	0.96	0.75	0.91	0.95	-	-	-	-	-	-	-	-	-	-	-	-	-	-	-	-	-	-	-	-	-	-	-	-	-	-	-	-	-	-	-	-	-	-	-	-	-	-	-	-	-
1:141625548_1:AG	0.91	0.86	0.81	0.95	0.96	0.76	0.87	0.81	-	-	-	-	-	-	-	-	-	-	-	-	-	-	-	-	-	-	-	-	-	-	-	-	-	-	-	-	-	-	-	-	-	-	-	-	-	-	-	-	-
1:141625898_1:AG	-	0.35	0.4	-	0.28	-	-	0.31	-	-	-	-	-	-	-	-	-	-	-	-	-	-	-	-	-	-	-	-	-	-	-	-	-	-	-	-	-	-	-	-	-	-	-	-	-	-	-	-	-
1:141625934_1:AG	-	-	0.3	-	0.26	-	-	0.15	-	-	-	-	-	-	-	-	-	-	-	-	-	-	-	-	-	-	-	-	-	-	-	-	-	-	-	-	-	-	-	-	-	-	-	-	-	-	-	-	-
1:141625947_1:AG	0.17	0.16	-	-	-	-	-	0.12	-	-	-	-	-	-	-	-	-	-	-	-	-	-	-	-	-	-	-	-	-	-	-	-	-	-	-	-	-	-	-	-	-	-	-	-	-	-	-	-	-
1:141625948_1:AG	0.53	0.6	0.76	0.57	0.63	0.45	0.56	0.62	-	-	-	-	-	-	-	-	-	-	-	-	-	-	-	-	-	-	-	-	-	-	-	-	-	-	-	-	-	-	-	-	-	-	-	-	-	-	-	-	-
1:141625966_1:AG	0.78	0.86	0.97	0.83	0.92	0.86	0.83	0.93	-	-	-	-	-	-	-	-	-	-	-	-	-	-	-	-	-	-	-	-	-	-	-	-	-	-	-	-	-	-	-	-	-	-	-	-	-	-	-	-	-
1:141625967_1:AG	0.78	0.97	0.96	0.96	0.95	0.93	0.91	0.95	-	-	-	-	-	-	-	-	-	-	-	-	-	-	-	-	-	-	-	-	-	-	-	-	-	-	-	-	-	-	-	-	-	-	-	-	-	-	-	-	-
1:141625970_1:AG	0.55	0.38	0.64	0.48	0.75	0.41	0.32	0.54	-	-	-	-	-	-	-	-	-	-	-	-	-	-	-	-	-	-	-	-	-	-	-	-	-	-	-	-	-	-	-	-	-	-	-	-	-	-	-	-	-
1:141626025_1:AG	-	-	0.23	0.16	-	0.21	-	-	-	-	-	-	-	-	-	-	-	-	-	-	-	-	-	-	-	-	-	-	-	-	-	-	-	-	-	-	-	-	-	-	-	-	-	-	-	-	-	-	-
1:141626045_1:AG	0.31	0.24	0.38	0.23	0.22	0.24	0.19	0.19	-	-	-	-	-	-	-	-	-	-	-	-	-	-	-	-	-	-	-	-	-	-	-	-	-	-	-	-	-	-	-	-	-	-	-	-	-	-	-	-	-
1:141626057_1:AG	0.16	0.15	0.21	-	-	0.17	-	-	-	-	-	-	-	-	-	-	-	-	-	-	-	-	-	-	-	-	-	-	-	-	-	-	-	-	-	-	-	-	-	-	-	-	-	-	-	-	-	-	-
1:141651823_1:AG	0.46	-	0.32	-	0.7	-	-	0.53	-	-	-	-	-	-	-	-	-	-	-	-	-	-	-	-	-	-	-	-	-	-	-	-	-	-	-	-	-	-	-	-	-	-	-	-	-	-	-	-	-
1:141651824_1:AG	-	-	0.2	-	0.55	-	-	0.56	-	-	-	-	-	-	-	-	-	-	-	-	-	-	-	-	-	-	-	-	-	-	-	-	-	-	-	-	-	-	-	-	-	-	-	-	-	-	-	-	-
1:141651825_1:AG	-	0.4	0.67	0.63	0.81	0.36	0.43	0.71	-	-	-	-	-	-	-	-	-	-	-	-	-	-	-	-	-	-	-	-	-	-	-	-	-	-	-	-	-	-	-	-	-	-	-	-	-	-	-	-	-
1:141651840_1:AG	0.42	-	0.26	-	0.37	-	-	-	-	-	-	-	-	-	-	-	-	-	-	-	-	-	-	-	-	-	-	-	-	-	-	-	-	-	-	-	-	-	-	-	-	-	-	-	-	-	-	-	-
1:141651853_1:AG	-	0.53	0.67	0.67	1	0.44	0.62	0.72	-	-	-	-	-	-	-	-	-	-	-	-	-	-	-	-	-	-	-	-	-	-	-	-	-	-	-	-	-	-	-	-	-	-	-	-	-	-	-	-	-
1:141651877_1:AG	-	0.29	-	-	0.35	-	-	0.29	-	-	-	-	-	-	-	-	-	-	-	-	-	-	-	-	-	-	-	-	-	-	-	-	-	-	-	-	-	-	-	-	-	-	-	-	-	-	-	-	-
1:141652461_1:AG	0.52	-	0.31	-	-	-	0.37	0.3	-	-	-	-	-	-	-	-	-	-	-	-	-	-	-	-	-	-	-	-	-	-	-	-	-	-	-	-	-	-	-	-	-	-	-	-	-	-	-	-	-
1:141652485_1:AG	0.71	-	0.54	-	-	0.57	0.76	0.68	-	-	-	-	-	-	-	-	-	-	-	-	-	-	-	-	-	-	-	-	-	-	-	-	-	-	-	-	-	-	-	-	-	-	-	-	-	-	-	-	-
1:141652490_1:AG	-	-	-	-	-	0.45	0.23	0.33	-	-	-	-	-	-	-	-	-	-	-	-	-	-	-	-	-	-	-	-	-	-	-	-	-	-	-	-	-	-	-	-	-	-	-	-	-	-	-	-	-
1:141652496_1:AG	0.95	0.75	-	-	-	0.82	0.84	0.94	-	-	-	-	-	-	-	-	-	-	-	-	-	-	-	-	-	-	-	-	-	-	-	-	-	-	-	-	-	-	-	-	-	-	-	-	-	-	-	-	-
1:141652501_1:AG	0.75	0.38	-	-	-	0.45	0.38	0.76	-	-	-	-	-	-	-	-	-	-	-	-	-	-	-	-	-	-	-	-	-	-	-	-	-	-	-	-	-	-	-	-	-	-	-	-	-	-	-	-	-
1:141654618_1:AG	0.58	0.36	0.58	-	-	0.44	0.4	0.45	-	-	-	-	-	-	-	-	-	-	-	-	-	-	-	-	-	-	-	-	-	-	-	-	-	-	-	-	-	-	-	-	-	-	-	-	-	-	-	-	-
1:141654628_1:AG	0.38	-	0.26	-	-	0.32	-	0.36	-	-	-	-	-	-	-	-	-	-	-	-	-	-	-	-	-	-	-	-	-	-	-	-	-	-	-	-	-	-	-	-	-	-	-	-	-	-	-	-	-
1:141656350_1:AG	0.67	0.45	0.38	0.4	0.77	0.19	0.42	0.44	-	-	-	-	-	-	-	-	-	-	-	-	-	-	-	-	-	-	-	-	-	-	-	-	-	-	-	-	-	-	-	-	-	-	-	-	-	-	-	-	-
1:141659721_1:AG	-	0.29	-	-	0.35	0.28	-	-	-	-	-	-	-	-	-	-	-	-	-	-	-	-	-	-	-	-	-	-	-	-	-	-	-	-	-	-	-	-	-	-	-	-	-	-	-	-	-	-	-
1:141887553_1:AG	0.73	0.83	0.88	0.77	0.74	0.68	0.67	0.74	-	-	-	-	-	-	-	0.05	-	-	-	-	-	-	-	-	-	-	-	-	-	-	-	-	-	-	-	-	-	-	-	-	-	-	-	-	-	-	-	-	-
1:141888823_1:AG	-	-	0.55	0.64	-	-	0.68	-	-	-	-	-	-	-	-	-	-	-	-	-	-	-	-	-	-	-	-	-	-	-	-	-	-	-	-	-	-	-	-	-	-	-	-	-	-	-	-	-	-
1:141888929_1:AG	-	-	0.48	0.5	-	0.45	0.44	-	-	-	-	-	-	-	-	-	-	-	-	-	-	-	-	-	-	-	-	-	-	-	-	-	-	-	-	-	-	-	-	-	-	-	-	-	-	-	-	-	-
1:141889446_1:AG	0.5	-	0.41	-	0.33	0.47	0.77	-	-	-	-	-	-	-	-	-	-	-	-	-	-	-	-	-	-	-	-	-	-	-	-	-	-	-	-	-	-	-	-	-	-	-	-	-	-	-	-	-	-
1:141889511_1:AG	0.67	0.6	0.61	-	0.5	0.66	0.56	0.72	-	-	-	-	-	-	-	-	-	-	-	-	-	-	-	0.09	-	-	-	-	-	-	-	-	-	-	-	-	-	-	-	-	-	-	-	-	-	-	-	-	-
1:141889691_1:AG	0.6	-	0.92	-	0.61	0.71	0.91	0.92	-	-	-	-	-	-	-	-	-	-	-	-	-	-	-	-	-	-	-	-	-	-	-	-	-	-	-	-	-	-	-	-	-	-	-	-	-	-	-	-	-
1:141894270_1:AG	-	-	0.21	0.2	-	0.24	-	-	-	-	-	-	-	-	-	-	-	-	-	-	-	-	-	-	-	0.16	-	-	-	-	-	-	-	-	-	-	-	-	-	-	-	-	-	-	-	-	-	-	-
1:141899904_1:AG	-	-	0.5	-	0.42	-	-	0.45	-	-	-	-	-	-	-	-	-	-	0.28	-	-	-	-	-	-	-	-	-	-	-	-	-	-	-	-	-	-	-	-	-	-	-	-	-	-	-	-	-	-
1:141899987_1:AG	-	0.82	0.5	-	0.64	0.79	0.56	0.69	-	-	0.17	0.15	-	0.21	0.3	-	-	-	0.68	0.31	0.36	-	0.33	-	0.14	-	0.33	-	-	-	-	-	-	-	-	-	-	-	-	-	-	-	-	-	-	-	0.16	-	-
1:141900228_1:AG	0.43	-	0.45	0.67	0.47	-	-	-	-	-	-	-	-	0.14	-	0.17	-	-	-	-	-	-	-	-	-	-	-	-	-	-	-	-	-	-	-	-	-	-	-	-	-	-	-	-	-	-	-	-	-
1:141900300_1:AG	0.23	0.47	0.38	0.26	0.47	-	-	0.62	-	-	-	-	-	0.11	-	-	-	-	-	-	-	-	-	-	-	-	-	-	-	-	-	-	-	-	-	-	-	-	-	-	-	-	-	-	-	-	-	-	-
1:141900336_1:AG	-	-	0.3	0.32	-	-	-	0.42	-	-	-	-	-	-	-	-	-	-	-	-	-	-	-	-	0.11	-	-	-	-	-	-	-	-	-	-	-	-	-	-	-	-	-	-	-	-	-	-	-	-
1:141900361_1:AG	-	-	0.36	0.31	0.56	-	-	-	-	-	-	-	-	-	-	-	-	-	-	-	-	-	-	-	0.12	-	-	-	-	-	-	-	-	-	-	-	-	-	-	-	-	-	-	-	-	-	-	-	-
1:141911966_1:AG	-	-	0.38	-	0.45	-	0.35	-	-	-	-	-	-	-	-	-	-	-	-	-	-	-	-	-	-	-	-	-	-	-	-	-	-	-	-	-	-	-	-	-	-	-	-	-	-	-	-	-	-
1:141921641_1:AG	0.28	0.53	-	-	-	-	0.45	-	-	-	-	-	-	-	-	-	-	-	-	-	-	-	-	-	-	-	-	-	-	-	-	-	-	-	-	-	-	-	-	-	-	-	-	-	-	-	-	-	-
1:141921698_1:AG	0.6	0.75	-	-	0.57	0.5	0.74	-	-	-	-	-	-	-	-	-	-	-	-	-	-	-	-	-	-	-	-	-	-	-	-	-	-	-	-	-	-	-	-	-	-	-	-	-	-	-	-	-	-
1:141921699_1:AG	0.53	0.67	-	-	0.6	0.58	0.69	-	-	-	-	-	-	0.18	-	-	-	-	-	-	-	-	-	-	-	-	-	-	-	-	-	-	-	-	-	-	-	-	-	-	-	-	-	-	-	-	-	-	-
1:141921729_1:AG	0.67	0.8	0.57	0.62	0.58	0.5	0.86	0.5	-	-	-	-	-	0.16	-	-	-	-	-	-	-	-	0.33	-	-	-	-	-	-	-	-	-	-	-	-	-	-	-	-	-	-	-	-	-	-	-	-	-	-
1:141922239_1:AG	-	-	-	0.23	0.23	-	0.27	-	-	-	-	-	-	-	-	-	-	-	-	-	-	-	-	-	-	-	-	-	-	-	-	-	-	-	-	-	-	-	-	-	-	-	-	-	-	-	-	-	-
1:141922267_1:AG	0.33	0.24	0.4	-	0.44	0.33	0.36	0.29	-	-	-	-	-	-	-	-	-	-	-	-	-	-	-	-	-	-	-	-	-	-	-	-	-	-	-	-	-	-	-	-	-	-	-	-	-	-	-	-	-
1:141922306_1:AG	-	-	-	-	-	-	0.28	-	-	-	-	-	-	-	-	-	-	-	-	-	-	-	-	-	-	-	-	-	-	-	-	-	-	-	-	-	-	-	-	-	-	-	-	-	-	-	-	-	-
1:141922323_1:AG	0.59	0.62	0.54	0.75	0.74	0.59	0.69	0.45	-	-	-	-	-	-	-	-	-	-	-	-	-	-	-	-	-	-	-	-	-	-	-	-	-	-	-	-	-	-	-	-	-	-	-	-	-	-	-	-	-
1:141922341_1:AG	0.36	0.35	0.54	0.38	0.67	0.4	0.43	0.22	-	-	-	-	-	-	-	-	-	-	-	-	-	-	-	-	-	-	-	-	-	-	-	-	-	-	-	-	-	-	-	-	-	-	-	-	-	-	-	-	-
1:141922350_1:AG	0.53	0.48	0.5	-	0.73	0.55	0.47	0.33	-	-	-	0.39	-	0.26	-	0.28	-	-	-	-	0.35	-	-	-	-	-	-	-	-	-	-	-	-	-	-	-	-	-	0.24	-	-	-	-	-	-	-	0.21	-	-
1:141922354_1:AG	0.5	0.54	0.53	0.35	0.81	-	0.45	0.38	-	-	-	-	-	0.48	-	-	-	-	-	-	-	-	-	-	0.29	-	-	-	-	-	-	-	-	-	-	-	-	-	0.26	-	-	-	-	-	-	-	-	-	-
1:141922367_1:AG	0.84	0.65	0.54	0.47	0.88	0.64	0.53	0.5	-	-	-	0.27	0.21	0.33	-	-	0.25	-	-	-	-	-	-	-	-	-	-	-	-	-	-	-	-	-	-	-	-	-	0.25	-	-	-	-	-	-	-	-	-	-
1:141922368_1:AG	-	-	-	-	-	-	-	-	-	-	-	-	-	-	-	-	-	-	-	-	-	-	-	-	-	-	-	-	-	-	-	-	-	-	-	-	-	-	-	-	-	-	-	-	-	-	-	-	-
1:141922372_1:AG	0.3	0.38	0.38	-	-	-	-	-	-	-	-	-	-	-	-	-	-	-	-	-	-	-	-	-	-	-	-	-	-	-	-	-	-	-	-	-	-	-	-	-	-	-	-	-	-	-	-	-	-
1:141922379_1:AG	0.53	0.74	-	0.56	0.5	0.62	0.47	0.38	-	-	-	-	-	-	-	-	-	-	-	-	-	-	-	-	-	-	-	-	-	-	-	-	-	-	-	-	-	-	-	-	-	-	-	-	-	-	-	-	-
1:141922380_1:AG	0.72	0.74	0.73	0.69	0.88	-	0.59	0.4	-	-	-	-	-	-	-	-	-	-	-	-	-	-	-	-	-	-	-	-	-	-	-	-	-	-	-	-	-	-	-	-	-	-	-	-	-	-	-	-	-
1:141969397_1:AG	-	-	-	-	-	-	-	-	-	-	-	-	-	0.46	0.36	-	-	-	0.54	0.44	0.28	-	0.4	-	-	-	-	-	-	-	-	-	-	-	-	0.33	-	-	-	-	-	-	-	-	-	-	-	-	-
1:141969405_1:AG	-	-	-	-	-	-	-	-	-	-	-	-	-	-	0.24	-	0.33	-	0.57	-	0.29	-	-	-	-	-	-	-	-	-	-	-	-	-	-	-	0.25	-	-	-	-	-	-	-	-	-	-	-	-
1:141969505_1:AG	-	-	-	-	-	-	-	-	-	-	0.45	0.19	-	-	0.16	-	0.27	-	0.32	-	0.19	-	0.25	-	0.27	-	-	-	-	-	-	-	-	0.26	-	-	0.4	-	-	-	-	-	-	-	-	-	0.19	0.38	-
1:141978280_1:AG	-	-	-	-	0.2	0.12	-	-	-	-	-	-	0.11	-	-	-	0.12	-	-	0.11	0.1	-	-	-	-	-	-	-	-	-	-	-	-	0.24	-	-	-	-	-	-	-	-	-	-	-	-	-	-	-
1:141978284_1:AG	0.74	0.67	0.62	0.64	0.6	0.53	0.47	0.55	0.5	0.53	0.52	0.41	0.61	0.57	0.46	0.42	0.51	0.66	0.68	0.55	0.65	0.45	0.38	0.55	0.21	0.53	0.58	-	0.46	0.43	0.44	0.56	0.42	0.62	-	0.58	0.67	0.22	0.3	0.57	0.44	0.46	0.44	0.48	0.55	0.32	0.57	0.56	0.54
1:141978290_1:AG	0.7	0.39	0.56	0.5	0.72	0.55	0.53	0.52	0.25	0.37	0.29	0.26	0.3	0.25	0.29	0.15	0.26	0.32	0.37	0.26	0.41	0.17	0.34	0.23	-	0.38	-	-	-	0.33	0.19	0.22	-	0.36	-	0.36	0.39	-	0.18	-	0.15	0.26	0.23	0.35	0.32	-	0.24	-	0.46
1:141978291_1:AG	0.35	0.47	0.46	0.4	0.44	0.37	0.33	0.3	-	-	-	-	-	-	-	-	-	-	-	-	-	-	-	-	-	-	-	-	-	-	-	-	-	-	-	-	-	-	-	-	-	-	-	-	-	-	-	-	-
1:141978315_1:AG	0.3	-	-	-	0.28	-	0.16	-	-	-	-	-	-	-	-	-	-	-	-	-	-	-	-	-	-	-	-	-	-	-	-	-	-	-	-	-	-	-	-	-	-	-	-	-	-	-	-	-	-
1:141978332_1:AG	0.24	-	-	0.18	0.29	0.22	0.3	-	-	-	-	-	-	-	-	-	-	-	0.08	-	0.11	-	-	-	-	-	-	-	-	-	-	-	-	-	-	-	-	-	-	-	-	-	-	-	-	-	-	-	-
1:141978346_1:AG	0.52	0.25	0.38	0.33	0.56	0.4	0.33	0.32	-	-	0.09	0.07	-	-	-	-	-	-	-	0.09	0.08	-	-	0.08	-	-	-	-	-	-	-	-	0.1	-	-	-	-	-	-	-	-	-	-	-	-	-	-	-	-
1:141978353_1:AG	0.18	-	0.24	0.19	0.28	0.1	0.22	0.16	-	-	-	-	-	-	-	-	-	-	-	-	-	-	-	-	-	-	-	-	-	-	-	-	-	-	-	-	-	-	-	-	-	-	-	-	-	-	-	-	-
1:141978404_1:AG	-	-	0.19	-	0.16	0.18	-	-	-	-	-	-	-	-	-	-	-	-	-	-	-	-	-	-	-	-	-	-	-	-	-	-	-	-	-	-	-	-	-	-	-	-	-	-	-	-	-	-	-
1:141978427_1:AG	0.38	0.38	0.38	0.32	0.44	0.39	0.27	0.24	0.12	-	-	0.13	-	-	-	-	-	-	0.14	-	-	-	-	0.16	-	-	-	-	-	-	0.16	-	-	0.12	-	-	0.09	-	-	0.1	0.13	0.1	-	0.12	-	-	0.14	-	-
1:141979746_1:AG	0.4	0.38	-	-	0.29	-	0.43	0.39	-	-	-	-	-	-	-	-	-	-	-	-	-	-	-	-	-	-	-	-	-	-	-	-	-	-	-	-	-	-	-	-	-	-	-	-	-	-	-	-	-
1:141979752_1:AG	0.53	0.27	0.38	-	0.26	-	-	0.29	-	-	-	-	-	-	-	-	-	-	-	-	-	-	-	-	-	-	-	-	-	-	-	-	-	-	-	-	-	-	-	-	-	-	-	-	-	-	-	-	-
1:141979961_1:AG	-	-	-	0.56	-	-	0.3	0.62	-	-	-	-	-	-	-	-	-	-	-	-	-	0.23	-	-	-	-	-	-	-	-	-	-	-	-	-	-	-	-	-	-	-	-	-	-	-	-	-	-	-
1:141980044_1:AG	-	0.25	0.47	0.61	0.32	-	0.27	0.5	-	-	-	-	-	0.24	-	-	-	-	-	-	-	-	-	-	-	-	-	-	-	-	-	-	-	-	-	-	-	-	-	-	-	-	-	-	-	-	-	-	-
1:142001228_1:AG	-	-	-	-	-	-	-	-	-	-	-	0.07	-	-	0.42	-	-	-	0.07	-	-	-	0.19	-	-	-	0.06	-	-	-	0.23	-	-	-	-	0.12	-	-	-	-	-	-	0.05	0.05	-	-	0.23	-	-
1:142004750_1:AG	-	-	-	-	-	-	-	-	-	-	-	0.5	-	-	-	-	-	0.42	-	0.55	-	-	-	-	-	-	0.67	-	-	-	0.38	-	-	-	-	-	-	-	-	-	-	0.45	-	-	-	-	0.42	-	-
1:143953095_0:AG	0.38	0.5	-	0.33	-	0.3	-	-	-	-	-	-	-	-	-	-	-	-	-	-	-	-	-	-	-	-	-	-	-	-	-	-	-	-	-	-	-	-	-	-	-	-	-	-	-	-	-	-	-
1:144024366_1:AG	0.58	-	-	-	-	-	-	-	-	-	-	-	-	-	-	-	-	-	-	-	-	-	0.38	-	-	-	-	-	-	-	-	-	-	-	-	-	-	-	-	-	-	-	-	-	-	-	-	-	-
1:144024369_1:AG	-	-	-	-	-	0.3	-	-	-	-	-	-	-	-	0.55	-	-	-	-	-	-	-	0.5	-	-	-	-	-	-	-	-	-	-	-	-	-	-	-	-	-	0.33	-	-	-	-	-	-	-	-
1:144934273_0:AG	-	-	-	0.62	-	-	-	-	0.55	-	-	0.69	0.57	-	-	-	0.44	-	-	0.47	-	-	0.5	-	-	0.55	0.91	-	0.4	-	0.38	-	-	0.5	-	-	-	-	-	0.67	-	0.45	-	0.43	-	-	0.39	0.62	-
1:144978321_0:AG	-	-	-	-	-	0.46	-	0.38	-	-	-	0.54	-	0.55	-	-	0.38	-	-	0.64	-	-	-	0.71	-	-	-	-	0.53	-	-	-	-	1	-	0.43	-	-	0.46	-	-	0.45	-	-	-	-	0.38	-	-
1:144984486_0:AG	0.6	-	0.43	0.56	0.58	0.42	0.58	-	-	-	-	-	-	-	-	-	-	-	-	-	-	-	-	-	-	-	-	-	-	-	-	-	-	-	-	-	-	-	-	-	-	-	-	-	-	-	-	-	-
1:144988768_0:AG	-	-	-	-	-	-	-	-	-	-	-	0.11	-	-	-	-	-	-	0.16	0.26	0.23	-	-	-	-	-	-	-	-	-	-	-	-	0.23	-	-	-	-	-	-	0.14	-	-	-	-	-	-	-	-
1:144988769_0:AG	-	-	-	-	0.43	-	0.4	-	-	-	-	0.1	-	-	-	-	-	-	0.21	0.25	0.37	0.19	0.2	-	-	-	-	-	-	-	-	-	0.24	0.29	-	-	0.27	-	-	-	0.16	-	-	-	-	-	-	-	-
1:144988782_0:AG	0.47	-	0.61	0.38	0.54	0.59	0.6	-	-	-	0.18	-	-	-	-	-	-	-	-	-	0.23	-	-	0.12	0.23	-	-	-	-	-	-	0.24	0.33	-	0.26	0.29	-	-	-	-	0.2	-	0.23	-	-	-	-	-	-
1:144988818_0:AG	-	-	0.36	-	0.36	-	-	0.55	-	-	-	-	-	-	-	-	-	-	-	-	0.12	-	0.1	-	-	-	-	-	-	-	-	-	-	-	-	-	-	-	-	-	-	-	-	-	-	-	-	-	-
1:144988841_0:AG	-	-	0.39	-	0.33	0.33	-	-	-	-	-	-	-	-	-	-	-	-	-	-	-	-	-	-	-	-	-	-	-	-	-	-	-	-	-	-	-	-	-	-	0.09	-	-	-	-	-	-	-	-
1:144990981_0:AG	0.31	-	0.5	-	0.37	-	-	0.4	0.55	-	-	-	-	-	-	-	-	-	-	-	-	-	-	0.21	-	-	-	-	-	-	-	-	-	-	-	-	-	-	-	-	-	-	0.36	-	-	-	-	-	-
1:144990984_0:AG	0.38	0.47	0.76	0.29	0.74	0.38	0.43	0.57	0.55	-	-	-	-	0.3	-	-	0.55	-	0.47	-	0.24	-	-	0.38	-	-	-	-	-	-	-	-	-	0.56	-	-	-	-	-	-	-	-	0.38	-	-	-	-	-	-
1:144990991_0:AG	0.33	0.47	0.5	0.29	0.37	-	-	0.3	-	-	-	-	-	0.28	-	-	-	-	-	-	-	-	-	-	-	-	-	-	-	-	-	-	-	-	-	-	-	-	-	-	-	-	-	-	-	-	-	-	-
1:144991677_0:AG	-	-	-	-	-	-	-	-	-	-	-	-	0.22	0.38	-	0.29	-	-	-	-	-	-	-	-	-	-	-	-	-	-	-	-	-	-	-	-	-	-	-	-	-	-	-	-	-	-	-	-	-
1:145349059_1:AG	-	-	-	-	-	-	-	-	-	-	-	-	-	-	-	-	-	-	-	-	-	-	-	-	-	-	-	-	-	-	-	-	-	-	-	-	-	-	-	-	-	-	-	-	-	-	-	-	-
1:145349169_1:AG	-	-	-	-	-	-	-	-	-	-	-	-	-	-	-	-	-	-	-	-	-	-	-	-	-	-	-	-	-	-	-	-	-	-	-	-	-	-	-	-	-	-	-	-	-	-	-	-	-
1:145349538_1:AG	-	-	-	-	-	-	-	-	-	-	-	-	-	-	-	-	-	-	-	-	-	-	-	-	-	-	-	-	-	-	-	-	-	-	-	-	-	-	-	-	-	-	-	-	-	-	-	-	0.57
1:145349569_1:AG	-	-	-	-	-	-	-	-	-	-	-	-	-	-	-	-	-	-	-	-	-	-	-	-	-	-	-	-	-	-	-	-	-	-	-	-	-	-	-	-	-	-	-	-	-	-	-	-	0.47
1:145349580_1:AG	-	-	-	-	-	-	-	-	-	-	-	-	-	-	-	-	-	-	-	-	-	-	-	-	-	-	-	-	-	-	-	-	-	-	-	-	-	-	-	-	-	-	-	-	-	-	-	-	0.87
1:145349643_1:AG	-	-	-	-	-	-	-	-	-	-	-	-	-	-	-	-	-	-	-	-	-	-	-	-	-	-	-	-	-	-	-	-	-	-	-	-	-	-	-	-	-	-	-	-	-	-	-	-	1
1:145357280_1:AG	-	-	-	-	-	-	-	-	-	-	-	-	-	-	-	-	-	-	-	-	-	-	-	-	-	0.5	-	-	-	-	-	-	-	-	-	-	-	-	-	-	-	-	-	-	-	-	-	-	0.34
1:145357285_1:AG	-	-	-	-	-	-	-	-	-	-	-	-	-	-	-	-	-	-	-	-	-	-	-	-	-	0.55	-	-	-	-	-	-	-	-	-	-	-	-	-	-	-	-	-	-	-	-	-	-	0.34
1:145357288_1:AG	-	-	-	-	-	-	-	-	-	-	-	-	-	-	-	-	-	-	-	-	-	-	-	-	-	-	-	-	-	-	-	-	-	-	-	-	-	-	-	-	-	-	-	-	-	-	-	-	0.11
1:146123953_0:AG	-	-	0.55	-	-	-	-	-	-	-	-	-	-	-	0.41	-	0.32	-	-	0.46	-	0.48	-	0.53	-	-	0.55	-	0.37	0.36	-	0.35	0.41	-	-	0.47	0.27	-	0.26	-	-	0.38	-	-	-	-	0.3	-	-
1:147602982_1:AG	-	-	-	-	-	-	-	-	0.59	-	0.36	-	-	-	-	-	-	0.31	-	0.29	0.5	-	-	0.4	-	-	-	-	-	-	-	0.38	-	-	-	-	0.5	-	-	-	0.54	-	-	-	-	-	-	-	-
1:147789042_0:AG	-	-	-	-	-	-	-	-	-	-	-	-	-	-	-	-	-	-	-	-	-	-	-	-	-	-	-	-	-	-	-	-	-	-	-	-	-	-	-	-	-	-	-	-	-	-	-	-	-
1:14862680_0:AG	0.73	-	-	0.58	-	-	-	0.47	-	-	-	-	0.17	-	-	-	-	-	-	-	-	-	-	-	-	-	-	-	-	-	-	-	-	-	-	-	-	-	-	-	-	-	-	-	-	-	-	-	-
1:149214937_0:AG	0.53	-	-	-	-	0.55	-	-	0.19	-	0.2	0.19	-	-	0.28	-	0.17	0.36	0.4	0.12	0.33	0.17	0.17	0.32	-	0.39	-	-	-	0.29	-	0.2	0.45	0.54	-	0.2	-	0.13	-	0.32	-	0.25	-	-	-	0.41	0.36	-	-
1:14924451_0:AG	-	0.22	0.43	-	0.55	-	0.4	0.35	-	-	-	-	-	-	-	-	-	-	-	-	-	-	-	-	-	-	-	-	-	-	-	-	-	-	-	-	-	-	-	-	-	-	-	-	-	-	-	-	-
1:14925156_0:AG	0.45	-	-	-	-	-	0.62	0.55	-	-	-	-	-	-	-	-	-	-	-	-	-	-	-	-	-	-	-	-	-	-	-	-	-	-	-	-	-	-	-	-	-	-	-	-	-	-	-	-	-
1:149343920_0:AG	-	-	-	-	-	-	-	-	-	-	0.53	-	0.71	0.57	-	-	-	-	-	-	-	-	-	-	-	-	-	-	-	-	-	-	-	-	-	-	0.4	-	-	-	-	-	-	-	-	-	-	-	-
1:14945124_0:AG	-	-	0.17	-	-	0.19	0.19	-	-	-	-	-	-	-	-	-	-	-	-	-	-	-	-	-	-	-	-	-	-	-	-	-	-	-	-	-	-	-	-	-	-	-	-	-	-	-	-	-	-
1:14952066_0:AG	0.58	0.64	0.54	0.42	-	-	0.56	-	-	-	-	-	-	-	-	-	-	-	-	-	-	-	-	-	-	-	-	-	-	-	-	-	-	-	-	-	-	-	-	-	-	-	-	-	-	-	-	-	-
1:149521843_0:AG	-	-	-	-	-	-	-	-	-	-	-	-	-	-	-	-	-	-	-	-	-	-	-	-	-	0.33	0.26	-	0.24	0.45	0.33	0.2	-	-	-	-	-	-	-	-	-	-	-	-	-	-	0.18	-	-
1:149521885_0:AG	-	-	-	-	-	-	-	-	-	-	-	-	-	-	-	-	-	-	-	-	-	-	-	-	-	0.43	-	-	0.18	0.26	0.17	-	-	-	-	-	-	-	-	-	-	-	-	-	-	-	-	-	-
1:149521896_0:AG	-	-	-	-	-	-	-	-	-	-	-	-	-	-	-	-	-	-	-	-	-	-	-	-	-	0.2	-	-	0.28	0.41	0.31	-	-	-	-	-	-	-	-	-	-	-	-	-	-	-	0.16	-	-
1:149521975_0:AG	-	-	-	-	-	-	-	-	-	-	-	-	-	-	-	-	-	-	-	-	-	-	-	-	-	0.42	-	-	0.25	0.38	0.32	-	-	-	-	-	-	-	-	-	-	-	-	-	-	-	-	-	-
1:149525102_0:AG	-	-	-	-	-	-	-	-	-	-	-	-	-	-	-	-	-	-	-	-	-	-	-	-	-	0.13	-	-	-	0.2	0.18	-	-	-	-	-	-	-	-	-	-	-	-	-	-	-	0.18	-	-
1:14952645_0:AG	0.75	0.47	0.48	0.53	-	0.36	0.5	0.4	-	-	-	-	-	-	-	-	0.56	-	-	0.54	-	-	-	-	-	-	-	-	-	-	-	-	0.38	0.29	-	-	-	-	-	0.55	-	-	-	-	-	-	-	-	-
1:14952676_0:AG	-	0.39	0.42	-	-	0.16	-	0.38	-	-	-	-	-	-	-	-	-	-	-	-	-	-	-	-	-	-	-	-	-	-	-	-	-	-	-	-	-	-	-	0.42	-	-	-	-	-	-	-	-	-
1:149576166_0:AG	-	-	-	-	-	-	-	-	-	-	-	-	-	-	-	-	-	0.17	-	-	-	-	-	-	-	-	-	-	-	-	-	-	-	-	-	-	-	-	-	-	-	0.14	0.22	-	-	-	0.12	-	-
1:149739841_1:AG	-	-	-	-	-	-	-	-	-	-	-	-	-	-	-	-	-	-	-	-	-	-	-	-	-	-	-	-	-	-	-	-	-	-	-	-	-	-	-	-	-	-	-	-	-	-	-	-	-
1:149768271_1:AG	-	-	-	-	-	-	-	-	-	-	-	-	-	-	-	-	-	-	-	-	-	-	-	-	-	-	-	-	-	-	-	-	-	-	-	-	-	-	-	-	-	-	-	-	-	-	-	-	-
1:14981165_0:AG	0.31	-	-	0.21	-	0.1	0.23	0.27	-	-	-	-	-	-	-	-	-	-	-	-	-	-	-	-	-	-	-	-	-	-	-	-	-	-	-	-	-	-	-	-	-	-	-	-	-	-	-	-	-
1:14981239_0:AG	-	-	-	0.38	-	0.13	0.38	0.31	-	-	-	-	-	-	-	-	-	-	-	-	-	-	-	-	-	-	-	-	-	-	-	-	-	-	-	-	-	-	-	-	-	-	-	-	-	-	-	-	-
1:15000308_0:AG	-	-	0.39	0.5	-	0.26	-	-	-	-	-	-	-	-	-	-	-	-	-	-	-	-	-	-	-	-	-	-	-	-	-	-	-	-	-	-	-	-	-	-	-	-	-	-	-	-	-	-	-
1:15000320_0:AG	-	-	0.35	0.36	-	0.23	-	-	-	-	-	-	-	-	-	-	-	-	-	-	-	-	-	-	-	-	-	-	-	-	-	-	-	-	-	-	-	-	-	-	-	-	-	-	-	-	-	-	-
1:15000370_0:AG	-	-	0.38	0.54	-	0.24	-	-	-	-	-	-	-	-	-	-	-	-	-	0.36	-	-	-	-	-	-	-	-	-	-	-	-	-	-	-	-	-	-	-	-	-	-	-	-	-	-	-	-	-
1:15001809_0:AG	0.38	0.62	0.29	0.39	-	0.5	0.38	0.33	-	-	-	-	-	-	-	-	-	-	-	-	-	-	-	-	-	-	-	-	-	-	-	-	-	-	-	-	-	-	-	-	-	-	-	-	-	-	-	-	-
1:15001817_0:AG	0.4	0.5	-	-	-	0.27	0.31	-	-	-	-	-	-	-	-	-	-	-	-	-	-	-	-	-	-	-	-	-	-	-	-	-	-	-	-	-	-	-	-	-	-	-	-	-	-	-	-	-	-
1:15011597_0:AG	0.29	-	0.26	-	-	0.27	-	-	-	-	-	-	-	-	-	-	-	-	-	-	-	-	-	-	-	-	-	-	-	-	-	-	-	-	-	-	-	-	-	-	-	-	-	-	-	-	-	-	-
1:15012236_0:AG	-	0.43	-	0.47	-	0.18	-	-	-	-	-	-	-	-	-	-	-	-	-	-	-	-	-	-	-	-	-	-	-	-	-	-	-	-	-	-	-	-	-	-	-	-	-	-	-	-	-	-	-
1:15012245_0:AG	-	0.53	-	0.36	-	0.28	-	-	-	-	-	-	-	-	-	-	-	-	-	-	-	-	-	-	-	-	-	-	-	-	-	-	-	-	-	-	-	-	-	-	-	-	-	-	-	-	-	-	-
1:15012253_0:AG	-	0.56	0.33	0.46	-	0.33	-	0.45	-	-	-	-	-	-	-	-	-	-	-	-	-	-	-	-	-	-	-	-	-	-	-	-	-	-	-	-	-	-	-	-	-	-	-	-	-	-	-	-	-
1:154007871_1:AG	-	-	-	-	-	-	-	-	-	-	-	-	-	-	-	-	0.31	0.37	0.22	0.44	0.5	0.55	-	0.22	-	-	0.43	-	-	-	-	-	-	0.5	-	-	-	-	0.47	0.35	-	-	-	-	-	-	0.33	-	-
1:15443388_0:AG	-	-	-	-	-	-	-	-	0.45	-	0.36	0.68	-	-	0.67	-	0.62	0.58	0.44	0.73	0.7	0.6	0.55	0.52	0.19	0.35	-	-	0.65	-	0.64	0.46	0.76	0.7	-	-	0.73	-	0.55	0.33	0.67	0.46	-	0.58	-	0.45	0.36	-	-
1:154828752_1:AG	0.23	0.27	-	0.3	-	-	0.09	0.32	-	-	-	-	-	-	-	-	-	-	-	-	-	-	-	-	-	-	-	-	-	-	-	-	-	-	-	-	-	-	-	-	-	-	-	-	-	-	-	-	-
1:15753119_0:AG	-	-	-	-	-	-	-	-	-	-	-	-	-	-	-	-	-	-	-	-	-	-	-	-	-	-	-	-	-	-	-	-	-	-	-	-	-	-	-	-	-	-	-	-	-	-	-	-	0.38
1:15758479_0:AG	-	-	-	-	-	-	-	-	-	-	-	-	-	-	-	-	-	-	-	-	-	-	-	-	-	-	-	-	-	-	-	-	-	-	-	-	-	-	-	-	-	-	-	-	-	-	-	-	-
1:158260671_1:AG	-	-	-	-	-	-	-	-	0.24	-	0.41	0.27	-	0.4	0.47	-	0.41	0.4	0.51	0.37	0.5	0.35	0.61	-	-	-	-	-	0.42	-	0.26	0.25	0.3	0.56	-	0.22	-	0.33	0.28	-	0.48	0.3	0.34	0.32	0.38	-	0.29	0.5	-
1:158260682_1:AG	-	-	-	-	-	-	-	-	-	-	-	-	-	-	-	-	-	-	-	0.14	0.2	-	0.23	-	-	-	-	-	-	-	-	-	-	-	-	-	-	-	-	-	0.2	-	-	-	-	-	-	-	-
1:158326609_1:AG	0.18	0.13	0.11	0.12	0.2	0.16	0.22	0.22	-	0.17	0.19	0.2	0.2	0.13	-	-	-	0.12	0.26	0.13	-	0.16	0.22	0.11	0.19	0.22	0.24	-	0.17	0.17	0.23	0.13	0.17	0.21	-	-	-	-	0.15	0.14	-	0.2	0.24	0.14	-	-	0.11	-	0.1
1:158326623_1:AG	0.07	0.05	0.07	0.03	0.06	-	-	0.05	-	-	-	-	-	-	-	-	-	-	-	-	-	-	-	-	-	-	-	-	-	-	-	-	-	-	-	-	-	-	-	-	-	-	-	-	-	-	-	-	-
1:158326642_1:AG	0.08	0.05	0.13	0.06	0.11	0.07	0.07	0.11	-	-	-	-	-	-	-	-	-	-	-	-	-	0.08	-	-	-	0.13	-	-	-	0.05	-	0.08	-	-	-	-	-	-	0.08	0.07	-	-	-	0.09	-	-	-	-	0.05
1:158326650_1:AG	0.03	-	-	-	0.04	-	-	0.05	-	-	-	-	-	-	-	-	-	-	-	-	-	-	-	-	-	-	-	-	-	-	-	0.08	-	-	-	-	-	-	-	-	-	-	-	-	-	-	-	-	-
1:158326659_1:AG	0.36	0.24	0.25	0.23	0.35	0.22	-	0.32	0.08	0.15	0.18	0.08	-	0.07	-	0.18	0.08	0.09	0.1	0.09	-	0.08	-	0.09	-	0.22	0.14	-	0.15	0.15	-	0.18	0.13	0.12	-	0.1	0.13	-	-	0.18	0.2	0.18	0.23	0.18	-	-	-	0.16	0.14
1:158326666_1:AG	0.07	0.05	-	0.06	0.05	0.05	0.04	0.04	-	-	-	-	-	-	-	-	-	-	-	-	-	-	-	-	-	-	-	-	-	-	-	-	-	-	-	-	-	-	-	-	-	-	-	-	-	-	-	-	-
1:158326672_1:AG	-	-	0.06	0.04	-	0.04	0.04	0.09	-	-	-	-	-	-	-	-	-	-	-	-	-	-	-	-	-	-	-	-	-	-	-	-	-	-	-	-	-	-	-	-	-	-	-	-	-	-	-	-	-
1:158326678_1:AG	0.18	0.15	0.12	0.24	0.19	0.2	0.24	0.22	0.1	0.11	0.12	0.15	0.14	0.11	0.23	0.17	0.12	0.11	0.26	0.2	-	0.12	0.16	0.12	0.11	0.26	0.17	-	0.2	0.2	0.06	0.26	0.11	0.13	-	0.08	0.19	0.23	0.16	0.2	0.21	0.27	0.21	0.17	0.29	0.24	0.12	0.17	0.19
1:158326683_1:AG	0.15	0.08	0.13	0.14	0.14	0.07	0.1	0.06	-	-	-	-	-	-	-	-	-	-	-	-	-	-	-	-	-	-	-	-	-	-	-	-	-	-	-	-	-	-	-	-	-	-	-	-	-	-	-	-	-
1:158326699_1:AG	0.16	0.16	0.12	0.11	0.17	0.08	0.13	0.14	-	-	-	-	-	-	-	-	-	0.08	-	-	-	-	-	-	-	0.11	-	-	0.04	0.04	0.04	-	-	-	-	-	-	-	0.06	0.05	0.05	0.07	0.06	0.04	-	-	-	-	0.04
1:158326707_1:AG	0.47	0.44	0.47	0.5	0.5	0.49	0.5	0.56	0.23	0.48	0.28	0.13	0.48	0.38	0.21	0.55	0.19	0.26	0.42	0.25	0.28	0.22	0.23	0.21	0.2	0.44	0.28	-	0.23	0.25	0.27	0.36	0.18	0.24	0.21	0.2	0.3	0.22	0.21	0.23	0.26	0.26	0.27	0.2	0.23	0.15	0.24	0.27	0.26
1:158326708_1:AG	0.42	0.43	0.37	0.49	0.46	0.35	0.36	0.43	0.05	0.16	-	0.13	-	0.12	0.13	0.19	0.07	0.05	0.11	0.07	0.15	-	0.08	0.08	0.1	0.14	0.07	-	0.06	0.08	0.11	0.13	0.09	0.09	-	0.09	0.11	0.04	0.07	0.09	0.05	0.07	0.12	0.06	0.23	-	0.06	0.08	0.05
1:158326715_1:AG	0.85	0.74	0.84	0.88	0.87	0.82	-	0.88	0.14	0.49	0.42	0.18	0.38	0.19	0.25	0.41	0.31	0.28	0.39	0.29	0.33	0.31	0.19	0.28	0.27	0.35	0.21	-	0.17	0.34	0.16	0.35	0.35	0.3	0.3	0.27	0.36	0.2	0.26	0.33	0.28	0.35	0.34	0.31	0.3	0.11	0.16	0.24	0.25
1:158326723_1:AG	0.07	0.05	-	0.05	0.08	0.1	0.07	0.09	-	-	-	-	-	-	-	-	-	-	-	-	-	-	-	-	-	-	-	-	-	-	-	-	-	-	-	-	-	-	-	-	-	-	-	-	-	-	-	-	-
1:158326731_1:AG	0.76	0.72	0.77	0.79	0.82	-	0.77	0.8	0.46	0.66	0.38	0.28	0.48	0.37	0.38	0.56	0.46	0.46	0.6	0.52	0.46	0.51	0.37	0.41	0.44	0.54	0.37	0.43	0.46	0.35	0.33	0.44	0.36	0.47	0.36	0.36	0.49	0.26	0.38	0.46	0.4	0.5	0.42	0.47	0.39	0.29	0.24	0.36	0.39
1:158326738_1:AG	0.77	0.78	0.74	0.84	0.78	0.76	0.74	0.72	0.47	0.47	0.38	0.26	0.47	0.42	0.38	0.4	0.42	0.45	0.57	0.44	0.5	0.46	0.33	0.35	0.4	0.44	0.36	0.4	0.4	0.42	0.29	0.4	0.39	0.38	0.33	0.34	0.49	0.28	0.33	0.39	0.38	0.39	0.48	0.39	0.43	0.25	0.21	0.46	0.28
1:158326743_1:AG	0.2	0.17	0.16	0.13	0.31	0.22	0.24	0.21	0.12	0.12	0.09	0.13	0.11	0.16	0.11	0.16	0.12	0.22	0.25	0.19	0.24	0.17	0.15	0.1	-	0.28	0.19	-	0.17	0.15	0.09	0.21	0.06	0.08	0.16	0.17	0.23	0.19	0.12	0.21	0.18	0.22	0.24	0.22	-	0.11	0.06	0.16	0.11
1:158326745_1:AG	0.24	0.25	0.31	0.23	0.32	0.28	0.22	-	0.06	-	-	0.09	-	0.08	0.06	0.08	0.1	0.09	0.13	0.07	0.11	0.06	0.06	0.06	-	0.14	0.1	-	0.08	0.09	0.03	0.18	0.08	-	0.1	0.08	0.09	0.06	0.07	0.11	0.09	0.11	0.15	0.11	-	-	-	0.08	-
1:158326751_1:AG	0.2	0.22	0.23	0.27	0.21	0.24	0.28	0.18	-	-	-	-	-	-	-	-	0.04	-	-	-	-	-	-	-	-	-	-	-	-	-	-	-	-	-	-	-	-	-	-	-	-	-	-	-	-	-	-	-	-
1:158326768_1:AG	0.25	0.21	0.23	0.15	0.26	0.19	0.18	0.19	0.13	0.16	0.09	0.12	0.15	0.14	0.13	0.1	0.14	0.19	0.18	0.13	0.13	0.14	0.1	0.21	-	0.25	0.14	-	0.18	0.19	0.14	0.23	0.11	0.19	-	0.2	0.18	0.08	0.12	0.22	0.17	0.12	0.2	0.15	-	0.11	0.04	0.14	0.09
1:158326781_1:AG	0.13	0.18	0.14	0.17	0.17	0.14	0.16	0.17	-	-	-	-	-	-	-	-	-	-	-	-	-	-	-	-	-	-	-	-	-	-	-	-	-	-	-	-	-	-	-	-	-	-	-	-	-	-	-	-	-
1:158326782_1:AG	0.49	0.53	0.5	0.45	0.58	0.47	0.53	0.51	0.23	0.35	0.29	0.33	0.44	0.35	0.17	0.29	0.27	0.34	0.41	0.29	0.36	0.39	0.3	0.29	0.17	0.4	0.34	-	0.41	0.33	0.24	0.36	0.24	0.27	0.29	0.3	0.43	0.29	0.3	0.36	0.3	0.36	0.4	0.39	0.29	0.19	0.13	0.26	0.18
1:158326789_1:AG	0.05	0.04	0.07	0.04	0.07	0.07	0.05	0.04	-	-	-	-	-	-	-	-	-	-	0.06	-	-	-	0.04	-	-	0.06	0.04	-	0.06	-	-	0.07	-	-	-	-	0.05	-	-	0.07	-	-	0.08	0.07	-	-	-	0.04	-
1:158326813_1:AG	0.4	0.31	0.36	0.34	0.36	0.36	0.41	0.45	0.2	0.16	0.19	0.32	0.17	0.18	0.23	0.11	0.21	0.24	0.19	0.21	0.15	0.23	0.19	0.19	-	0.3	0.22	0.31	0.21	0.24	0.22	0.32	0.19	-	0.11	0.24	0.2	0.2	0.23	0.24	0.27	0.31	0.28	0.21	-	0.15	0.1	0.25	0.06
1:158326818_1:AG	0.39	0.25	0.38	0.32	0.46	0.34	0.38	0.38	0.27	0.12	0.19	0.36	0.29	0.32	0.23	0.29	0.15	0.3	0.33	0.3	0.25	0.2	0.25	0.29	0.14	0.32	0.32	0.33	0.34	0.35	0.18	0.35	0.28	0.23	0.32	0.29	0.34	0.25	0.29	0.39	0.34	0.43	0.41	0.32	-	0.11	0.1	0.27	0.06
1:158326822_1:AG	-	0.03	0.04	0.06	-	0.06	0.04	-	-	-	-	-	-	-	-	-	-	0.05	0.05	-	-	-	-	-	-	-	-	-	-	0.03	-	-	-	-	-	-	-	-	-	-	-	0.07	0.04	0.03	-	-	-	-	-
1:158326830_1:AG	0.03	0.1	0.05	0.06	0.1	0.06	0.12	0.1	-	-	-	0.08	-	-	-	-	-	0.05	0.11	0.07	0.07	0.03	-	0.04	-	0.08	0.07	-	0.04	0.07	0.04	0.12	-	0.07	-	0.06	0.1	0.04	0.07	0.11	0.06	0.08	0.07	0.06	-	-	0.03	0.08	-
1:158327568_1:AG	0.04	-	-	0.09	-	0.09	-	-	-	-	-	-	-	-	-	-	-	-	-	-	-	-	-	-	-	-	-	-	-	-	-	-	-	-	-	-	-	-	-	-	-	-	-	-	-	-	-	-	-
1:158327578_1:AG	0.4	0.38	0.38	0.33	0.38	0.39	0.38	0.32	-	-	-	-	-	-	-	-	-	-	-	-	-	-	-	0.16	-	0.12	-	-	-	-	-	-	-	-	-	-	-	-	-	-	-	-	-	-	-	-	-	-	-
1:158327638_1:AG	0.12	0.1	0.13	0.11	0.08	0.09	0.13	0.1	-	-	-	-	-	-	-	-	-	-	-	-	-	-	-	-	-	-	-	-	-	-	-	-	-	-	-	-	-	-	-	-	-	-	-	-	-	-	-	-	-
1:158327639_1:AG	0.12	0.05	0.06	0.1	0.13	0.12	0.08	0.13	-	0.11	-	-	-	-	-	-	-	-	-	-	-	-	-	0.18	-	0.12	-	-	-	-	-	-	-	-	-	-	-	-	-	-	-	-	-	-	-	-	-	-	-
1:158327798_1:AG	0.39	0.34	0.37	0.29	0.5	0.42	0.36	0.27	0.38	0.32	0.32	0.36	0.3	0.22	0.17	0.36	0.26	0.29	0.23	0.42	0.24	0.26	0.38	0.28	-	0.29	0.27	0.55	0.25	0.29	0.3	0.42	0.13	0.34	0.35	0.38	0.2	0.3	0.15	0.31	0.32	0.33	0.32	0.32	-	0.35	0.19	0.29	0.22
1:158327804_1:AG	0.12	0.07	0.08	0.11	0.16	-	0.2	0.09	0.14	0.24	-	-	0.12	-	-	-	-	0.12	0.21	0.11	-	-	0.1	0.07	-	0.21	0.19	-	-	-	0.09	0.13	-	0.11	-	0.16	-	-	0.1	-	0.06	0.19	0.15	0.13	-	-	-	-	0.08
1:158327809_1:AG	0.29	0.24	0.27	0.26	-	0.3	0.25	0.29	0.24	0.31	-	0.25	-	0.3	-	0.29	0.23	0.19	0.12	0.26	-	0.24	0.25	0.23	0.26	0.33	0.21	0.45	-	0.29	0.23	0.26	0.15	0.18	0.21	0.25	-	0.11	0.19	0.28	0.23	0.22	0.34	0.37	-	-	0.16	0.31	0.1
1:158327811_1:AG	0.27	0.26	0.25	-	0.4	0.31	0.32	0.27	0.26	0.38	0.22	-	0.32	0.23	0.25	0.35	0.15	0.25	0.24	-	0.28	0.21	0.18	0.14	-	0.28	0.33	-	0.24	0.35	0.21	0.28	0.18	0.17	0.25	-	0.16	0.28	0.26	0.31	0.18	0.25	0.29	-	-	-	0.07	0.28	0.21
1:158327815_1:AG	0.12	0.08	-	0.12	-	0.08	0.1	0.06	-	-	-	-	-	-	-	-	-	0.11	-	0.07	-	-	-	-	-	0.08	-	-	-	0.08	-	0.1	-	-	-	0.12	-	0.07	-	0.09	0.15	0.1	-	0.13	-	-	0.05	-	-
1:158327823_1:AG	0.32	0.25	0.23	0.24	-	0.31	0.27	0.29	0.2	0.27	0.2	0.2	-	0.42	0.15	0.23	0.13	0.27	0.15	0.26	-	0.27	0.26	0.23	0.19	0.3	0.21	-	-	0.3	0.12	0.27	0.12	0.21	-	0.22	-	0.16	0.17	0.25	0.21	0.21	0.27	0.3	-	0.21	0.2	0.22	0.18
1:158327828_1:AG	0.2	0.15	0.31	0.19	-	0.19	0.21	0.22	-	-	-	0.08	-	0.28	0.2	0.23	-	0.26	0.13	0.18	-	0.18	0.1	0.12	-	0.11	0.1	-	-	0.17	-	0.19	0.09	0.1	0.23	0.12	-	0.1	0.15	0.17	0.18	0.14	0.25	0.21	-	-	0.11	0.22	0.07
1:158327849_1:AG	0.37	0.45	0.38	-	0.36	0.37	0.32	0.34	0.11	-	-	-	0.13	0.09	0.12	-	0.1	0.09	-	-	-	0.11	0.09	0.08	-	0.17	0.12	-	0.17	0.11	-	0.15	-	0.09	-	-	-	0.09	0.08	0.1	0.06	0.12	0.15	-	-	-	0.04	0.15	0.12
1:158327902_1:AG	0.32	0.26	0.3	0.3	0.42	0.21	0.36	0.36	0.3	0.27	0.33	0.34	0.36	0.4	0.31	0.43	0.3	0.22	0.32	0.35	0.19	0.31	0.22	0.4	0.15	0.51	0.24	0.4	0.29	0.41	0.27	0.28	0.28	0.24	-	0.38	0.26	0.26	0.25	0.27	0.39	0.52	0.33	0.25	0.3	0.21	0.26	0.4	0.35
1:158327906_1:AG	0.55	0.67	0.65	0.55	0.58	0.6	0.45	0.6	-	0.08	-	-	0.06	-	-	-	0.11	-	0.09	0.09	-	-	0.07	0.13	-	0.05	-	-	-	-	-	-	0.09	-	0.25	0.17	-	-	0.04	-	0.11	-	-	0.08	-	-	0.05	-	0.03
1:158327913_1:AG	0.8	0.74	0.72	0.76	0.83	0.73	0.74	0.77	0.37	0.59	0.49	0.38	0.36	0.43	0.45	0.58	0.51	0.43	0.65	0.35	0.27	0.38	0.33	0.53	0.34	0.47	0.34	0.65	0.45	0.46	0.39	0.38	0.31	0.42	0.38	0.55	0.33	0.28	0.29	0.41	0.46	0.63	0.25	0.43	0.35	0.46	0.39	0.47	0.51
1:158327918_1:AG	-	0.03	0.06	0.04	-	-	-	0.06	-	-	-	-	-	-	-	-	-	-	-	-	-	-	-	-	-	-	-	-	-	-	-	-	-	-	-	-	-	-	-	-	-	-	-	-	-	-	-	-	-
1:158327926_1:AG	0.2	0.12	0.16	-	0.23	0.12	0.18	0.23	-	0.15	0.13	0.06	0.12	0.06	-	-	-	0.11	0.14	-	0.08	0.1	-	0.15	-	0.2	0.08	-	0.08	0.16	0.1	0.09	0.06	0.06	-	0.13	-	-	0.06	0.07	0.11	0.23	-	-	-	0.18	0.09	0.12	0.07
1:158327937_1:AG	0.68	0.59	0.48	0.55	0.68	0.75	0.73	0.69	0.63	0.71	0.76	0.53	0.62	0.68	0.75	0.86	0.61	0.46	0.58	0.75	0.64	0.63	0.79	0.68	0.77	0.63	0.55	0.82	0.59	0.73	0.62	0.49	0.61	0.5	0.38	0.82	0.59	0.48	0.59	0.64	0.72	0.81	0.37	0.61	0.56	0.55	0.61	0.73	0.81
1:158327938_1:AG	0.06	0.04	0.07	0.04	0.06	0.09	-	0.08	0.16	0.18	0.23	0.23	0.16	0.16	0.35	0.22	0.18	0.1	0.2	0.21	0.13	0.28	0.19	0.19	0.28	0.21	0.11	0.29	0.15	0.26	0.18	0.16	0.16	0.24	-	0.23	0.18	0.16	0.2	0.14	0.26	0.32	0.18	0.34	-	0.33	0.15	0.24	0.25
1:158327942_1:AG	0.27	0.33	0.31	0.34	0.29	0.22	0.22	0.3	-	-	-	-	-	-	-	-	-	-	0.1	-	-	-	-	-	-	-	-	-	-	-	-	-	-	-	-	-	-	-	-	-	-	-	-	-	-	-	-	-	-
1:158327946_1:AG	0.12	0.06	0.11	0.08	0.16	0.12	0.11	0.13	-	0.13	-	0.09	0.12	-	-	-	0.14	-	-	-	-	-	-	0.11	-	0.06	-	-	0.08	0.05	-	-	0.06	0.07	-	-	-	-	0.08	-	0.15	0.12	-	-	-	-	0.06	-	0.08
1:158327949_1:AG	0.26	0.25	0.34	0.3	0.24	0.21	0.25	0.29	-	0.15	-	-	-	-	0.18	-	0.09	-	0.16	-	-	-	-	0.14	-	-	-	0.28	-	-	-	-	-	-	-	-	-	-	-	-	0.07	-	-	-	-	-	-	-	0.07
1:158327950_1:AG	0.87	0.83	0.78	0.77	0.79	0.74	0.74	0.82	0.24	0.39	0.21	0.18	0.22	0.2	0.28	0.42	0.34	0.29	0.35	0.32	0.3	0.21	-	0.31	0.19	0.3	0.2	0.39	0.14	0.21	0.2	0.32	0.29	0.2	0.4	0.38	0.21	0.25	0.23	0.36	0.34	0.27	0.14	0.18	-	-	0.28	0.21	0.25
1:158327955_1:AG	0.49	0.49	0.49	0.46	0.36	0.56	0.49	0.54	-	0.13	-	-	-	0.07	-	0.12	-	-	0.17	0.11	0.14	0.09	-	0.22	-	-	0.09	0.26	0.1	0.12	-	0.1	0.14	-	-	-	-	-	0.08	0.16	0.13	0.13	-	0.14	-	-	0.05	0.11	0.11
1:158327963_1:AG	0.37	0.39	0.38	0.34	0.32	0.31	0.31	0.27	-	-	-	-	-	-	-	-	-	-	0.13	-	-	-	-	0.08	-	-	-	-	-	-	-	-	-	-	-	-	-	-	-	-	-	-	-	-	-	-	-	-	-
1:158327964_1:AG	0.18	0.2	0.21	0.14	0.17	0.17	0.28	0.19	-	-	-	-	0.09	-	-	0.14	-	-	-	-	-	-	-	0.11	-	0.07	0.06	-	-	-	-	0.08	0.07	0.1	-	-	-	-	0.09	0.15	0.1	-	-	-	-	-	-	0.11	0.09
1:158327971_1:AG	0.63	0.68	0.58	0.63	0.55	0.61	0.63	0.65	0.16	0.19	0.2	-	0.14	0.21	-	0.27	0.12	0.08	0.19	0.15	-	-	0.13	0.32	-	0.07	-	-	0.07	0.13	0.1	0.19	0.23	0.11	-	-	-	-	0.13	0.2	0.2	0.09	-	0.09	-	-	0.09	-	0.14
1:158327976_1:AG	0.18	0.12	0.1	0.13	0.19	0.17	0.22	0.16	-	0.16	0.21	-	0.16	0.11	-	0.18	0.14	0.18	0.13	-	0.12	0.13	-	0.15	0.26	0.19	0.1	-	0.07	0.12	0.12	0.15	0.08	0.08	-	-	-	-	0.09	0.18	0.16	0.16	-	0.09	-	-	-	0.16	0.1
1:158327989_1:AG	0.05	-	0.05	0.04	0.07	0.05	0.06	0.06	-	-	-	-	-	-	-	-	-	-	-	-	-	-	-	-	-	-	-	-	-	-	-	-	-	-	-	-	-	-	-	-	-	-	-	-	-	-	-	-	-
1:158329080_1:AG	-	-	-	0.03	-	0.05	-	0.06	-	-	-	-	-	-	-	-	-	-	-	-	-	-	-	-	-	-	-	-	-	-	-	-	-	-	-	-	-	-	-	-	-	-	-	-	-	-	-	-	-
1:158352027_1:AG	0.33	-	0.32	-	-	-	0.24	-	-	-	-	-	-	-	-	-	-	-	-	-	-	-	-	-	-	-	-	-	-	-	-	-	-	-	-	-	-	-	-	-	-	-	-	-	-	-	-	-	-
1:158352063_1:AG	0.51	0.41	0.55	0.4	0.54	0.5	0.47	-	-	-	-	-	-	-	-	-	-	-	-	0.23	-	-	-	-	-	-	-	-	-	-	-	-	-	-	-	-	-	-	-	-	-	-	-	-	-	-	-	-	-
1:158352122_1:AG	0.17	0.21	-	-	0.17	0.22	-	-	-	-	-	-	-	-	-	-	-	-	-	-	-	-	-	-	-	-	-	-	-	-	-	-	-	-	-	-	-	-	-	-	-	-	-	-	-	-	-	-	-
1:158352131_1:AG	0.45	0.41	0.53	0.46	0.64	0.67	0.37	-	0.26	-	0.3	0.45	0.26	0.25	0.42	0.29	0.18	0.52	0.25	0.42	0.31	-	0.47	0.18	0.28	0.46	-	-	0.31	0.38	0.38	0.45	-	0.32	-	-	0.19	0.42	0.41	0.28	0.32	-	-	-	-	-	0.48	0.29	-
1:158352148_1:AG	-	-	0.31	-	0.34	-	0.17	0.26	-	-	-	-	-	-	-	-	-	-	-	-	-	-	-	-	-	-	-	-	-	-	-	-	-	-	-	-	-	-	-	-	-	-	-	-	-	-	-	-	-
1:158352828_1:AG	-	-	0.31	0.31	0.23	0.31	0.35	-	-	-	-	-	-	-	-	-	-	-	-	-	-	-	-	0.19	-	-	-	-	-	-	-	-	-	-	-	-	-	-	-	0.23	-	-	-	-	-	-	0.17	-	-
1:158352837_1:AG	0.35	0.35	0.27	0.29	0.31	0.42	0.31	0.5	0.25	0.5	0.52	0.27	-	0.42	-	0.44	-	0.27	-	0.29	0.13	0.24	0.33	0.27	0.38	-	0.36	-	-	-	0.4	0.26	-	-	-	-	-	-	0.29	0.33	-	-	-	-	0.23	-	0.26	-	-
1:158352872_1:AG	0.22	0.35	0.33	-	-	0.31	-	0.41	-	-	-	-	-	-	-	-	-	-	-	-	-	-	-	0.13	-	-	-	-	-	-	-	-	-	-	-	-	-	-	-	-	-	-	-	-	-	-	-	-	-
1:158352881_1:AG	-	0.29	0.22	-	0.41	0.26	-	0.32	0.22	-	-	-	-	-	-	-	-	-	-	-	-	-	-	0.14	-	-	-	-	-	-	-	-	-	-	-	-	-	-	-	-	-	-	-	-	-	-	-	-	-
1:158352888_1:AG	0.28	0.4	0.35	0.26	0.15	0.3	-	0.47	-	-	-	-	-	-	-	-	-	-	-	-	-	-	-	-	-	-	-	-	-	-	-	-	-	-	-	-	-	-	-	-	-	-	-	-	-	-	-	-	-
1:158352896_1:AG	0.54	0.5	0.36	0.33	0.52	0.43	0.35	0.53	-	-	-	-	-	-	-	-	-	-	-	-	-	-	-	-	-	-	-	-	-	-	-	-	-	-	-	-	-	-	-	-	-	-	-	-	-	-	-	-	-
1:158352900_1:AG	0.32	-	-	-	0.32	-	-	0.31	-	-	-	-	-	-	-	-	-	-	-	-	-	-	-	-	-	-	-	-	-	-	-	-	-	-	-	-	-	-	-	-	-	-	-	-	-	-	-	-	-
1:158352920_1:AG	0.27	0.6	0.36	0.44	0.57	-	-	0.35	-	-	-	-	-	-	-	-	-	-	-	-	-	-	-	-	-	-	-	-	-	-	-	-	-	-	-	-	0.2	-	-	-	-	-	-	-	-	-	-	-	-
1:158356063_1:AG	0.33	0.27	0.5	-	0.31	-	0.3	-	-	-	-	-	-	0.32	-	-	-	-	-	-	-	-	-	-	-	-	-	-	-	-	-	-	-	-	-	-	-	-	-	-	-	-	-	-	-	-	-	-	-
1:158356134_1:AG	0.48	0.48	0.53	0.53	0.57	-	0.29	-	-	-	-	-	-	-	-	-	-	-	-	-	-	-	-	-	-	-	-	-	-	-	-	-	-	-	-	-	-	-	-	-	-	-	-	-	-	-	-	-	-
1:158356135_1:AG	0.3	0.29	0.39	-	0.45	-	0.18	-	-	-	-	-	-	-	-	-	-	-	-	-	-	-	-	-	-	-	-	-	-	-	-	-	-	-	-	-	-	-	-	-	-	-	-	-	-	-	-	-	-
1:158356170_1:AG	0.42	-	0.56	-	0.5	-	0.34	-	-	-	-	-	-	-	-	-	-	-	-	-	-	-	-	-	-	-	-	-	-	-	-	-	-	-	-	-	-	-	-	-	-	-	-	-	-	-	0.33	-	-
1:158356178_1:AG	0.38	0.44	0.5	0.64	0.47	-	0.33	-	-	-	-	-	-	-	-	-	-	-	-	-	-	-	-	-	-	-	-	-	-	-	-	-	-	-	-	-	-	-	-	-	-	-	-	-	-	-	0.33	-	-
[truncated: 62,369 more rows]
[truncated: 23 more columns]

## Sheet: Table S3
Table S3. Gene annotation of A-to-I editing sites.
loci	Region	Position	Strand	gene_id	gene_name	seqnames	start	end
1:125767_0:AG	1	125767	0	ENSSSCG00000029697	FAM120B	1	96218	186769
1:127378_0:AG	1	127378	0	ENSSSCG00000029697	FAM120B	1	96218	186769
1:525060_0:AG	1	525060	0	ENSSSCG00000004010	ERMARD	1	512678	540896
1:525073_0:AG	1	525073	0	ENSSSCG00000004010	ERMARD	1	512678	540896
1:525074_0:AG	1	525074	0	ENSSSCG00000004010	ERMARD	1	512678	540896
1:562966_1:AG	1	562966	1	ENSSSCG00000030155	PHF10	1	556911	576708
1:586739_1:AG	1	586739	1	ENSSSCG00000004008	WDR27	1	578480	653704
1:1332660_0:AG	1	1332660	0	ENSSSCG00000004013	SMOC2	1	1193167	1332694
1:1680238_0:AG	1	1680238	0	ENSSSCG00000004018	AFDN	1	1570272	1698694
1:3245635_1:AG	1	3245635	1	ENSSSCG00000004027	PDE10A	1	2829411	3392651
1:4737233_0:AG	1	4737233	0	ENSSSCG00000004029	QKI	1	4735514	4883392
1:4737241_0:AG	1	4737241	0	ENSSSCG00000004029	QKI	1	4735514	4883392
1:4737242_0:AG	1	4737242	0	ENSSSCG00000004029	QKI	1	4735514	4883392
1:4739357_0:AG	1	4739357	0	ENSSSCG00000004029	QKI	1	4735514	4883392
1:4740819_0:AG	1	4740819	0	ENSSSCG00000004029	QKI	1	4735514	4883392
1:4741622_0:AG	1	4741622	0	ENSSSCG00000004029	QKI	1	4735514	4883392
1:4741730_0:AG	1	4741730	0	ENSSSCG00000004029	QKI	1	4735514	4883392
1:4741732_0:AG	1	4741732	0	ENSSSCG00000004029	QKI	1	4735514	4883392
1:4741733_0:AG	1	4741733	0	ENSSSCG00000004029	QKI	1	4735514	4883392
1:4742048_0:AG	1	4742048	0	ENSSSCG00000004029	QKI	1	4735514	4883392
1:4742049_0:AG	1	4742049	0	ENSSSCG00000004029	QKI	1	4735514	4883392
1:4750742_0:AG	1	4750742	0	ENSSSCG00000004029	QKI	1	4735514	4883392
1:4769204_0:AG	1	4769204	0	ENSSSCG00000004029	QKI	1	4735514	4883392
1:4769242_0:AG	1	4769242	0	ENSSSCG00000004029	QKI	1	4735514	4883392
1:4769246_0:AG	1	4769246	0	ENSSSCG00000004029	QKI	1	4735514	4883392
1:4769286_0:AG	1	4769286	0	ENSSSCG00000004029	QKI	1	4735514	4883392
1:4769295_0:AG	1	4769295	0	ENSSSCG00000004029	QKI	1	4735514	4883392
1:4769306_0:AG	1	4769306	0	ENSSSCG00000004029	QKI	1	4735514	4883392
1:4769331_0:AG	1	4769331	0	ENSSSCG00000004029	QKI	1	4735514	4883392
1:4794451_0:AG	1	4794451	0	ENSSSCG00000004029	QKI	1	4735514	4883392
1:4795897_0:AG	1	4795897	0	ENSSSCG00000004029	QKI	1	4735514	4883392
1:4796613_0:AG	1	4796613	0	ENSSSCG00000004029	QKI	1	4735514	4883392
1:4814210_0:AG	1	4814210	0	ENSSSCG00000004029	QKI	1	4735514	4883392
1:4817165_0:AG	1	4817165	0	ENSSSCG00000004029	QKI	1	4735514	4883392
1:4829695_0:AG	1	4829695	0	ENSSSCG00000004029	QKI	1	4735514	4883392
1:4829709_0:AG	1	4829709	0	ENSSSCG00000004029	QKI	1	4735514	4883392
1:4853692_0:AG	1	4853692	0	ENSSSCG00000004029	QKI	1	4735514	4883392
1:4853763_0:AG	1	4853763	0	ENSSSCG00000004029	QKI	1	4735514	4883392
1:4853790_0:AG	1	4853790	0	ENSSSCG00000004029	QKI	1	4735514	4883392
1:4853795_0:AG	1	4853795	0	ENSSSCG00000004029	QKI	1	4735514	4883392
1:4854590_0:AG	1	4854590	0	ENSSSCG00000004029	QKI	1	4735514	4883392
1:4854670_0:AG	1	4854670	0	ENSSSCG00000004029	QKI	1	4735514	4883392
1:4854672_0:AG	1	4854672	0	ENSSSCG00000004029	QKI	1	4735514	4883392
1:4854713_0:AG	1	4854713	0	ENSSSCG00000004029	QKI	1	4735514	4883392
1:4854720_0:AG	1	4854720	0	ENSSSCG00000004029	QKI	1	4735514	4883392
1:4855530_0:AG	1	4855530	0	ENSSSCG00000004029	QKI	1	4735514	4883392
1:4855913_0:AG	1	4855913	0	ENSSSCG00000004029	QKI	1	4735514	4883392
1:4860364_0:AG	1	4860364	0	ENSSSCG00000004029	QKI	1	4735514	4883392
1:4860369_0:AG	1	4860369	0	ENSSSCG00000004029	QKI	1	4735514	4883392
1:4866463_0:AG	1	4866463	0	ENSSSCG00000004029	QKI	1	4735514	4883392
1:4867277_0:AG	1	4867277	0	ENSSSCG00000004029	QKI	1	4735514	4883392
1:4867298_0:AG	1	4867298	0	ENSSSCG00000004029	QKI	1	4735514	4883392
1:4867319_0:AG	1	4867319	0	ENSSSCG00000004029	QKI	1	4735514	4883392
1:4873338_0:AG	1	4873338	0	ENSSSCG00000004029	QKI	1	4735514	4883392
1:5498195_1:AG	1	5498195	1	ENSSSCG00000004032	PRKN	1	5465312	6730872
1:7073221_1:AG	1	7073221	1	ENSSSCG00000004038	PLG	1	7061192	7110555
1:7075692_1:AG	1	7075692	1	ENSSSCG00000004038	PLG	1	7061192	7110555
1:7075942_1:AG	1	7075942	1	ENSSSCG00000004038	PLG	1	7061192	7110555
1:7075950_1:AG	1	7075950	1	ENSSSCG00000004038	PLG	1	7061192	7110555
1:7075959_1:AG	1	7075959	1	ENSSSCG00000004038	PLG	1	7061192	7110555
1:7075991_1:AG	1	7075991	1	ENSSSCG00000004038	PLG	1	7061192	7110555
1:7077465_1:AG	1	7077465	1	ENSSSCG00000004038	PLG	1	7061192	7110555
1:7077521_1:AG	1	7077521	1	ENSSSCG00000004038	PLG	1	7061192	7110555
1:7077640_1:AG	1	7077640	1	ENSSSCG00000004038	PLG	1	7061192	7110555
1:7077925_1:AG	1	7077925	1	ENSSSCG00000004038	PLG	1	7061192	7110555
1:7077973_1:AG	1	7077973	1	ENSSSCG00000004038	PLG	1	7061192	7110555
1:7077980_1:AG	1	7077980	1	ENSSSCG00000004038	PLG	1	7061192	7110555
1:7077987_1:AG	1	7077987	1	ENSSSCG00000004038	PLG	1	7061192	7110555
1:7196350_0:AG	1	7196350	0	ENSSSCG00000004039	SLC22A3	1	7110074	7207401
1:7196357_0:AG	1	7196357	0	ENSSSCG00000004039	SLC22A3	1	7110074	7207401
1:7197205_0:AG	1	7197205	0	ENSSSCG00000004039	SLC22A3	1	7110074	7207401
1:7197210_0:AG	1	7197210	0	ENSSSCG00000004039	SLC22A3	1	7110074	7207401
1:7207098_0:AG	1	7207098	0	ENSSSCG00000004039	SLC22A3	1	7110074	7207401
1:7207103_0:AG	1	7207103	0	ENSSSCG00000004039	SLC22A3	1	7110074	7207401
1:7342837_0:AG	1	7342837	0	ENSSSCG00000004041	SLC22A1	1	7340126	7365520
1:7342838_0:AG	1	7342838	0	ENSSSCG00000004041	SLC22A1	1	7340126	7365520
1:7342849_0:AG	1	7342849	0	ENSSSCG00000004041	SLC22A1	1	7340126	7365520
1:7342855_0:AG	1	7342855	0	ENSSSCG00000004041	SLC22A1	1	7340126	7365520
1:7342861_0:AG	1	7342861	0	ENSSSCG00000004041	SLC22A1	1	7340126	7365520
1:7342916_0:AG	1	7342916	0	ENSSSCG00000004041	SLC22A1	1	7340126	7365520
1:7342928_0:AG	1	7342928	0	ENSSSCG00000004041	SLC22A1	1	7340126	7365520
1:7343952_0:AG	1	7343952	0	ENSSSCG00000004041	SLC22A1	1	7340126	7365520
1:7344070_0:AG	1	7344070	0	ENSSSCG00000004041	SLC22A1	1	7340126	7365520
1:7345416_0:AG	1	7345416	0	ENSSSCG00000004041	SLC22A1	1	7340126	7365520
1:7345632_0:AG	1	7345632	0	ENSSSCG00000004041	SLC22A1	1	7340126	7365520
1:7347765_0:AG	1	7347765	0	ENSSSCG00000004041	SLC22A1	1	7340126	7365520
1:7347773_0:AG	1	7347773	0	ENSSSCG00000004041	SLC22A1	1	7340126	7365520
1:7347801_0:AG	1	7347801	0	ENSSSCG00000004041	SLC22A1	1	7340126	7365520
1:7347812_0:AG	1	7347812	0	ENSSSCG00000004041	SLC22A1	1	7340126	7365520
1:7347819_0:AG	1	7347819	0	ENSSSCG00000004041	SLC22A1	1	7340126	7365520
1:7347833_0:AG	1	7347833	0	ENSSSCG00000004041	SLC22A1	1	7340126	7365520
1:7347849_0:AG	1	7347849	0	ENSSSCG00000004041	SLC22A1	1	7340126	7365520
1:7347850_0:AG	1	7347850	0	ENSSSCG00000004041	SLC22A1	1	7340126	7365520
1:7350123_0:AG	1	7350123	0	ENSSSCG00000004041	SLC22A1	1	7340126	7365520
1:7350171_0:AG	1	7350171	0	ENSSSCG00000004041	SLC22A1	1	7340126	7365520
1:7350179_0:AG	1	7350179	0	ENSSSCG00000004041	SLC22A1	1	7340126	7365520
1:7350183_0:AG	1	7350183	0	ENSSSCG00000004041	SLC22A1	1	7340126	7365520
1:7350184_0:AG	1	7350184	0	ENSSSCG00000004041	SLC22A1	1	7340126	7365520
1:7350195_0:AG	1	7350195	0	ENSSSCG00000004041	SLC22A1	1	7340126	7365520
1:7350200_0:AG	1	7350200	0	ENSSSCG00000004041	SLC22A1	1	7340126	7365520
1:7350208_0:AG	1	7350208	0	ENSSSCG00000004041	SLC22A1	1	7340126	7365520
1:7350232_0:AG	1	7350232	0	ENSSSCG00000004041	SLC22A1	1	7340126	7365520
1:7350262_0:AG	1	7350262	0	ENSSSCG00000004041	SLC22A1	1	7340126	7365520
1:7596763_1:AG	1	7596763	1	ENSSSCG00000004048	TCP1	1	7590140	7601795
1:7597959_1:AG	1	7597959	1	ENSSSCG00000004048	TCP1	1	7590140	7601795
1:7623234_0:AG	1	7623234	0	ENSSSCG00000004050	WTAP	1	7622547	7651961
1:7634678_0:AG	1	7634678	0	ENSSSCG00000004050	WTAP	1	7622547	7651961
1:7634681_0:AG	1	7634681	0	ENSSSCG00000004050	WTAP	1	7622547	7651961
1:7649911_0:AG	1	7649911	0	ENSSSCG00000004050	WTAP	1	7622547	7651961
1:8279068_1:AG	1	8279068	1	ENSSSCG00000053023	-	1	8278699	8281915
1:8420402_1:AG	1	8420402	1	ENSSSCG00000004058	EZR	1	8403453	8452742
1:8421080_1:AG	1	8421080	1	ENSSSCG00000004058	EZR	1	8403453	8452742
1:8421088_1:AG	1	8421088	1	ENSSSCG00000004058	EZR	1	8403453	8452742
1:8444892_0:AG	1	8444892	0	ENSSSCG00000004058	EZR	1	8403453	8452742
1:8933491_0:AG	1	8933491	0	ENSSSCG00000024019	GTF2H5	1	8917240	8934983
1:8933499_0:AG	1	8933499	0	ENSSSCG00000024019	GTF2H5	1	8917240	8934983
1:9160130_0:AG	1	9160130	0	ENSSSCG00000030535	SNX9	1	9130338	9239029
1:9216570_0:AG	1	9216570	0	ENSSSCG00000030535	SNX9	1	9130338	9239029
1:9216580_0:AG	1	9216580	0	ENSSSCG00000030535	SNX9	1	9130338	9239029
1:9216581_0:AG	1	9216581	0	ENSSSCG00000030535	SNX9	1	9130338	9239029
1:9217090_0:AG	1	9217090	0	ENSSSCG00000030535	SNX9	1	9130338	9239029
1:9217095_0:AG	1	9217095	0	ENSSSCG00000030535	SNX9	1	9130338	9239029
1:9217103_0:AG	1	9217103	0	ENSSSCG00000030535	SNX9	1	9130338	9239029
1:9217170_0:AG	1	9217170	0	ENSSSCG00000030535	SNX9	1	9130338	9239029
1:9580592_0:AG	1	9580592	0	ENSSSCG00000035027	ZDHHC14	1	9350332	9619725
1:9580599_0:AG	1	9580599	0	ENSSSCG00000035027	ZDHHC14	1	9350332	9619725
1:9829312_0:AG	1	9829312	0	ENSSSCG00000004064	ARID1B	1	9791633	10227502
1:9850357_0:AG	1	9850357	0	ENSSSCG00000004064	ARID1B	1	9791633	10227502
1:9850368_0:AG	1	9850368	0	ENSSSCG00000004064	ARID1B	1	9791633	10227502
1:9850600_0:AG	1	9850600	0	ENSSSCG00000004064	ARID1B	1	9791633	10227502
1:9970011_0:AG	1	9970011	0	ENSSSCG00000004064	ARID1B	1	9791633	10227502
1:9980494_0:AG	1	9980494	0	ENSSSCG00000004064	ARID1B	1	9791633	10227502
1:9980562_0:AG	1	9980562	0	ENSSSCG00000004064	ARID1B	1	9791633	10227502
1:9981366_0:AG	1	9981366	0	ENSSSCG00000004064	ARID1B	1	9791633	10227502
1:9981391_0:AG	1	9981391	0	ENSSSCG00000004064	ARID1B	1	9791633	10227502
1:9987995_0:AG	1	9987995	0	ENSSSCG00000004064	ARID1B	1	9791633	10227502
1:9988036_0:AG	1	9988036	0	ENSSSCG00000004064	ARID1B	1	9791633	10227502
1:10032072_0:AG	1	10032072	0	ENSSSCG00000004064	ARID1B	1	9791633	10227502
1:10032075_0:AG	1	10032075	0	ENSSSCG00000004064	ARID1B	1	9791633	10227502
1:10044165_0:AG	1	10044165	0	ENSSSCG00000004064	ARID1B	1	9791633	10227502
1:10044204_0:AG	1	10044204	0	ENSSSCG00000004064	ARID1B	1	9791633	10227502
1:10044282_0:AG	1	10044282	0	ENSSSCG00000004064	ARID1B	1	9791633	10227502
1:10044291_0:AG	1	10044291	0	ENSSSCG00000004064	ARID1B	1	9791633	10227502
1:10045163_0:AG	1	10045163	0	ENSSSCG00000004064	ARID1B	1	9791633	10227502
1:10045259_0:AG	1	10045259	0	ENSSSCG00000004064	ARID1B	1	9791633	10227502
1:10045292_0:AG	1	10045292	0	ENSSSCG00000004064	ARID1B	1	9791633	10227502
1:10045300_0:AG	1	10045300	0	ENSSSCG00000004064	ARID1B	1	9791633	10227502
1:10045306_0:AG	1	10045306	0	ENSSSCG00000004064	ARID1B	1	9791633	10227502
1:10051864_0:AG	1	10051864	0	ENSSSCG00000004064	ARID1B	1	9791633	10227502
1:10051869_0:AG	1	10051869	0	ENSSSCG00000004064	ARID1B	1	9791633	10227502
1:10051954_0:AG	1	10051954	0	ENSSSCG00000004064	ARID1B	1	9791633	10227502
1:10052302_0:AG	1	10052302	0	ENSSSCG00000004064	ARID1B	1	9791633	10227502
1:10052321_0:AG	1	10052321	0	ENSSSCG00000004064	ARID1B	1	9791633	10227502
1:10052329_0:AG	1	10052329	0	ENSSSCG00000004064	ARID1B	1	9791633	10227502
1:10052365_0:AG	1	10052365	0	ENSSSCG00000004064	ARID1B	1	9791633	10227502
1:10052381_0:AG	1	10052381	0	ENSSSCG00000004064	ARID1B	1	9791633	10227502
1:10052398_0:AG	1	10052398	0	ENSSSCG00000004064	ARID1B	1	9791633	10227502
1:10056496_0:AG	1	10056496	0	ENSSSCG00000004064	ARID1B	1	9791633	10227502
1:10056886_0:AG	1	10056886	0	ENSSSCG00000004064	ARID1B	1	9791633	10227502
1:10067469_0:AG	1	10067469	0	ENSSSCG00000004064	ARID1B	1	9791633	10227502
1:10067470_0:AG	1	10067470	0	ENSSSCG00000004064	ARID1B	1	9791633	10227502
1:10067471_0:AG	1	10067471	0	ENSSSCG00000004064	ARID1B	1	9791633	10227502
1:10067482_0:AG	1	10067482	0	ENSSSCG00000004064	ARID1B	1	9791633	10227502
1:10067504_0:AG	1	10067504	0	ENSSSCG00000004064	ARID1B	1	9791633	10227502
1:10067508_0:AG	1	10067508	0	ENSSSCG00000004064	ARID1B	1	9791633	10227502
1:10067509_0:AG	1	10067509	0	ENSSSCG00000004064	ARID1B	1	9791633	10227502
1:10067522_0:AG	1	10067522	0	ENSSSCG00000004064	ARID1B	1	9791633	10227502
1:10067527_0:AG	1	10067527	0	ENSSSCG00000004064	ARID1B	1	9791633	10227502
1:10068507_0:AG	1	10068507	0	ENSSSCG00000004064	ARID1B	1	9791633	10227502
1:10160401_0:AG	1	10160401	0	ENSSSCG00000004064	ARID1B	1	9791633	10227502
1:10160527_0:AG	1	10160527	0	ENSSSCG00000004064	ARID1B	1	9791633	10227502
1:10161106_0:AG	1	10161106	0	ENSSSCG00000004064	ARID1B	1	9791633	10227502
1:10161114_0:AG	1	10161114	0	ENSSSCG00000004064	ARID1B	1	9791633	10227502
1:10161131_0:AG	1	10161131	0	ENSSSCG00000004064	ARID1B	1	9791633	10227502
1:11615492_0:AG	1	11615492	0	ENSSSCG00000024361	TFB1M	1	11566245	11653871
1:11615561_0:AG	1	11615561	0	ENSSSCG00000024361	TFB1M	1	11566245	11653871
1:11616778_0:AG	1	11616778	0	ENSSSCG00000024361	TFB1M	1	11566245	11653871
1:11616861_0:AG	1	11616861	0	ENSSSCG00000024361	TFB1M	1	11566245	11653871
1:11616872_0:AG	1	11616872	0	ENSSSCG00000024361	TFB1M	1	11566245	11653871
1:11616896_0:AG	1	11616896	0	ENSSSCG00000024361	TFB1M	1	11566245	11653871
1:11616909_0:AG	1	11616909	0	ENSSSCG00000024361	TFB1M	1	11566245	11653871
1:11650100_1:AG	1	11650100	1	ENSSSCG00000024361	TFB1M	1	11566245	11653871
1:11650100_1:AG	1	11650100	1	ENSSSCG00000004065	TIAM2	1	11648508	11759348
1:12079651_0:AG	1	12079651	0	ENSSSCG00000004070	SCAF8	1	12040485	12122337
1:12101472_0:AG	1	12101472	0	ENSSSCG00000004070	SCAF8	1	12040485	12122337
1:12597835_1:AG	1	12597835	1	ENSSSCG00000046319	IPCEF1	1	12506220	12602724
1:12597835_1:AG	1	12597835	1	ENSSSCG00000004074	OPRM1	1	12528672	12702443
1:13736682_1:AG	1	13736682	1	ENSSSCG00000004081	-	1	13715174	13932123
1:13736724_1:AG	1	13736724	1	ENSSSCG00000004081	-	1	13715174	13932123
1:13840976_1:AG	1	13840976	1	ENSSSCG00000004081	-	1	13715174	13932123
1:14862680_0:AG	1	14862680	0	ENSSSCG00000050987	-	1	14855149	14865095
1:14924451_0:AG	1	14924451	0	ENSSSCG00000031733	AKAP12	1	14908115	15016997
1:14925156_0:AG	1	14925156	0	ENSSSCG00000031733	AKAP12	1	14908115	15016997
1:14945124_0:AG	1	14945124	0	ENSSSCG00000031733	AKAP12	1	14908115	15016997
1:14952066_0:AG	1	14952066	0	ENSSSCG00000031733	AKAP12	1	14908115	15016997
1:14952645_0:AG	1	14952645	0	ENSSSCG00000031733	AKAP12	1	14908115	15016997
1:14952676_0:AG	1	14952676	0	ENSSSCG00000031733	AKAP12	1	14908115	15016997
1:14981165_0:AG	1	14981165	0	ENSSSCG00000031733	AKAP12	1	14908115	15016997
1:14981239_0:AG	1	14981239	0	ENSSSCG00000031733	AKAP12	1	14908115	15016997
1:15000308_0:AG	1	15000308	0	ENSSSCG00000031733	AKAP12	1	14908115	15016997
1:15000320_0:AG	1	15000320	0	ENSSSCG00000031733	AKAP12	1	14908115	15016997
1:15000370_0:AG	1	15000370	0	ENSSSCG00000031733	AKAP12	1	14908115	15016997
1:15001809_0:AG	1	15001809	0	ENSSSCG00000031733	AKAP12	1	14908115	15016997
1:15001817_0:AG	1	15001817	0	ENSSSCG00000031733	AKAP12	1	14908115	15016997
1:15011597_0:AG	1	15011597	0	ENSSSCG00000031733	AKAP12	1	14908115	15016997
1:15012236_0:AG	1	15012236	0	ENSSSCG00000031733	AKAP12	1	14908115	15016997
1:15012245_0:AG	1	15012245	0	ENSSSCG00000031733	AKAP12	1	14908115	15016997
1:15012253_0:AG	1	15012253	0	ENSSSCG00000031733	AKAP12	1	14908115	15016997
1:15443388_0:AG	1	15443388	0	ENSSSCG00000032778	PLEKHG1	1	15341638	15587590
1:15758479_0:AG	1	15758479	0	ENSSSCG00000004093	IYD	1	15756550	15779164
1:16207869_0:AG	1	16207869	0	ENSSSCG00000004103	PCMT1	1	16198223	16249531
1:16230880_0:AG	1	16230880	0	ENSSSCG00000004103	PCMT1	1	16198223	16249531
1:16233928_0:AG	1	16233928	0	ENSSSCG00000004103	PCMT1	1	16198223	16249531
1:16265851_1:AG	1	16265851	1	ENSSSCG00000004105	NUP43	1	16249546	16267624
1:16318122_1:AG	1	16318122	1	ENSSSCG00000004106	LATS1	1	16274970	16320604
1:16318179_1:AG	1	16318179	1	ENSSSCG00000004106	LATS1	1	16274970	16320604
1:16318195_1:AG	1	16318195	1	ENSSSCG00000004106	LATS1	1	16274970	16320604
1:16318206_1:AG	1	16318206	1	ENSSSCG00000004106	LATS1	1	16274970	16320604
1:16318210_1:AG	1	16318210	1	ENSSSCG00000004106	LATS1	1	16274970	16320604
1:16318215_1:AG	1	16318215	1	ENSSSCG00000004106	LATS1	1	16274970	16320604
1:16318217_1:AG	1	16318217	1	ENSSSCG00000004106	LATS1	1	16274970	16320604
1:16318416_1:AG	1	16318416	1	ENSSSCG00000004106	LATS1	1	16274970	16320604
1:16318418_1:AG	1	16318418	1	ENSSSCG00000004106	LATS1	1	16274970	16320604
1:16318422_1:AG	1	16318422	1	ENSSSCG00000004106	LATS1	1	16274970	16320604
1:16318434_1:AG	1	16318434	1	ENSSSCG00000004106	LATS1	1	16274970	16320604
1:16318441_1:AG	1	16318441	1	ENSSSCG00000004106	LATS1	1	16274970	16320604
1:16318537_1:AG	1	16318537	1	ENSSSCG00000004106	LATS1	1	16274970	16320604
1:16347142_1:AG	1	16347142	1	ENSSSCG00000004104	KATNA1	1	16321355	16360798
1:16347156_1:AG	1	16347156	1	ENSSSCG00000004104	KATNA1	1	16321355	16360798
1:16445972_1:AG	1	16445972	1	ENSSSCG00000028867	PPIL4	1	16400983	16446854
1:16445977_1:AG	1	16445977	1	ENSSSCG00000028867	PPIL4	1	16400983	16446854
1:16542108_0:AG	1	16542108	0	ENSSSCG00000004110	TAB2	1	16533285	16611884
1:16544117_0:AG	1	16544117	0	ENSSSCG00000004110	TAB2	1	16533285	16611884
1:16566750_0:AG	1	16566750	0	ENSSSCG00000004110	TAB2	1	16533285	16611884
1:16587997_0:AG	1	16587997	0	ENSSSCG00000004110	TAB2	1	16533285	16611884
1:16606436_0:AG	1	16606436	0	ENSSSCG00000004110	TAB2	1	16533285	16611884
1:17356127_0:AG	1	17356127	0	ENSSSCG00000033175	SASH1	1	17306373	17511672
1:17383487_0:AG	1	17383487	0	ENSSSCG00000033175	SASH1	1	17306373	17511672
1:17383494_0:AG	1	17383494	0	ENSSSCG00000033175	SASH1	1	17306373	17511672
1:17383510_0:AG	1	17383510	0	ENSSSCG00000033175	SASH1	1	17306373	17511672
1:17383997_0:AG	1	17383997	0	ENSSSCG00000033175	SASH1	1	17306373	17511672
1:17384028_0:AG	1	17384028	0	ENSSSCG00000033175	SASH1	1	17306373	17511672
1:17384906_0:AG	1	17384906	0	ENSSSCG00000033175	SASH1	1	17306373	17511672
1:17384994_0:AG	1	17384994	0	ENSSSCG00000033175	SASH1	1	17306373	17511672
1:17388440_0:AG	1	17388440	0	ENSSSCG00000033175	SASH1	1	17306373	17511672
1:17460115_0:AG	1	17460115	0	ENSSSCG00000033175	SASH1	1	17306373	17511672
1:17460161_0:AG	1	17460161	0	ENSSSCG00000033175	SASH1	1	17306373	17511672
1:17460240_0:AG	1	17460240	0	ENSSSCG00000033175	SASH1	1	17306373	17511672
1:17460823_0:AG	1	17460823	0	ENSSSCG00000033175	SASH1	1	17306373	17511672
1:18381986_0:AG	1	18381986	0	ENSSSCG00000004113	STXBP5	1	18345363	18513252
1:18386441_0:AG	1	18386441	0	ENSSSCG00000004113	STXBP5	1	18345363	18513252
1:18386449_0:AG	1	18386449	0	ENSSSCG00000004113	STXBP5	1	18345363	18513252
1:18386456_0:AG	1	18386456	0	ENSSSCG00000004113	STXBP5	1	18345363	18513252
1:18386468_0:AG	1	18386468	0	ENSSSCG00000004113	STXBP5	1	18345363	18513252
1:18386491_0:AG	1	18386491	0	ENSSSCG00000004113	STXBP5	1	18345363	18513252
1:18386500_0:AG	1	18386500	0	ENSSSCG00000004113	STXBP5	1	18345363	18513252
1:18386510_0:AG	1	18386510	0	ENSSSCG00000004113	STXBP5	1	18345363	18513252
1:18386527_0:AG	1	18386527	0	ENSSSCG00000004113	STXBP5	1	18345363	18513252
1:18386553_0:AG	1	18386553	0	ENSSSCG00000004113	STXBP5	1	18345363	18513252
1:18402370_0:AG	1	18402370	0	ENSSSCG00000004113	STXBP5	1	18345363	18513252
1:18402429_0:AG	1	18402429	0	ENSSSCG00000004113	STXBP5	1	18345363	18513252
1:18428137_0:AG	1	18428137	0	ENSSSCG00000004113	STXBP5	1	18345363	18513252
1:18428153_0:AG	1	18428153	0	ENSSSCG00000004113	STXBP5	1	18345363	18513252
1:20527464_0:AG	1	20527464	0	ENSSSCG00000004123	UTRN	1	20514260	21048484
1:20545465_0:AG	1	20545465	0	ENSSSCG00000004123	UTRN	1	20514260	21048484
1:20546011_0:AG	1	20546011	0	ENSSSCG00000004123	UTRN	1	20514260	21048484
1:20546059_0:AG	1	20546059	0	ENSSSCG00000004123	UTRN	1	20514260	21048484
1:20561835_0:AG	1	20561835	0	ENSSSCG00000004123	UTRN	1	20514260	21048484
1:20594509_0:AG	1	20594509	0	ENSSSCG00000004123	UTRN	1	20514260	21048484
1:20594574_0:AG	1	20594574	0	ENSSSCG00000004123	UTRN	1	20514260	21048484
1:20594580_0:AG	1	20594580	0	ENSSSCG00000004123	UTRN	1	20514260	21048484
1:20744583_0:AG	1	20744583	0	ENSSSCG00000004123	UTRN	1	20514260	21048484
1:20880276_0:AG	1	20880276	0	ENSSSCG00000004123	UTRN	1	20514260	21048484
1:20968152_0:AG	1	20968152	0	ENSSSCG00000004123	UTRN	1	20514260	21048484
1:20968869_0:AG	1	20968869	0	ENSSSCG00000004123	UTRN	1	20514260	21048484
1:20968888_0:AG	1	20968888	0	ENSSSCG00000004123	UTRN	1	20514260	21048484
1:20968889_0:AG	1	20968889	0	ENSSSCG00000004123	UTRN	1	20514260	21048484
1:20968914_0:AG	1	20968914	0	ENSSSCG00000004123	UTRN	1	20514260	21048484
1:20968920_0:AG	1	20968920	0	ENSSSCG00000004123	UTRN	1	20514260	21048484
1:20968987_0:AG	1	20968987	0	ENSSSCG00000004123	UTRN	1	20514260	21048484
1:20968989_0:AG	1	20968989	0	ENSSSCG00000004123	UTRN	1	20514260	21048484
1:21033073_0:AG	1	21033073	0	ENSSSCG00000004123	UTRN	1	20514260	21048484
1:21041672_0:AG	1	21041672	0	ENSSSCG00000004123	UTRN	1	20514260	21048484
1:21042383_0:AG	1	21042383	0	ENSSSCG00000004123	UTRN	1	20514260	21048484
1:21042413_0:AG	1	21042413	0	ENSSSCG00000004123	UTRN	1	20514260	21048484
1:21042486_0:AG	1	21042486	0	ENSSSCG00000004123	UTRN	1	20514260	21048484
1:21441504_0:AG	1	21441504	0	ENSSSCG00000054762	-	1	21437900	21442355
1:21769362_0:AG	1	21769362	0	ENSSSCG00000004134	PEX3	1	21766000	21802182
1:21769460_0:AG	1	21769460	0	ENSSSCG00000004134	PEX3	1	21766000	21802182
1:21771639_0:AG	1	21771639	0	ENSSSCG00000004134	PEX3	1	21766000	21802182
1:21771648_0:AG	1	21771648	0	ENSSSCG00000004134	PEX3	1	21766000	21802182
1:21771652_0:AG	1	21771652	0	ENSSSCG00000004134	PEX3	1	21766000	21802182
1:21772173_0:AG	1	21772173	0	ENSSSCG00000004134	PEX3	1	21766000	21802182
1:21772174_0:AG	1	21772174	0	ENSSSCG00000004134	PEX3	1	21766000	21802182
1:21772340_0:AG	1	21772340	0	ENSSSCG00000004134	PEX3	1	21766000	21802182
1:22052114_0:AG	1	22052114	0	ENSSSCG00000004136	AIG1	1	21913239	22165083
1:22247588_1:AG	1	22247588	1	ENSSSCG00000060727	-	1	22246351	22250456
1:22282637_1:AG	1	22282637	1	ENSSSCG00000062594	-	1	22281294	22283893
1:22282644_1:AG	1	22282644	1	ENSSSCG00000062594	-	1	22281294	22283893
1:22320321_1:AG	1	22320321	1	ENSSSCG00000053034	-	1	22316135	22321554
1:22321446_1:AG	1	22321446	1	ENSSSCG00000053034	-	1	22316135	22321554
1:22322456_1:AG	1	22322456	1	ENSSSCG00000063525	-	1	22321940	22324177
1:22322515_1:AG	1	22322515	1	ENSSSCG00000063525	-	1	22321940	22324177
1:22712693_0:AG	1	22712693	0	ENSSSCG00000004139	ADGRG6	1	22662022	22801848
1:22712706_0:AG	1	22712706	0	ENSSSCG00000004139	ADGRG6	1	22662022	22801848
1:25529734_1:AG	1	25529734	1	ENSSSCG00000004146	REPS1	1	25481343	25565277
1:25529749_1:AG	1	25529749	1	ENSSSCG00000004146	REPS1	1	25481343	25565277
1:25549153_1:AG	1	25549153	1	ENSSSCG00000004146	REPS1	1	25481343	25565277
1:25556839_1:AG	1	25556839	1	ENSSSCG00000004146	REPS1	1	25481343	25565277
1:25925316_1:AG	1	25925316	1	ENSSSCG00000004149	NHSL1	1	25852032	25987833
1:26003544_0:AG	1	26003544	0	ENSSSCG00000004150	-	1	26001398	26011653
1:26003570_0:AG	1	26003570	0	ENSSSCG00000004150	-	1	26001398	26011653
1:26163001_0:AG	1	26163001	0	ENSSSCG00000022968	ARFGEF3	1	26076302	26255421
1:26184013_0:AG	1	26184013	0	ENSSSCG00000022968	ARFGEF3	1	26076302	26255421
1:26184015_0:AG	1	26184015	0	ENSSSCG00000022968	ARFGEF3	1	26076302	26255421
1:27043856_1:AG	1	27043856	1	ENSSSCG00000004156	IFNGR1	1	27037165	27061093
1:27404634_1:AG	1	27404634	1	ENSSSCG00000026041	MAP3K5	1	27380142	27600493
1:27571618_1:AG	1	27571618	1	ENSSSCG00000026041	MAP3K5	1	27380142	27600493
1:27661394_1:AG	1	27661394	1	ENSSSCG00000039049	MAP7	1	27606036	27782747
1:27661403_1:AG	1	27661403	1	ENSSSCG00000039049	MAP7	1	27606036	27782747
1:27888122_1:AG	1	27888122	1	ENSSSCG00000004163	BCLAF1	1	27872183	27902974
1:27888267_1:AG	1	27888267	1	ENSSSCG00000004163	BCLAF1	1	27872183	27902974
1:27923840_1:AG	1	27923840	1	ENSSSCG00000004164	MTFR2	1	27908824	28015101
1:27923851_1:AG	1	27923851	1	ENSSSCG00000004164	MTFR2	1	27908824	28015101
1:27923856_1:AG	1	27923856	1	ENSSSCG00000004164	MTFR2	1	27908824	28015101
1:28986808_1:AG	1	28986808	1	ENSSSCG00000060550	-	1	28968905	28988389
1:29062330_1:AG	1	29062330	1	ENSSSCG00000028115	ALDH8A1	1	29060701	29083143
1:29062332_1:AG	1	29062332	1	ENSSSCG00000028115	ALDH8A1	1	29060701	29083143
1:29062394_1:AG	1	29062394	1	ENSSSCG00000028115	ALDH8A1	1	29060701	29083143
1:29063012_1:AG	1	29063012	1	ENSSSCG00000028115	ALDH8A1	1	29060701	29083143
1:29063087_1:AG	1	29063087	1	ENSSSCG00000028115	ALDH8A1	1	29060701	29083143
1:29063098_1:AG	1	29063098	1	ENSSSCG00000028115	ALDH8A1	1	29060701	29083143
1:29063138_1:AG	1	29063138	1	ENSSSCG00000028115	ALDH8A1	1	29060701	29083143
1:29063146_1:AG	1	29063146	1	ENSSSCG00000028115	ALDH8A1	1	29060701	29083143
1:29063147_1:AG	1	29063147	1	ENSSSCG00000028115	ALDH8A1	1	29060701	29083143
1:29067142_1:AG	1	29067142	1	ENSSSCG00000028115	ALDH8A1	1	29060701	29083143
1:29077177_1:AG	1	29077177	1	ENSSSCG00000028115	ALDH8A1	1	29060701	29083143
1:29077185_1:AG	1	29077185	1	ENSSSCG00000028115	ALDH8A1	1	29060701	29083143
1:29077779_1:AG	1	29077779	1	ENSSSCG00000028115	ALDH8A1	1	29060701	29083143
1:29077787_1:AG	1	29077787	1	ENSSSCG00000028115	ALDH8A1	1	29060701	29083143
1:30954113_1:AG	1	30954113	1	ENSSSCG00000004178	SLC18B1	1	30923765	30954260
1:30954127_1:AG	1	30954127	1	ENSSSCG00000004178	SLC18B1	1	30923765	30954260
1:31366672_1:AG	1	31366672	1	ENSSSCG00000004191	MOXD1	1	31282506	31367779
1:31366940_1:AG	1	31366940	1	ENSSSCG00000004191	MOXD1	1	31282506	31367779
1:31366951_1:AG	1	31366951	1	ENSSSCG00000004191	MOXD1	1	31282506	31367779
1:31366956_1:AG	1	31366956	1	ENSSSCG00000004191	MOXD1	1	31282506	31367779
1:31367029_1:AG	1	31367029	1	ENSSSCG00000004191	MOXD1	1	31282506	31367779
1:31739262_0:AG	1	31739262	0	ENSSSCG00000004193	ENPP1	1	31722721	31796595
1:31740064_0:AG	1	31740064	0	ENSSSCG00000004193	ENPP1	1	31722721	31796595
1:31740065_0:AG	1	31740065	0	ENSSSCG00000004193	ENPP1	1	31722721	31796595
1:31870709_0:AG	1	31870709	0	ENSSSCG00000025992	ENPP3	1	31859960	31959837
1:31878565_0:AG	1	31878565	0	ENSSSCG00000025992	ENPP3	1	31859960	31959837
1:32008772_0:AG	1	32008772	0	ENSSSCG00000004195	ARG1	1	32006046	32028988
1:32008860_0:AG	1	32008860	0	ENSSSCG00000004195	ARG1	1	32006046	32028988
1:32009600_0:AG	1	32009600	0	ENSSSCG00000004195	ARG1	1	32006046	32028988
1:32009601_0:AG	1	32009601	0	ENSSSCG00000004195	ARG1	1	32006046	32028988
1:32009619_0:AG	1	32009619	0	ENSSSCG00000004195	ARG1	1	32006046	32028988
1:32009677_0:AG	1	32009677	0	ENSSSCG00000004195	ARG1	1	32006046	32028988
1:32421070_1:AG	1	32421070	1	ENSSSCG00000004199	EPB41L2	1	32418217	32630638
1:32427113_1:AG	1	32427113	1	ENSSSCG00000004199	EPB41L2	1	32418217	32630638
1:32591344_1:AG	1	32591344	1	ENSSSCG00000004199	EPB41L2	1	32418217	32630638
1:32595885_1:AG	1	32595885	1	ENSSSCG00000004199	EPB41L2	1	32418217	32630638
1:32595926_1:AG	1	32595926	1	ENSSSCG00000004199	EPB41L2	1	32418217	32630638
1:32597409_1:AG	1	32597409	1	ENSSSCG00000004199	EPB41L2	1	32418217	32630638
1:32597488_1:AG	1	32597488	1	ENSSSCG00000004199	EPB41L2	1	32418217	32630638
1:32597502_1:AG	1	32597502	1	ENSSSCG00000004199	EPB41L2	1	32418217	32630638
1:32597514_1:AG	1	32597514	1	ENSSSCG00000004199	EPB41L2	1	32418217	32630638
1:32622557_1:AG	1	32622557	1	ENSSSCG00000004199	EPB41L2	1	32418217	32630638
1:32624460_1:AG	1	32624460	1	ENSSSCG00000004199	EPB41L2	1	32418217	32630638
1:33661192_1:AG	1	33661192	1	ENSSSCG00000004205	ARHGAP18	1	33527734	33717966
1:33675440_0:AG	1	33675440	0	ENSSSCG00000004205	ARHGAP18	1	33527734	33717966
1:33692287_1:AG	1	33692287	1	ENSSSCG00000004205	ARHGAP18	1	33527734	33717966
1:33716761_1:AG	1	33716761	1	ENSSSCG00000004205	ARHGAP18	1	33527734	33717966
1:33831576_0:AG	1	33831576	0	ENSSSCG00000004207	-	1	33766747	33834975
1:34336028_0:AG	1	34336028	0	ENSSSCG00000033894	-	1	33866850	34359698
1:34727798_1:AG	1	34727798	1	ENSSSCG00000004209	PTPRK	1	34693368	35258699
1:34731834_1:AG	1	34731834	1	ENSSSCG00000004209	PTPRK	1	34693368	35258699
1:34731835_1:AG	1	34731835	1	ENSSSCG00000004209	PTPRK	1	34693368	35258699
1:34732511_1:AG	1	34732511	1	ENSSSCG00000004209	PTPRK	1	34693368	35258699
1:34756688_1:AG	1	34756688	1	ENSSSCG00000004209	PTPRK	1	34693368	35258699
1:34756695_1:AG	1	34756695	1	ENSSSCG00000004209	PTPRK	1	34693368	35258699
1:34756723_1:AG	1	34756723	1	ENSSSCG00000004209	PTPRK	1	34693368	35258699
1:34757192_1:AG	1	34757192	1	ENSSSCG00000004209	PTPRK	1	34693368	35258699
1:34757298_1:AG	1	34757298	1	ENSSSCG00000004209	PTPRK	1	34693368	35258699
1:34757492_1:AG	1	34757492	1	ENSSSCG00000004209	PTPRK	1	34693368	35258699
1:34757583_1:AG	1	34757583	1	ENSSSCG00000004209	PTPRK	1	34693368	35258699
1:34778821_1:AG	1	34778821	1	ENSSSCG00000004209	PTPRK	1	34693368	35258699
1:34822390_1:AG	1	34822390	1	ENSSSCG00000004209	PTPRK	1	34693368	35258699
1:34822397_1:AG	1	34822397	1	ENSSSCG00000004209	PTPRK	1	34693368	35258699
1:34832716_1:AG	1	34832716	1	ENSSSCG00000004209	PTPRK	1	34693368	35258699
1:34835473_1:AG	1	34835473	1	ENSSSCG00000004209	PTPRK	1	34693368	35258699
1:34835474_1:AG	1	34835474	1	ENSSSCG00000004209	PTPRK	1	34693368	35258699
1:34835475_1:AG	1	34835475	1	ENSSSCG00000004209	PTPRK	1	34693368	35258699
1:34862033_1:AG	1	34862033	1	ENSSSCG00000004209	PTPRK	1	34693368	35258699
1:34862078_1:AG	1	34862078	1	ENSSSCG00000004209	PTPRK	1	34693368	35258699
1:34862105_1:AG	1	34862105	1	ENSSSCG00000004209	PTPRK	1	34693368	35258699
1:34862798_1:AG	1	34862798	1	ENSSSCG00000004209	PTPRK	1	34693368	35258699
1:34862850_1:AG	1	34862850	1	ENSSSCG00000004209	PTPRK	1	34693368	35258699
1:34862877_1:AG	1	34862877	1	ENSSSCG00000004209	PTPRK	1	34693368	35258699
1:34924500_1:AG	1	34924500	1	ENSSSCG00000004209	PTPRK	1	34693368	35258699
1:34929281_1:AG	1	34929281	1	ENSSSCG00000004209	PTPRK	1	34693368	35258699
1:34929295_1:AG	1	34929295	1	ENSSSCG00000004209	PTPRK	1	34693368	35258699
1:34948256_1:AG	1	34948256	1	ENSSSCG00000004209	PTPRK	1	34693368	35258699
1:34948273_1:AG	1	34948273	1	ENSSSCG00000004209	PTPRK	1	34693368	35258699
1:34948518_1:AG	1	34948518	1	ENSSSCG00000004209	PTPRK	1	34693368	35258699
1:34948520_1:AG	1	34948520	1	ENSSSCG00000004209	PTPRK	1	34693368	35258699
1:34948528_1:AG	1	34948528	1	ENSSSCG00000004209	PTPRK	1	34693368	35258699
1:35039216_1:AG	1	35039216	1	ENSSSCG00000004209	PTPRK	1	34693368	35258699
1:35039229_1:AG	1	35039229	1	ENSSSCG00000004209	PTPRK	1	34693368	35258699
1:35042308_1:AG	1	35042308	1	ENSSSCG00000004209	PTPRK	1	34693368	35258699
1:35042390_1:AG	1	35042390	1	ENSSSCG00000004209	PTPRK	1	34693368	35258699
1:35042402_1:AG	1	35042402	1	ENSSSCG00000004209	PTPRK	1	34693368	35258699
1:35042404_1:AG	1	35042404	1	ENSSSCG00000004209	PTPRK	1	34693368	35258699
1:35046603_1:AG	1	35046603	1	ENSSSCG00000004209	PTPRK	1	34693368	35258699
1:35052361_1:AG	1	35052361	1	ENSSSCG00000004209	PTPRK	1	34693368	35258699
1:35052375_1:AG	1	35052375	1	ENSSSCG00000004209	PTPRK	1	34693368	35258699
1:35055058_1:AG	1	35055058	1	ENSSSCG00000004209	PTPRK	1	34693368	35258699
1:35055133_1:AG	1	35055133	1	ENSSSCG00000004209	PTPRK	1	34693368	35258699
1:35055177_1:AG	1	35055177	1	ENSSSCG00000004209	PTPRK	1	34693368	35258699
1:35055189_1:AG	1	35055189	1	ENSSSCG00000004209	PTPRK	1	34693368	35258699
1:35057063_1:AG	1	35057063	1	ENSSSCG00000004209	PTPRK	1	34693368	35258699
1:35075619_1:AG	1	35075619	1	ENSSSCG00000004209	PTPRK	1	34693368	35258699
1:35096782_1:AG	1	35096782	1	ENSSSCG00000004209	PTPRK	1	34693368	35258699
1:35121702_1:AG	1	35121702	1	ENSSSCG00000004209	PTPRK	1	34693368	35258699
1:35195547_1:AG	1	35195547	1	ENSSSCG00000004209	PTPRK	1	34693368	35258699
1:35865299_1:AG	1	35865299	1	ENSSSCG00000004216	ECHDC1	1	35853125	35909956
1:35915145_0:AG	1	35915145	0	ENSSSCG00000004217	RNF146	1	35909575	35926968
1:35915173_0:AG	1	35915173	0	ENSSSCG00000004217	RNF146	1	35909575	35926968
1:35915197_0:AG	1	35915197	0	ENSSSCG00000004217	RNF146	1	35909575	35926968
1:36951895_0:AG	1	36951895	0	ENSSSCG00000004220	TRMT11	1	36940334	37002056
1:37008563_0:AG	1	37008563	0	ENSSSCG00000004221	HINT3	1	37008504	37023935
1:37008574_0:AG	1	37008574	0	ENSSSCG00000004221	HINT3	1	37008504	37023935
1:37008592_0:AG	1	37008592	0	ENSSSCG00000004221	HINT3	1	37008504	37023935
1:37008593_0:AG	1	37008593	0	ENSSSCG00000004221	HINT3	1	37008504	37023935
1:37008714_0:AG	1	37008714	0	ENSSSCG00000004221	HINT3	1	37008504	37023935
1:37008762_0:AG	1	37008762	0	ENSSSCG00000004221	HINT3	1	37008504	37023935
1:37008774_0:AG	1	37008774	0	ENSSSCG00000004221	HINT3	1	37008504	37023935
1:37008775_0:AG	1	37008775	0	ENSSSCG00000004221	HINT3	1	37008504	37023935
1:37008776_0:AG	1	37008776	0	ENSSSCG00000004221	HINT3	1	37008504	37023935
1:37008781_0:AG	1	37008781	0	ENSSSCG00000004221	HINT3	1	37008504	37023935
1:37008786_0:AG	1	37008786	0	ENSSSCG00000004221	HINT3	1	37008504	37023935
1:37008788_0:AG	1	37008788	0	ENSSSCG00000004221	HINT3	1	37008504	37023935
1:37008791_0:AG	1	37008791	0	ENSSSCG00000004221	HINT3	1	37008504	37023935
1:37008793_0:AG	1	37008793	0	ENSSSCG00000004221	HINT3	1	37008504	37023935
1:37008888_0:AG	1	37008888	0	ENSSSCG00000004221	HINT3	1	37008504	37023935
1:37222739_0:AG	1	37222739	0	ENSSSCG00000004223	HEY2	1	37219883	37231385
1:37222750_0:AG	1	37222750	0	ENSSSCG00000004223	HEY2	1	37219883	37231385
1:37222752_0:AG	1	37222752	0	ENSSSCG00000004223	HEY2	1	37219883	37231385
1:37222765_0:AG	1	37222765	0	ENSSSCG00000004223	HEY2	1	37219883	37231385
1:37222770_0:AG	1	37222770	0	ENSSSCG00000004223	HEY2	1	37219883	37231385
1:37222775_0:AG	1	37222775	0	ENSSSCG00000004223	HEY2	1	37219883	37231385
1:37222824_0:AG	1	37222824	0	ENSSSCG00000004223	HEY2	1	37219883	37231385
1:37222848_0:AG	1	37222848	0	ENSSSCG00000004223	HEY2	1	37219883	37231385
1:37222870_0:AG	1	37222870	0	ENSSSCG00000004223	HEY2	1	37219883	37231385
1:37223402_0:AG	1	37223402	0	ENSSSCG00000004223	HEY2	1	37219883	37231385
1:37223424_0:AG	1	37223424	0	ENSSSCG00000004223	HEY2	1	37219883	37231385
1:37223441_0:AG	1	37223441	0	ENSSSCG00000004223	HEY2	1	37219883	37231385
1:37223444_0:AG	1	37223444	0	ENSSSCG00000004223	HEY2	1	37219883	37231385
1:37223451_0:AG	1	37223451	0	ENSSSCG00000004223	HEY2	1	37219883	37231385
1:37223456_0:AG	1	37223456	0	ENSSSCG00000004223	HEY2	1	37219883	37231385
1:37223484_0:AG	1	37223484	0	ENSSSCG00000004223	HEY2	1	37219883	37231385
1:37223495_0:AG	1	37223495	0	ENSSSCG00000004223	HEY2	1	37219883	37231385
1:37223502_0:AG	1	37223502	0	ENSSSCG00000004223	HEY2	1	37219883	37231385
1:37223516_0:AG	1	37223516	0	ENSSSCG00000004223	HEY2	1	37219883	37231385
1:37223532_0:AG	1	37223532	0	ENSSSCG00000004223	HEY2	1	37219883	37231385
1:37223533_0:AG	1	37223533	0	ENSSSCG00000004223	HEY2	1	37219883	37231385
1:37223581_0:AG	1	37223581	0	ENSSSCG00000004223	HEY2	1	37219883	37231385
1:37223589_0:AG	1	37223589	0	ENSSSCG00000004223	HEY2	1	37219883	37231385
1:37223593_0:AG	1	37223593	0	ENSSSCG00000004223	HEY2	1	37219883	37231385
1:37223594_0:AG	1	37223594	0	ENSSSCG00000004223	HEY2	1	37219883	37231385
1:37658678_1:AG	1	37658678	1	ENSSSCG00000004224	HDDC2	1	37640656	37662778
1:40137113_1:AG	1	40137113	1	ENSSSCG00000004237	SERINC1	1	40099328	40141541
1:41077766_1:AG	1	41077766	1	ENSSSCG00000004242	TBC1D32	1	41057838	41265375
1:41264566_1:AG	1	41264566	1	ENSSSCG00000004242	TBC1D32	1	41057838	41265375
1:43410118_1:AG	1	43410118	1	ENSSSCG00000004249	CEP85L	1	43392645	43563695
1:43412217_1:AG	1	43412217	1	ENSSSCG00000004249	CEP85L	1	43392645	43563695
1:43412600_1:AG	1	43412600	1	ENSSSCG00000004249	CEP85L	1	43392645	43563695
1:43442499_1:AG	1	43442499	1	ENSSSCG00000004249	CEP85L	1	43392645	43563695
1:43442578_1:AG	1	43442578	1	ENSSSCG00000004249	CEP85L	1	43392645	43563695
1:43442605_1:AG	1	43442605	1	ENSSSCG00000004249	CEP85L	1	43392645	43563695
1:43444731_1:AG	1	43444731	1	ENSSSCG00000004249	CEP85L	1	43392645	43563695
1:43444794_1:AG	1	43444794	1	ENSSSCG00000004249	CEP85L	1	43392645	43563695
1:43537808_1:AG	1	43537808	1	ENSSSCG00000004249	CEP85L	1	43392645	43563695
1:43537906_1:AG	1	43537906	1	ENSSSCG00000004249	CEP85L	1	43392645	43563695
1:43537989_1:AG	1	43537989	1	ENSSSCG00000004249	CEP85L	1	43392645	43563695
1:44168221_0:AG	1	44168221	0	ENSSSCG00000020885	NUS1	1	44156778	44186194
1:44168233_0:AG	1	44168233	0	ENSSSCG00000020885	NUS1	1	44156778	44186194
1:44168284_0:AG	1	44168284	0	ENSSSCG00000020885	NUS1	1	44156778	44186194
1:44168310_0:AG	1	44168310	0	ENSSSCG00000020885	NUS1	1	44156778	44186194
1:44168594_0:AG	1	44168594	0	ENSSSCG00000020885	NUS1	1	44156778	44186194
1:44168599_0:AG	1	44168599	0	ENSSSCG00000020885	NUS1	1	44156778	44186194
1:44249422_1:AG	1	44249422	1	ENSSSCG00000004253	GOPC	1	44239383	44287198
1:44267433_1:AG	1	44267433	1	ENSSSCG00000004253	GOPC	1	44239383	44287198
1:44946623_1:AG	1	44946623	1	ENSSSCG00000004263	ZUP1	1	44939951	44961145
1:44946624_1:AG	1	44946624	1	ENSSSCG00000004263	ZUP1	1	44939951	44961145
1:45021362_0:AG	1	45021362	0	ENSSSCG00000032533	-	1	45010227	45026102
1:45022033_0:AG	1	45022033	0	ENSSSCG00000032533	-	1	45010227	45026102
1:45174708_1:AG	1	45174708	1	ENSSSCG00000025941	PTP4A1	1	45170468	45180289
1:45177132_1:AG	1	45177132	1	ENSSSCG00000025941	PTP4A1	1	45170468	45180289
1:45240312_1:AG	1	45240312	1	ENSSSCG00000035259	PHF3	1	45219448	45296401
1:45241526_1:AG	1	45241526	1	ENSSSCG00000035259	PHF3	1	45219448	45296401
1:45289040_1:AG	1	45289040	1	ENSSSCG00000035259	PHF3	1	45219448	45296401
1:45289054_1:AG	1	45289054	1	ENSSSCG00000035259	PHF3	1	45219448	45296401
1:45289697_1:AG	1	45289697	1	ENSSSCG00000035259	PHF3	1	45219448	45296401
1:49884047_0:AG	1	49884047	0	ENSSSCG00000004272	LMBRD1	1	49868613	49977965
1:50126466_1:AG	1	50126466	1	ENSSSCG00000044472	COL19A1	1	50045065	50399969
1:50599950_1:AG	1	50599950	1	ENSSSCG00000004275	FAM135A	1	50579715	50716357
1:50648846_1:AG	1	50648846	1	ENSSSCG00000004275	FAM135A	1	50579715	50716357
1:50689954_1:AG	1	50689954	1	ENSSSCG00000004275	FAM135A	1	50579715	50716357
1:50689957_1:AG	1	50689957	1	ENSSSCG00000004275	FAM135A	1	50579715	50716357
1:50689964_1:AG	1	50689964	1	ENSSSCG00000004275	FAM135A	1	50579715	50716357
1:50737370_1:AG	1	50737370	1	ENSSSCG00000051834	SDHAF4	1	50721685	50738335
1:50737452_1:AG	1	50737452	1	ENSSSCG00000051834	SDHAF4	1	50721685	50738335
1:50858063_1:AG	1	50858063	1	ENSSSCG00000004276	SMAP1	1	50781689	50942991
1:50858064_1:AG	1	50858064	1	ENSSSCG00000004276	SMAP1	1	50781689	50942991
1:50858107_1:AG	1	50858107	1	ENSSSCG00000004276	SMAP1	1	50781689	50942991
1:51362499_0:AG	1	51362499	0	ENSSSCG00000058397	-	1	51360896	51363966
1:51362515_0:AG	1	51362515	0	ENSSSCG00000058397	-	1	51360896	51363966
1:51362516_0:AG	1	51362516	0	ENSSSCG00000058397	-	1	51360896	51363966
1:51362865_0:AG	1	51362865	0	ENSSSCG00000058397	-	1	51360896	51363966
1:51362878_0:AG	1	51362878	0	ENSSSCG00000058397	-	1	51360896	51363966
1:51362965_0:AG	1	51362965	0	ENSSSCG00000058397	-	1	51360896	51363966
1:51362966_0:AG	1	51362966	0	ENSSSCG00000058397	-	1	51360896	51363966
1:51362967_0:AG	1	51362967	0	ENSSSCG00000058397	-	1	51360896	51363966
1:51362974_0:AG	1	51362974	0	ENSSSCG00000058397	-	1	51360896	51363966
1:51362979_0:AG	1	51362979	0	ENSSSCG00000058397	-	1	51360896	51363966
1:51362996_0:AG	1	51362996	0	ENSSSCG00000058397	-	1	51360896	51363966
1:51410810_0:AG	1	51410810	0	ENSSSCG00000061089	-	1	51369469	51416164
1:51410812_0:AG	1	51410812	0	ENSSSCG00000061089	-	1	51369469	51416164
1:51412438_0:AG	1	51412438	0	ENSSSCG00000061089	-	1	51369469	51416164
1:51412456_0:AG	1	51412456	0	ENSSSCG00000061089	-	1	51369469	51416164
1:51412656_0:AG	1	51412656	0	ENSSSCG00000061089	-	1	51369469	51416164
1:52099507_1:AG	1	52099507	1	ENSSSCG00000004280	RIMS1	1	51785495	52244934
1:52574513_1:AG	1	52574513	1	ENSSSCG00000004281	KCNQ5	1	52435235	52939823
1:52574608_1:AG	1	52574608	1	ENSSSCG00000004281	KCNQ5	1	52435235	52939823
1:53258327_1:AG	1	53258327	1	ENSSSCG00000026943	MRAP2	1	53256006	53318107
1:53262493_1:AG	1	53262493	1	ENSSSCG00000026943	MRAP2	1	53256006	53318107
1:53267931_1:AG	1	53267931	1	ENSSSCG00000026943	MRAP2	1	53256006	53318107
1:53285384_1:AG	1	53285384	1	ENSSSCG00000026943	MRAP2	1	53256006	53318107
1:53285391_1:AG	1	53285391	1	ENSSSCG00000026943	MRAP2	1	53256006	53318107
1:54494799_0:AG	1	54494799	0	ENSSSCG00000004293	SNX14	1	54460640	54547216
1:54495337_0:AG	1	54495337	0	ENSSSCG00000004293	SNX14	1	54460640	54547216
1:54495391_0:AG	1	54495391	0	ENSSSCG00000004293	SNX14	1	54460640	54547216
1:54495820_0:AG	1	54495820	0	ENSSSCG00000004293	SNX14	1	54460640	54547216
1:54497394_0:AG	1	54497394	0	ENSSSCG00000004293	SNX14	1	54460640	54547216
1:54497396_0:AG	1	54497396	0	ENSSSCG00000004293	SNX14	1	54460640	54547216
1:54497423_0:AG	1	54497423	0	ENSSSCG00000004293	SNX14	1	54460640	54547216
1:54497430_0:AG	1	54497430	0	ENSSSCG00000004293	SNX14	1	54460640	54547216
1:54497431_0:AG	1	54497431	0	ENSSSCG00000004293	SNX14	1	54460640	54547216
1:54497449_0:AG	1	54497449	0	ENSSSCG00000004293	SNX14	1	54460640	54547216
1:54497692_0:AG	1	54497692	0	ENSSSCG00000004293	SNX14	1	54460640	54547216
1:54497710_0:AG	1	54497710	0	ENSSSCG00000004293	SNX14	1	54460640	54547216
1:54499508_0:AG	1	54499508	0	ENSSSCG00000004293	SNX14	1	54460640	54547216
1:54499525_0:AG	1	54499525	0	ENSSSCG00000004293	SNX14	1	54460640	54547216
1:54524542_0:AG	1	54524542	0	ENSSSCG00000004293	SNX14	1	54460640	54547216
1:54576121_0:AG	1	54576121	0	ENSSSCG00000004294	SYNCRIP	1	54563114	54598407
1:54576125_0:AG	1	54576125	0	ENSSSCG00000004294	SYNCRIP	1	54563114	54598407
1:54576145_0:AG	1	54576145	0	ENSSSCG00000004294	SYNCRIP	1	54563114	54598407
1:54587951_0:AG	1	54587951	0	ENSSSCG00000004294	SYNCRIP	1	54563114	54598407
1:54587958_0:AG	1	54587958	0	ENSSSCG00000004294	SYNCRIP	1	54563114	54598407
1:54587962_0:AG	1	54587962	0	ENSSSCG00000004294	SYNCRIP	1	54563114	54598407
1:54588746_0:AG	1	54588746	0	ENSSSCG00000004294	SYNCRIP	1	54563114	54598407
1:54588788_0:AG	1	54588788	0	ENSSSCG00000004294	SYNCRIP	1	54563114	54598407
1:54595152_0:AG	1	54595152	0	ENSSSCG00000004294	SYNCRIP	1	54563114	54598407
1:55675149_1:AG	1	55675149	1	ENSSSCG00000035281	ZNF292	1	55616957	55710827
1:55676538_1:AG	1	55676538	1	ENSSSCG00000035281	ZNF292	1	55616957	55710827
1:55676563_1:AG	1	55676563	1	ENSSSCG00000035281	ZNF292	1	55616957	55710827
1:55680485_1:AG	1	55680485	1	ENSSSCG00000035281	ZNF292	1	55616957	55710827
1:55687013_1:AG	1	55687013	1	ENSSSCG00000035281	ZNF292	1	55616957	55710827
1:55699162_1:AG	1	55699162	1	ENSSSCG00000035281	ZNF292	1	55616957	55710827
1:55699231_1:AG	1	55699231	1	ENSSSCG00000035281	ZNF292	1	55616957	55710827
1:55699233_1:AG	1	55699233	1	ENSSSCG00000035281	ZNF292	1	55616957	55710827
1:55699249_1:AG	1	55699249	1	ENSSSCG00000035281	ZNF292	1	55616957	55710827
1:55821699_1:AG	1	55821699	1	ENSSSCG00000004302	CFAP206	1	55821542	55854014
1:55874458_1:AG	1	55874458	1	ENSSSCG00000004304	SLC35A1	1	55859614	55895784
1:55892989_1:AG	1	55892989	1	ENSSSCG00000004304	SLC35A1	1	55859614	55895784
1:55893381_1:AG	1	55893381	1	ENSSSCG00000004304	SLC35A1	1	55859614	55895784
1:55930831_0:AG	1	55930831	0	ENSSSCG00000004303	RARS2	1	55893480	55982068
1:55944212_0:AG	1	55944212	0	ENSSSCG00000004303	RARS2	1	55893480	55982068
1:55944277_0:AG	1	55944277	0	ENSSSCG00000004303	RARS2	1	55893480	55982068
1:55945014_0:AG	1	55945014	0	ENSSSCG00000004303	RARS2	1	55893480	55982068
1:55945041_0:AG	1	55945041	0	ENSSSCG00000004303	RARS2	1	55893480	55982068
1:56048962_0:AG	1	56048962	0	ENSSSCG00000004307	-	1	56046327	56070163
1:56057901_0:AG	1	56057901	0	ENSSSCG00000004307	-	1	56046327	56070163
1:56058608_0:AG	1	56058608	0	ENSSSCG00000004307	-	1	56046327	56070163
1:56058927_0:AG	1	56058927	0	ENSSSCG00000004307	-	1	56046327	56070163
1:56059880_0:AG	1	56059880	0	ENSSSCG00000004307	-	1	56046327	56070163
1:56059925_0:AG	1	56059925	0	ENSSSCG00000004307	-	1	56046327	56070163
1:56060842_0:AG	1	56060842	0	ENSSSCG00000004307	-	1	56046327	56070163
1:56062381_0:AG	1	56062381	0	ENSSSCG00000004307	-	1	56046327	56070163
1:56063671_0:AG	1	56063671	0	ENSSSCG00000004307	-	1	56046327	56070163
1:56063727_0:AG	1	56063727	0	ENSSSCG00000004307	-	1	56046327	56070163
1:56689346_1:AG	1	56689346	1	ENSSSCG00000029003	-	1	56689068	56689709
1:56929962_0:AG	1	56929962	0	ENSSSCG00000004311	RNGTT	1	56852866	57061972
1:56986287_0:AG	1	56986287	0	ENSSSCG00000004311	RNGTT	1	56852866	57061972
1:57134067_1:AG	1	57134067	1	ENSSSCG00000039953	PNRC1	1	57128303	57136135
1:57134086_1:AG	1	57134086	1	ENSSSCG00000039953	PNRC1	1	57128303	57136135
1:57134088_1:AG	1	57134088	1	ENSSSCG00000039953	PNRC1	1	57128303	57136135
1:57134194_1:AG	1	57134194	1	ENSSSCG00000039953	PNRC1	1	57128303	57136135
1:57134195_1:AG	1	57134195	1	ENSSSCG00000039953	PNRC1	1	57128303	57136135
1:57135969_1:AG	1	57135969	1	ENSSSCG00000039953	PNRC1	1	57128303	57136135
1:57135980_1:AG	1	57135980	1	ENSSSCG00000039953	PNRC1	1	57128303	57136135
1:57136057_1:AG	1	57136057	1	ENSSSCG00000039953	PNRC1	1	57128303	57136135
1:57143261_1:AG	1	57143261	1	ENSSSCG00000051930	-	1	57139618	57143380
1:57150831_1:AG	1	57150831	1	ENSSSCG00000032781	SRSF12	1	57148582	57165689
1:57151168_1:AG	1	57151168	1	ENSSSCG00000032781	SRSF12	1	57148582	57165689
1:57151177_1:AG	1	57151177	1	ENSSSCG00000032781	SRSF12	1	57148582	57165689
1:57195214_1:AG	1	57195214	1	ENSSSCG00000004314	PM20D2	1	57188336	57219233
1:57216209_1:AG	1	57216209	1	ENSSSCG00000004314	PM20D2	1	57188336	57219233
1:57217916_1:AG	1	57217916	1	ENSSSCG00000004314	PM20D2	1	57188336	57219233
1:57338060_0:AG	1	57338060	0	ENSSSCG00000004317	UBE2J1	1	57337082	57364389
1:57338072_0:AG	1	57338072	0	ENSSSCG00000004317	UBE2J1	1	57337082	57364389
1:57338082_0:AG	1	57338082	0	ENSSSCG00000004317	UBE2J1	1	57337082	57364389
1:57338084_0:AG	1	57338084	0	ENSSSCG00000004317	UBE2J1	1	57337082	57364389
1:57338090_0:AG	1	57338090	0	ENSSSCG00000004317	UBE2J1	1	57337082	57364389
1:57338128_0:AG	1	57338128	0	ENSSSCG00000004317	UBE2J1	1	57337082	57364389
1:57338129_0:AG	1	57338129	0	ENSSSCG00000004317	UBE2J1	1	57337082	57364389
1:57338181_0:AG	1	57338181	0	ENSSSCG00000004317	UBE2J1	1	57337082	57364389
1:57339275_0:AG	1	57339275	0	ENSSSCG00000004317	UBE2J1	1	57337082	57364389
1:57644931_1:AG	1	57644931	1	ENSSSCG00000004322	ANKRD6	1	57438000	57645957
1:57645005_1:AG	1	57645005	1	ENSSSCG00000004322	ANKRD6	1	57438000	57645957
1:57645010_1:AG	1	57645010	1	ENSSSCG00000004322	ANKRD6	1	57438000	57645957
1:57706100_0:AG	1	57706100	0	ENSSSCG00000004328	MDN1	1	57660224	57826350
1:57706279_0:AG	1	57706279	0	ENSSSCG00000004328	MDN1	1	57660224	57826350
1:58531632_0:AG	1	58531632	0	ENSSSCG00000004334	MAP3K7	1	58481956	58548057
1:60882252_0:AG	1	60882252	0	ENSSSCG00000004336	EPHA7	1	60771572	60944038
1:64447833_0:AG	1	64447833	0	ENSSSCG00000004344	MMS22L	1	64306073	64459904
1:64447886_0:AG	1	64447886	0	ENSSSCG00000004344	MMS22L	1	64306073	64459904
1:66321893_0:AG	1	66321893	0	ENSSSCG00000004349	COQ3	1	66232181	66346575
1:66322150_0:AG	1	66322150	0	ENSSSCG00000004349	COQ3	1	66232181	66346575
1:66322152_0:AG	1	66322152	0	ENSSSCG00000004349	COQ3	1	66232181	66346575
1:66322160_0:AG	1	66322160	0	ENSSSCG00000004349	COQ3	1	66232181	66346575
1:66322591_0:AG	1	66322591	0	ENSSSCG00000004349	COQ3	1	66232181	66346575
1:66322601_0:AG	1	66322601	0	ENSSSCG00000004349	COQ3	1	66232181	66346575
1:66322965_0:AG	1	66322965	0	ENSSSCG00000004349	COQ3	1	66232181	66346575
1:66322966_0:AG	1	66322966	0	ENSSSCG00000004349	COQ3	1	66232181	66346575
1:66323396_0:AG	1	66323396	0	ENSSSCG00000004349	COQ3	1	66232181	66346575
1:66323403_0:AG	1	66323403	0	ENSSSCG00000004349	COQ3	1	66232181	66346575
1:66323691_0:AG	1	66323691	0	ENSSSCG00000004349	COQ3	1	66232181	66346575
1:66323745_0:AG	1	66323745	0	ENSSSCG00000004349	COQ3	1	66232181	66346575
1:66323763_0:AG	1	66323763	0	ENSSSCG00000004349	COQ3	1	66232181	66346575
1:66353193_0:AG	1	66353193	0	ENSSSCG00000037594	PNISR	1	66350969	66381454
1:66353198_0:AG	1	66353198	0	ENSSSCG00000037594	PNISR	1	66350969	66381454
1:66353199_0:AG	1	66353199	0	ENSSSCG00000037594	PNISR	1	66350969	66381454
1:66366868_0:AG	1	66366868	0	ENSSSCG00000037594	PNISR	1	66350969	66381454
1:66366985_0:AG	1	66366985	0	ENSSSCG00000037594	PNISR	1	66350969	66381454
1:66367259_0:AG	1	66367259	0	ENSSSCG00000037594	PNISR	1	66350969	66381454
1:66367264_0:AG	1	66367264	0	ENSSSCG00000037594	PNISR	1	66350969	66381454
1:66367269_0:AG	1	66367269	0	ENSSSCG00000037594	PNISR	1	66350969	66381454
1:66388943_0:AG	1	66388943	0	ENSSSCG00000004351	USP45	1	66387608	66454737
1:66388953_0:AG	1	66388953	0	ENSSSCG00000004351	USP45	1	66387608	66454737
1:66390415_0:AG	1	66390415	0	ENSSSCG00000004351	USP45	1	66387608	66454737
1:66402216_0:AG	1	66402216	0	ENSSSCG00000004351	USP45	1	66387608	66454737
1:66402303_0:AG	1	66402303	0	ENSSSCG00000004351	USP45	1	66387608	66454737
1:66464878_1:AG	1	66464878	1	ENSSSCG00000038757	-	1	66459987	66467850
1:66464899_1:AG	1	66464899	1	ENSSSCG00000038757	-	1	66459987	66467850
1:66464902_1:AG	1	66464902	1	ENSSSCG00000038757	-	1	66459987	66467850
1:66464903_1:AG	1	66464903	1	ENSSSCG00000038757	-	1	66459987	66467850
1:66464921_1:AG	1	66464921	1	ENSSSCG00000038757	-	1	66459987	66467850
1:66464923_1:AG	1	66464923	1	ENSSSCG00000038757	-	1	66459987	66467850
1:66464931_1:AG	1	66464931	1	ENSSSCG00000038757	-	1	66459987	66467850
1:66464974_1:AG	1	66464974	1	ENSSSCG00000038757	-	1	66459987	66467850
1:66464989_1:AG	1	66464989	1	ENSSSCG00000038757	-	1	66459987	66467850
1:66464997_1:AG	1	66464997	1	ENSSSCG00000038757	-	1	66459987	66467850
1:66464998_1:AG	1	66464998	1	ENSSSCG00000038757	-	1	66459987	66467850
1:66465022_1:AG	1	66465022	1	ENSSSCG00000038757	-	1	66459987	66467850
1:66465209_1:AG	1	66465209	1	ENSSSCG00000038757	-	1	66459987	66467850
1:66465216_1:AG	1	66465216	1	ENSSSCG00000038757	-	1	66459987	66467850
1:66465233_1:AG	1	66465233	1	ENSSSCG00000038757	-	1	66459987	66467850
1:66465234_1:AG	1	66465234	1	ENSSSCG00000038757	-	1	66459987	66467850
1:66465241_1:AG	1	66465241	1	ENSSSCG00000038757	-	1	66459987	66467850
1:66465242_1:AG	1	66465242	1	ENSSSCG00000038757	-	1	66459987	66467850
1:66465257_1:AG	1	66465257	1	ENSSSCG00000038757	-	1	66459987	66467850
1:66465264_1:AG	1	66465264	1	ENSSSCG00000038757	-	1	66459987	66467850
1:66465294_1:AG	1	66465294	1	ENSSSCG00000038757	-	1	66459987	66467850
1:66465315_1:AG	1	66465315	1	ENSSSCG00000038757	-	1	66459987	66467850
1:66465322_1:AG	1	66465322	1	ENSSSCG00000038757	-	1	66459987	66467850
1:66465334_1:AG	1	66465334	1	ENSSSCG00000038757	-	1	66459987	66467850
1:66466017_1:AG	1	66466017	1	ENSSSCG00000038757	-	1	66459987	66467850
1:66466018_1:AG	1	66466018	1	ENSSSCG00000038757	-	1	66459987	66467850
1:66466056_1:AG	1	66466056	1	ENSSSCG00000038757	-	1	66459987	66467850
1:66466060_1:AG	1	66466060	1	ENSSSCG00000038757	-	1	66459987	66467850
1:66466061_1:AG	1	66466061	1	ENSSSCG00000038757	-	1	66459987	66467850
1:66466543_1:AG	1	66466543	1	ENSSSCG00000038757	-	1	66459987	66467850
1:66466545_1:AG	1	66466545	1	ENSSSCG00000038757	-	1	66459987	66467850
1:66466549_1:AG	1	66466549	1	ENSSSCG00000038757	-	1	66459987	66467850
1:66466557_1:AG	1	66466557	1	ENSSSCG00000038757	-	1	66459987	66467850
1:66466562_1:AG	1	66466562	1	ENSSSCG00000038757	-	1	66459987	66467850
1:66466582_1:AG	1	66466582	1	ENSSSCG00000038757	-	1	66459987	66467850
1:66466589_1:AG	1	66466589	1	ENSSSCG00000038757	-	1	66459987	66467850
1:66466594_1:AG	1	66466594	1	ENSSSCG00000038757	-	1	66459987	66467850
1:66466635_1:AG	1	66466635	1	ENSSSCG00000038757	-	1	66459987	66467850
1:66466642_1:AG	1	66466642	1	ENSSSCG00000038757	-	1	66459987	66467850
1:66466645_1:AG	1	66466645	1	ENSSSCG00000038757	-	1	66459987	66467850
1:66466683_1:AG	1	66466683	1	ENSSSCG00000038757	-	1	66459987	66467850
1:66466684_1:AG	1	66466684	1	ENSSSCG00000038757	-	1	66459987	66467850
1:66466732_1:AG	1	66466732	1	ENSSSCG00000038757	-	1	66459987	66467850
1:66466736_1:AG	1	66466736	1	ENSSSCG00000038757	-	1	66459987	66467850
1:66466962_1:AG	1	66466962	1	ENSSSCG00000038757	-	1	66459987	66467850
1:66466975_1:AG	1	66466975	1	ENSSSCG00000038757	-	1	66459987	66467850
1:66467067_1:AG	1	66467067	1	ENSSSCG00000038757	-	1	66459987	66467850
1:66467076_1:AG	1	66467076	1	ENSSSCG00000038757	-	1	66459987	66467850
1:66467078_1:AG	1	66467078	1	ENSSSCG00000038757	-	1	66459987	66467850
1:66467085_1:AG	1	66467085	1	ENSSSCG00000038757	-	1	66459987	66467850
1:66467089_1:AG	1	66467089	1	ENSSSCG00000038757	-	1	66459987	66467850
1:66467091_1:AG	1	66467091	1	ENSSSCG00000038757	-	1	66459987	66467850
1:66467124_1:AG	1	66467124	1	ENSSSCG00000038757	-	1	66459987	66467850
1:66467129_1:AG	1	66467129	1	ENSSSCG00000038757	-	1	66459987	66467850
1:66467132_1:AG	1	66467132	1	ENSSSCG00000038757	-	1	66459987	66467850
1:66467138_1:AG	1	66467138	1	ENSSSCG00000038757	-	1	66459987	66467850
1:66467156_1:AG	1	66467156	1	ENSSSCG00000038757	-	1	66459987	66467850
1:66467165_1:AG	1	66467165	1	ENSSSCG00000038757	-	1	66459987	66467850
1:66467173_1:AG	1	66467173	1	ENSSSCG00000038757	-	1	66459987	66467850
1:66467180_1:AG	1	66467180	1	ENSSSCG00000038757	-	1	66459987	66467850
1:66489251_0:AG	1	66489251	0	ENSSSCG00000004353	CCNC	1	66471782	66499188
1:66579176_0:AG	1	66579176	0	ENSSSCG00000004355	-	1	66579143	66579910
1:71081357_0:AG	1	71081357	0	ENSSSCG00000004364	HACE1	1	70993342	71105012
1:74338885_0:AG	1	74338885	0	ENSSSCG00000004385	SNX3	1	74306455	74349335
1:74338928_0:AG	1	74338928	0	ENSSSCG00000004385	SNX3	1	74306455	74349335
1:74338935_0:AG	1	74338935	0	ENSSSCG00000004385	SNX3	1	74306455	74349335
1:74338936_0:AG	1	74338936	0	ENSSSCG00000004385	SNX3	1	74306455	74349335
1:74338944_0:AG	1	74338944	0	ENSSSCG00000004385	SNX3	1	74306455	74349335
1:74471699_1:AG	1	74471699	1	ENSSSCG00000040199	AFG1L	1	74367617	74591853
1:74471726_1:AG	1	74471726	1	ENSSSCG00000040199	AFG1L	1	74367617	74591853
1:74633468_1:AG	1	74633468	1	ENSSSCG00000004387	FOXO3	1	74628218	74760325
1:74633473_1:AG	1	74633473	1	ENSSSCG00000004387	FOXO3	1	74628218	74760325
1:74633485_1:AG	1	74633485	1	ENSSSCG00000004387	FOXO3	1	74628218	74760325
1:74637005_1:AG	1	74637005	1	ENSSSCG00000004387	FOXO3	1	74628218	74760325
1:74637864_1:AG	1	74637864	1	ENSSSCG00000004387	FOXO3	1	74628218	74760325
1:74639459_1:AG	1	74639459	1	ENSSSCG00000004387	FOXO3	1	74628218	74760325
1:74639466_1:AG	1	74639466	1	ENSSSCG00000004387	FOXO3	1	74628218	74760325
1:74639545_1:AG	1	74639545	1	ENSSSCG00000004387	FOXO3	1	74628218	74760325
1:74640558_1:AG	1	74640558	1	ENSSSCG00000004387	FOXO3	1	74628218	74760325
1:74640577_1:AG	1	74640577	1	ENSSSCG00000004387	FOXO3	1	74628218	74760325
1:74641403_1:AG	1	74641403	1	ENSSSCG00000004387	FOXO3	1	74628218	74760325
1:74641448_1:AG	1	74641448	1	ENSSSCG00000004387	FOXO3	1	74628218	74760325
1:74641449_1:AG	1	74641449	1	ENSSSCG00000004387	FOXO3	1	74628218	74760325
1:74641525_1:AG	1	74641525	1	ENSSSCG00000004387	FOXO3	1	74628218	74760325
1:74646012_1:AG	1	74646012	1	ENSSSCG00000004387	FOXO3	1	74628218	74760325
1:74646440_1:AG	1	74646440	1	ENSSSCG00000004387	FOXO3	1	74628218	74760325
1:74651631_1:AG	1	74651631	1	ENSSSCG00000004387	FOXO3	1	74628218	74760325
1:74651653_1:AG	1	74651653	1	ENSSSCG00000004387	FOXO3	1	74628218	74760325
1:74651674_1:AG	1	74651674	1	ENSSSCG00000004387	FOXO3	1	74628218	74760325
1:74651678_1:AG	1	74651678	1	ENSSSCG00000004387	FOXO3	1	74628218	74760325
1:74651686_1:AG	1	74651686	1	ENSSSCG00000004387	FOXO3	1	74628218	74760325
1:74651693_1:AG	1	74651693	1	ENSSSCG00000004387	FOXO3	1	74628218	74760325
1:74651697_1:AG	1	74651697	1	ENSSSCG00000004387	FOXO3	1	74628218	74760325
1:74651750_1:AG	1	74651750	1	ENSSSCG00000004387	FOXO3	1	74628218	74760325
1:74651763_1:AG	1	74651763	1	ENSSSCG00000004387	FOXO3	1	74628218	74760325
1:74651776_1:AG	1	74651776	1	ENSSSCG00000004387	FOXO3	1	74628218	74760325
1:74652015_1:AG	1	74652015	1	ENSSSCG00000004387	FOXO3	1	74628218	74760325
1:74652046_1:AG	1	74652046	1	ENSSSCG00000004387	FOXO3	1	74628218	74760325
1:74652047_1:AG	1	74652047	1	ENSSSCG00000004387	FOXO3	1	74628218	74760325
1:74652077_1:AG	1	74652077	1	ENSSSCG00000004387	FOXO3	1	74628218	74760325
1:74652102_1:AG	1	74652102	1	ENSSSCG00000004387	FOXO3	1	74628218	74760325
1:74652123_1:AG	1	74652123	1	ENSSSCG00000004387	FOXO3	1	74628218	74760325
1:74652128_1:AG	1	74652128	1	ENSSSCG00000004387	FOXO3	1	74628218	74760325
1:74652131_1:AG	1	74652131	1	ENSSSCG00000004387	FOXO3	1	74628218	74760325
1:74652135_1:AG	1	74652135	1	ENSSSCG00000004387	FOXO3	1	74628218	74760325
1:74652149_1:AG	1	74652149	1	ENSSSCG00000004387	FOXO3	1	74628218	74760325
1:74653110_1:AG	1	74653110	1	ENSSSCG00000004387	FOXO3	1	74628218	74760325
1:74653113_1:AG	1	74653113	1	ENSSSCG00000004387	FOXO3	1	74628218	74760325
1:74653121_1:AG	1	74653121	1	ENSSSCG00000004387	FOXO3	1	74628218	74760325
1:74653136_1:AG	1	74653136	1	ENSSSCG00000004387	FOXO3	1	74628218	74760325
1:74653139_1:AG	1	74653139	1	ENSSSCG00000004387	FOXO3	1	74628218	74760325
1:74653143_1:AG	1	74653143	1	ENSSSCG00000004387	FOXO3	1	74628218	74760325
1:74653158_1:AG	1	74653158	1	ENSSSCG00000004387	FOXO3	1	74628218	74760325
1:74653159_1:AG	1	74653159	1	ENSSSCG00000004387	FOXO3	1	74628218	74760325
1:74653172_1:AG	1	74653172	1	ENSSSCG00000004387	FOXO3	1	74628218	74760325
1:74653999_1:AG	1	74653999	1	ENSSSCG00000004387	FOXO3	1	74628218	74760325
1:74654020_1:AG	1	74654020	1	ENSSSCG00000004387	FOXO3	1	74628218	74760325
1:74654036_1:AG	1	74654036	1	ENSSSCG00000004387	FOXO3	1	74628218	74760325
1:74654042_1:AG	1	74654042	1	ENSSSCG00000004387	FOXO3	1	74628218	74760325
1:74654046_1:AG	1	74654046	1	ENSSSCG00000004387	FOXO3	1	74628218	74760325
1:74654058_1:AG	1	74654058	1	ENSSSCG00000004387	FOXO3	1	74628218	74760325
1:74654059_1:AG	1	74654059	1	ENSSSCG00000004387	FOXO3	1	74628218	74760325
1:74654063_1:AG	1	74654063	1	ENSSSCG00000004387	FOXO3	1	74628218	74760325
1:74659075_1:AG	1	74659075	1	ENSSSCG00000004387	FOXO3	1	74628218	74760325
1:74659094_1:AG	1	74659094	1	ENSSSCG00000004387	FOXO3	1	74628218	74760325
1:74659945_1:AG	1	74659945	1	ENSSSCG00000004387	FOXO3	1	74628218	74760325
1:74660007_1:AG	1	74660007	1	ENSSSCG00000004387	FOXO3	1	74628218	74760325
1:74660013_1:AG	1	74660013	1	ENSSSCG00000004387	FOXO3	1	74628218	74760325
1:74673434_1:AG	1	74673434	1	ENSSSCG00000004387	FOXO3	1	74628218	74760325
1:74673459_1:AG	1	74673459	1	ENSSSCG00000004387	FOXO3	1	74628218	74760325
1:74679231_1:AG	1	74679231	1	ENSSSCG00000004387	FOXO3	1	74628218	74760325
1:74679246_1:AG	1	74679246	1	ENSSSCG00000004387	FOXO3	1	74628218	74760325
1:74679698_1:AG	1	74679698	1	ENSSSCG00000004387	FOXO3	1	74628218	74760325
1:74680851_1:AG	1	74680851	1	ENSSSCG00000004387	FOXO3	1	74628218	74760325
1:74680890_1:AG	1	74680890	1	ENSSSCG00000004387	FOXO3	1	74628218	74760325
1:74682878_1:AG	1	74682878	1	ENSSSCG00000004387	FOXO3	1	74628218	74760325
1:74682898_1:AG	1	74682898	1	ENSSSCG00000004387	FOXO3	1	74628218	74760325
1:74682916_1:AG	1	74682916	1	ENSSSCG00000004387	FOXO3	1	74628218	74760325
1:74682956_1:AG	1	74682956	1	ENSSSCG00000004387	FOXO3	1	74628218	74760325
1:74692645_1:AG	1	74692645	1	ENSSSCG00000004387	FOXO3	1	74628218	74760325
1:74694048_1:AG	1	74694048	1	ENSSSCG00000004387	FOXO3	1	74628218	74760325
1:74694058_1:AG	1	74694058	1	ENSSSCG00000004387	FOXO3	1	74628218	74760325
1:74694082_1:AG	1	74694082	1	ENSSSCG00000004387	FOXO3	1	74628218	74760325
1:74694159_1:AG	1	74694159	1	ENSSSCG00000004387	FOXO3	1	74628218	74760325
1:74694872_1:AG	1	74694872	1	ENSSSCG00000004387	FOXO3	1	74628218	74760325
1:74707519_1:AG	1	74707519	1	ENSSSCG00000004387	FOXO3	1	74628218	74760325
1:74710743_1:AG	1	74710743	1	ENSSSCG00000004387	FOXO3	1	74628218	74760325
1:74712172_1:AG	1	74712172	1	ENSSSCG00000004387	FOXO3	1	74628218	74760325
1:74712198_1:AG	1	74712198	1	ENSSSCG00000004387	FOXO3	1	74628218	74760325
1:74720452_1:AG	1	74720452	1	ENSSSCG00000004387	FOXO3	1	74628218	74760325
1:74744937_1:AG	1	74744937	1	ENSSSCG00000004387	FOXO3	1	74628218	74760325
1:74744982_1:AG	1	74744982	1	ENSSSCG00000004387	FOXO3	1	74628218	74760325
1:74745013_1:AG	1	74745013	1	ENSSSCG00000004387	FOXO3	1	74628218	74760325
1:74745763_1:AG	1	74745763	1	ENSSSCG00000004387	FOXO3	1	74628218	74760325
1:74747417_1:AG	1	74747417	1	ENSSSCG00000004387	FOXO3	1	74628218	74760325
1:74748725_1:AG	1	74748725	1	ENSSSCG00000004387	FOXO3	1	74628218	74760325
1:74748738_1:AG	1	74748738	1	ENSSSCG00000004387	FOXO3	1	74628218	74760325
1:75034197_1:AG	1	75034197	1	ENSSSCG00000004388	ARMC2	1	74923868	75043060
1:75073338_0:AG	1	75073338	0	ENSSSCG00000004390	SESN1	1	75056734	75088954
1:75073357_0:AG	1	75073357	0	ENSSSCG00000004390	SESN1	1	75056734	75088954
1:75073363_0:AG	1	75073363	0	ENSSSCG00000004390	SESN1	1	75056734	75088954
1:75073376_0:AG	1	75073376	0	ENSSSCG00000004390	SESN1	1	75056734	75088954
1:75073459_0:AG	1	75073459	0	ENSSSCG00000004390	SESN1	1	75056734	75088954
1:75075099_0:AG	1	75075099	0	ENSSSCG00000004390	SESN1	1	75056734	75088954
1:75075122_0:AG	1	75075122	0	ENSSSCG00000004390	SESN1	1	75056734	75088954
1:75076658_0:AG	1	75076658	0	ENSSSCG00000004390	SESN1	1	75056734	75088954
1:75076669_0:AG	1	75076669	0	ENSSSCG00000004390	SESN1	1	75056734	75088954
1:75076671_0:AG	1	75076671	0	ENSSSCG00000004390	SESN1	1	75056734	75088954
1:75076677_0:AG	1	75076677	0	ENSSSCG00000004390	SESN1	1	75056734	75088954
1:75076708_0:AG	1	75076708	0	ENSSSCG00000004390	SESN1	1	75056734	75088954
1:75451180_0:AG	1	75451180	0	ENSSSCG00000004414	CD164	1	75441575	75458145
1:75451190_0:AG	1	75451190	0	ENSSSCG00000004414	CD164	1	75441575	75458145
1:75451214_0:AG	1	75451214	0	ENSSSCG00000004414	CD164	1	75441575	75458145
1:75452008_0:AG	1	75452008	0	ENSSSCG00000004414	CD164	1	75441575	75458145
1:75505208_0:AG	1	75505208	0	ENSSSCG00000004413	PPIL6	1	75463222	75508244
1:75505222_0:AG	1	75505222	0	ENSSSCG00000004413	PPIL6	1	75463222	75508244
1:75811272_1:AG	1	75811272	1	ENSSSCG00000004405	FIG4	1	75694151	75847528
1:75811277_1:AG	1	75811277	1	ENSSSCG00000004405	FIG4	1	75694151	75847528
1:76222605_0:AG	1	76222605	0	ENSSSCG00000004403	CDC40	1	76179164	76232959
1:76229297_0:AG	1	76229297	0	ENSSSCG00000004403	CDC40	1	76179164	76232959
1:76231050_0:AG	1	76231050	0	ENSSSCG00000004403	CDC40	1	76179164	76232959
1:76248612_0:AG	1	76248612	0	ENSSSCG00000004402	METTL24	1	76245825	76367780
1:76248631_0:AG	1	76248631	0	ENSSSCG00000004402	METTL24	1	76245825	76367780
1:76248672_0:AG	1	76248672	0	ENSSSCG00000004402	METTL24	1	76245825	76367780
1:76248678_0:AG	1	76248678	0	ENSSSCG00000004402	METTL24	1	76245825	76367780
1:76248681_0:AG	1	76248681	0	ENSSSCG00000004402	METTL24	1	76245825	76367780
1:76248689_0:AG	1	76248689	0	ENSSSCG00000004402	METTL24	1	76245825	76367780
1:76248714_0:AG	1	76248714	0	ENSSSCG00000004402	METTL24	1	76245825	76367780
1:76248737_0:AG	1	76248737	0	ENSSSCG00000004402	METTL24	1	76245825	76367780
1:76248753_0:AG	1	76248753	0	ENSSSCG00000004402	METTL24	1	76245825	76367780
1:76249848_0:AG	1	76249848	0	ENSSSCG00000004402	METTL24	1	76245825	76367780
1:76249856_0:AG	1	76249856	0	ENSSSCG00000004402	METTL24	1	76245825	76367780
1:76249868_0:AG	1	76249868	0	ENSSSCG00000004402	METTL24	1	76245825	76367780
1:76249880_0:AG	1	76249880	0	ENSSSCG00000004402	METTL24	1	76245825	76367780
1:76249901_0:AG	1	76249901	0	ENSSSCG00000004402	METTL24	1	76245825	76367780
1:76249908_0:AG	1	76249908	0	ENSSSCG00000004402	METTL24	1	76245825	76367780
1:76249940_0:AG	1	76249940	0	ENSSSCG00000004402	METTL24	1	76245825	76367780
1:76249946_0:AG	1	76249946	0	ENSSSCG00000004402	METTL24	1	76245825	76367780
1:76249956_0:AG	1	76249956	0	ENSSSCG00000004402	METTL24	1	76245825	76367780
1:76250330_0:AG	1	76250330	0	ENSSSCG00000004402	METTL24	1	76245825	76367780
1:76250354_0:AG	1	76250354	0	ENSSSCG00000004402	METTL24	1	76245825	76367780
1:76250357_0:AG	1	76250357	0	ENSSSCG00000004402	METTL24	1	76245825	76367780
1:76250390_0:AG	1	76250390	0	ENSSSCG00000004402	METTL24	1	76245825	76367780
1:76250407_0:AG	1	76250407	0	ENSSSCG00000004402	METTL24	1	76245825	76367780
1:76250430_0:AG	1	76250430	0	ENSSSCG00000004402	METTL24	1	76245825	76367780
1:76250437_0:AG	1	76250437	0	ENSSSCG00000004402	METTL24	1	76245825	76367780
1:76250438_0:AG	1	76250438	0	ENSSSCG00000004402	METTL24	1	76245825	76367780
1:76598228_0:AG	1	76598228	0	ENSSSCG00000037424	CDK19	1	76589052	76793278
1:76768744_0:AG	1	76768744	0	ENSSSCG00000037424	CDK19	1	76589052	76793278
1:76768747_0:AG	1	76768747	0	ENSSSCG00000037424	CDK19	1	76589052	76793278
1:76768780_0:AG	1	76768780	0	ENSSSCG00000037424	CDK19	1	76589052	76793278
1:76768798_0:AG	1	76768798	0	ENSSSCG00000037424	CDK19	1	76589052	76793278
1:76769519_0:AG	1	76769519	0	ENSSSCG00000037424	CDK19	1	76589052	76793278
1:76847636_1:AG	1	76847636	1	ENSSSCG00000004392	-	1	76839734	76863722
1:76847699_1:AG	1	76847699	1	ENSSSCG00000004392	-	1	76839734	76863722
1:76847725_1:AG	1	76847725	1	ENSSSCG00000004392	-	1	76839734	76863722
1:76847731_1:AG	1	76847731	1	ENSSSCG00000004392	-	1	76839734	76863722
1:76847752_1:AG	1	76847752	1	ENSSSCG00000004392	-	1	76839734	76863722
1:76852694_1:AG	1	76852694	1	ENSSSCG00000004392	-	1	76839734	76863722
1:77015162_1:AG	1	77015162	1	ENSSSCG00000004419	SLC16A10	1	76998359	77138639
1:77019577_1:AG	1	77019577	1	ENSSSCG00000004419	SLC16A10	1	76998359	77138639
1:77024450_1:AG	1	77024450	1	ENSSSCG00000004419	SLC16A10	1	76998359	77138639
1:77035000_1:AG	1	77035000	1	ENSSSCG00000004419	SLC16A10	1	76998359	77138639
1:77092422_1:AG	1	77092422	1	ENSSSCG00000004419	SLC16A10	1	76998359	77138639
1:77092428_1:AG	1	77092428	1	ENSSSCG00000004419	SLC16A10	1	76998359	77138639
1:77131510_1:AG	1	77131510	1	ENSSSCG00000004419	SLC16A10	1	76998359	77138639
1:77131511_1:AG	1	77131511	1	ENSSSCG00000004419	SLC16A10	1	76998359	77138639
1:77131544_1:AG	1	77131544	1	ENSSSCG00000004419	SLC16A10	1	76998359	77138639
1:77131636_1:AG	1	77131636	1	ENSSSCG00000004419	SLC16A10	1	76998359	77138639
1:77131694_1:AG	1	77131694	1	ENSSSCG00000004419	SLC16A10	1	76998359	77138639
1:77131702_1:AG	1	77131702	1	ENSSSCG00000004419	SLC16A10	1	76998359	77138639
1:77131703_1:AG	1	77131703	1	ENSSSCG00000004419	SLC16A10	1	76998359	77138639
1:77131723_1:AG	1	77131723	1	ENSSSCG00000004419	SLC16A10	1	76998359	77138639
1:77132289_1:AG	1	77132289	1	ENSSSCG00000004419	SLC16A10	1	76998359	77138639
1:77132303_1:AG	1	77132303	1	ENSSSCG00000004419	SLC16A10	1	76998359	77138639
1:77132326_1:AG	1	77132326	1	ENSSSCG00000004419	SLC16A10	1	76998359	77138639
1:77132364_1:AG	1	77132364	1	ENSSSCG00000004419	SLC16A10	1	76998359	77138639
1:77132365_1:AG	1	77132365	1	ENSSSCG00000004419	SLC16A10	1	76998359	77138639
1:77132400_1:AG	1	77132400	1	ENSSSCG00000004419	SLC16A10	1	76998359	77138639
1:77132449_1:AG	1	77132449	1	ENSSSCG00000004419	SLC16A10	1	76998359	77138639
1:77132520_1:AG	1	77132520	1	ENSSSCG00000004419	SLC16A10	1	76998359	77138639
1:77135849_1:AG	1	77135849	1	ENSSSCG00000004419	SLC16A10	1	76998359	77138639
1:77135861_1:AG	1	77135861	1	ENSSSCG00000004419	SLC16A10	1	76998359	77138639
1:77135870_1:AG	1	77135870	1	ENSSSCG00000004419	SLC16A10	1	76998359	77138639
1:77135871_1:AG	1	77135871	1	ENSSSCG00000004419	SLC16A10	1	76998359	77138639
1:77135874_1:AG	1	77135874	1	ENSSSCG00000004419	SLC16A10	1	76998359	77138639
1:77135878_1:AG	1	77135878	1	ENSSSCG00000004419	SLC16A10	1	76998359	77138639
1:77135901_1:AG	1	77135901	1	ENSSSCG00000004419	SLC16A10	1	76998359	77138639
1:77135909_1:AG	1	77135909	1	ENSSSCG00000004419	SLC16A10	1	76998359	77138639
1:77135986_1:AG	1	77135986	1	ENSSSCG00000004419	SLC16A10	1	76998359	77138639
1:77135994_1:AG	1	77135994	1	ENSSSCG00000004419	SLC16A10	1	76998359	77138639
1:77136007_1:AG	1	77136007	1	ENSSSCG00000004419	SLC16A10	1	76998359	77138639
1:77136018_1:AG	1	77136018	1	ENSSSCG00000004419	SLC16A10	1	76998359	77138639
1:77136339_1:AG	1	77136339	1	ENSSSCG00000004419	SLC16A10	1	76998359	77138639
1:77136524_1:AG	1	77136524	1	ENSSSCG00000004419	SLC16A10	1	76998359	77138639
1:77136541_1:AG	1	77136541	1	ENSSSCG00000004419	SLC16A10	1	76998359	77138639
1:77136565_1:AG	1	77136565	1	ENSSSCG00000004419	SLC16A10	1	76998359	77138639
1:77136573_1:AG	1	77136573	1	ENSSSCG00000004419	SLC16A10	1	76998359	77138639
1:77136578_1:AG	1	77136578	1	ENSSSCG00000004419	SLC16A10	1	76998359	77138639
1:77136614_1:AG	1	77136614	1	ENSSSCG00000004419	SLC16A10	1	76998359	77138639
1:77136615_1:AG	1	77136615	1	ENSSSCG00000004419	SLC16A10	1	76998359	77138639
1:77136650_1:AG	1	77136650	1	ENSSSCG00000004419	SLC16A10	1	76998359	77138639
1:77136651_1:AG	1	77136651	1	ENSSSCG00000004419	SLC16A10	1	76998359	77138639
1:77136659_1:AG	1	77136659	1	ENSSSCG00000004419	SLC16A10	1	76998359	77138639
1:77136663_1:AG	1	77136663	1	ENSSSCG00000004419	SLC16A10	1	76998359	77138639
1:77136668_1:AG	1	77136668	1	ENSSSCG00000004419	SLC16A10	1	76998359	77138639
1:77136677_1:AG	1	77136677	1	ENSSSCG00000004419	SLC16A10	1	76998359	77138639
1:77136689_1:AG	1	77136689	1	ENSSSCG00000004419	SLC16A10	1	76998359	77138639
1:77136698_1:AG	1	77136698	1	ENSSSCG00000004419	SLC16A10	1	76998359	77138639
1:77136711_1:AG	1	77136711	1	ENSSSCG00000004419	SLC16A10	1	76998359	77138639
1:77136712_1:AG	1	77136712	1	ENSSSCG00000004419	SLC16A10	1	76998359	77138639
1:77136725_1:AG	1	77136725	1	ENSSSCG00000004419	SLC16A10	1	76998359	77138639
1:77136728_1:AG	1	77136728	1	ENSSSCG00000004419	SLC16A10	1	76998359	77138639
1:77138444_1:AG	1	77138444	1	ENSSSCG00000004419	SLC16A10	1	76998359	77138639
1:77138451_1:AG	1	77138451	1	ENSSSCG00000004419	SLC16A10	1	76998359	77138639
1:77138454_1:AG	1	77138454	1	ENSSSCG00000004419	SLC16A10	1	76998359	77138639
1:77138455_1:AG	1	77138455	1	ENSSSCG00000004419	SLC16A10	1	76998359	77138639
1:77138512_1:AG	1	77138512	1	ENSSSCG00000004419	SLC16A10	1	76998359	77138639
1:77138520_1:AG	1	77138520	1	ENSSSCG00000004419	SLC16A10	1	76998359	77138639
1:77138588_1:AG	1	77138588	1	ENSSSCG00000004419	SLC16A10	1	76998359	77138639
1:77138600_1:AG	1	77138600	1	ENSSSCG00000004419	SLC16A10	1	76998359	77138639
1:77138611_1:AG	1	77138611	1	ENSSSCG00000004419	SLC16A10	1	76998359	77138639
1:77138620_1:AG	1	77138620	1	ENSSSCG00000004419	SLC16A10	1	76998359	77138639
1:77249562_0:AG	1	77249562	0	ENSSSCG00000025703	REV3L	1	77197409	77400297
1:77249580_0:AG	1	77249580	0	ENSSSCG00000025703	REV3L	1	77197409	77400297
1:77249600_0:AG	1	77249600	0	ENSSSCG00000025703	REV3L	1	77197409	77400297
1:77249619_0:AG	1	77249619	0	ENSSSCG00000025703	REV3L	1	77197409	77400297
1:77297897_0:AG	1	77297897	0	ENSSSCG00000025703	REV3L	1	77197409	77400297
1:77297918_0:AG	1	77297918	0	ENSSSCG00000025703	REV3L	1	77197409	77400297
1:77297920_0:AG	1	77297920	0	ENSSSCG00000025703	REV3L	1	77197409	77400297
1:77301121_0:AG	1	77301121	0	ENSSSCG00000025703	REV3L	1	77197409	77400297
1:77301147_0:AG	1	77301147	0	ENSSSCG00000025703	REV3L	1	77197409	77400297
1:77301737_0:AG	1	77301737	0	ENSSSCG00000025703	REV3L	1	77197409	77400297
1:77315393_0:AG	1	77315393	0	ENSSSCG00000025703	REV3L	1	77197409	77400297
1:77315433_0:AG	1	77315433	0	ENSSSCG00000025703	REV3L	1	77197409	77400297
1:77315438_0:AG	1	77315438	0	ENSSSCG00000025703	REV3L	1	77197409	77400297
1:77315451_0:AG	1	77315451	0	ENSSSCG00000025703	REV3L	1	77197409	77400297
1:77315471_0:AG	1	77315471	0	ENSSSCG00000025703	REV3L	1	77197409	77400297
1:77315489_0:AG	1	77315489	0	ENSSSCG00000025703	REV3L	1	77197409	77400297
1:77417909_1:AG	1	77417909	1	ENSSSCG00000050853	-	1	77405603	77431375
1:77417909_1:AG	1	77417909	1	ENSSSCG00000051118	-	1	77416089	77426138
1:77417909_1:AG	1	77417909	1	ENSSSCG00000050067	-	1	77400525	77426142
1:77497728_0:AG	1	77497728	0	ENSSSCG00000004420	TRAF3IP2	1	77487577	77541198
1:77497729_0:AG	1	77497729	0	ENSSSCG00000004420	TRAF3IP2	1	77487577	77541198
1:77499593_0:AG	1	77499593	0	ENSSSCG00000004420	TRAF3IP2	1	77487577	77541198
1:77500808_0:AG	1	77500808	0	ENSSSCG00000004420	TRAF3IP2	1	77487577	77541198
1:77502334_0:AG	1	77502334	0	ENSSSCG00000004420	TRAF3IP2	1	77487577	77541198
1:77502366_0:AG	1	77502366	0	ENSSSCG00000004420	TRAF3IP2	1	77487577	77541198
1:77502399_0:AG	1	77502399	0	ENSSSCG00000004420	TRAF3IP2	1	77487577	77541198
1:77521213_0:AG	1	77521213	0	ENSSSCG00000004420	TRAF3IP2	1	77487577	77541198
1:77624339_0:AG	1	77624339	0	ENSSSCG00000004421	FYN	1	77585439	77810581
1:77625254_0:AG	1	77625254	0	ENSSSCG00000004421	FYN	1	77585439	77810581
1:77625273_0:AG	1	77625273	0	ENSSSCG00000004421	FYN	1	77585439	77810581
1:77703606_0:AG	1	77703606	0	ENSSSCG00000004421	FYN	1	77585439	77810581
1:77706549_0:AG	1	77706549	0	ENSSSCG00000004421	FYN	1	77585439	77810581
1:77706582_0:AG	1	77706582	0	ENSSSCG00000004421	FYN	1	77585439	77810581
1:77707964_0:AG	1	77707964	0	ENSSSCG00000004421	FYN	1	77585439	77810581
1:77792046_0:AG	1	77792046	0	ENSSSCG00000004421	FYN	1	77585439	77810581
1:78077115_0:AG	1	78077115	0	ENSSSCG00000004425	LAMA4	1	78071458	78224365
1:78150685_0:AG	1	78150685	0	ENSSSCG00000004425	LAMA4	1	78071458	78224365
1:78150929_0:AG	1	78150929	0	ENSSSCG00000004425	LAMA4	1	78071458	78224365
1:78157911_0:AG	1	78157911	0	ENSSSCG00000004425	LAMA4	1	78071458	78224365
1:78171276_0:AG	1	78171276	0	ENSSSCG00000004425	LAMA4	1	78071458	78224365
1:78171287_0:AG	1	78171287	0	ENSSSCG00000004425	LAMA4	1	78071458	78224365
1:81779518_1:AG	1	81779518	1	ENSSSCG00000004435	NT5DC1	1	81746022	81881113
1:81792085_1:AG	1	81792085	1	ENSSSCG00000004435	NT5DC1	1	81746022	81881113
1:81792094_1:AG	1	81792094	1	ENSSSCG00000004435	NT5DC1	1	81746022	81881113
1:81801489_1:AG	1	81801489	1	ENSSSCG00000004435	NT5DC1	1	81746022	81881113
1:81804983_1:AG	1	81804983	1	ENSSSCG00000004435	NT5DC1	1	81746022	81881113
1:81804986_1:AG	1	81804986	1	ENSSSCG00000004435	NT5DC1	1	81746022	81881113
1:81809310_1:AG	1	81809310	1	ENSSSCG00000004435	NT5DC1	1	81746022	81881113
1:81809663_1:AG	1	81809663	1	ENSSSCG00000004435	NT5DC1	1	81746022	81881113
1:81829960_1:AG	1	81829960	1	ENSSSCG00000004435	NT5DC1	1	81746022	81881113
1:82114846_1:AG	1	82114846	1	ENSSSCG00000040660	TRAPPC3L	1	82102134	82144216
1:82114846_1:AG	1	82114846	1	ENSSSCG00000031898	CALHM5	1	82108977	82119476
1:82114970_1:AG	1	82114970	1	ENSSSCG00000040660	TRAPPC3L	1	82102134	82144216
1:82114970_1:AG	1	82114970	1	ENSSSCG00000031898	CALHM5	1	82108977	82119476
1:82115439_1:AG	1	82115439	1	ENSSSCG00000040660	TRAPPC3L	1	82102134	82144216
1:82115439_1:AG	1	82115439	1	ENSSSCG00000031898	CALHM5	1	82108977	82119476
1:82118023_1:AG	1	82118023	1	ENSSSCG00000040660	TRAPPC3L	1	82102134	82144216
1:82118023_1:AG	1	82118023	1	ENSSSCG00000031898	CALHM5	1	82108977	82119476
1:82118025_1:AG	1	82118025	1	ENSSSCG00000040660	TRAPPC3L	1	82102134	82144216
1:82118025_1:AG	1	82118025	1	ENSSSCG00000031898	CALHM5	1	82108977	82119476
1:82118029_1:AG	1	82118029	1	ENSSSCG00000040660	TRAPPC3L	1	82102134	82144216
1:82118029_1:AG	1	82118029	1	ENSSSCG00000031898	CALHM5	1	82108977	82119476
1:82118041_1:AG	1	82118041	1	ENSSSCG00000040660	TRAPPC3L	1	82102134	82144216
1:82118041_1:AG	1	82118041	1	ENSSSCG00000031898	CALHM5	1	82108977	82119476
1:82118448_1:AG	1	82118448	1	ENSSSCG00000040660	TRAPPC3L	1	82102134	82144216
1:82118448_1:AG	1	82118448	1	ENSSSCG00000031898	CALHM5	1	82108977	82119476
1:82118557_1:AG	1	82118557	1	ENSSSCG00000040660	TRAPPC3L	1	82102134	82144216
1:82118557_1:AG	1	82118557	1	ENSSSCG00000031898	CALHM5	1	82108977	82119476
1:82128172_1:AG	1	82128172	1	ENSSSCG00000040660	TRAPPC3L	1	82102134	82144216
1:82253270_1:AG	1	82253270	1	ENSSSCG00000023415	-	1	82251356	82279687
1:82253271_1:AG	1	82253271	1	ENSSSCG00000023415	-	1	82251356	82279687
1:82253290_1:AG	1	82253290	1	ENSSSCG00000023415	-	1	82251356	82279687
1:82253299_1:AG	1	82253299	1	ENSSSCG00000023415	-	1	82251356	82279687
1:82253301_1:AG	1	82253301	1	ENSSSCG00000023415	-	1	82251356	82279687
1:82253319_1:AG	1	82253319	1	ENSSSCG00000023415	-	1	82251356	82279687
1:82254374_1:AG	1	82254374	1	ENSSSCG00000023415	-	1	82251356	82279687
1:82254482_1:AG	1	82254482	1	ENSSSCG00000023415	-	1	82251356	82279687
1:82254488_1:AG	1	82254488	1	ENSSSCG00000023415	-	1	82251356	82279687
1:82258164_1:AG	1	82258164	1	ENSSSCG00000023415	-	1	82251356	82279687
1:82259465_1:AG	1	82259465	1	ENSSSCG00000023415	-	1	82251356	82279687
1:82260745_1:AG	1	82260745	1	ENSSSCG00000023415	-	1	82251356	82279687
1:82263943_1:AG	1	82263943	1	ENSSSCG00000023415	-	1	82251356	82279687
1:83976062_1:AG	1	83976062	1	ENSSSCG00000004460	IBTK	1	83973582	84070554
1:83976247_1:AG	1	83976247	1	ENSSSCG00000004460	IBTK	1	83973582	84070554
1:83985501_1:AG	1	83985501	1	ENSSSCG00000004460	IBTK	1	83973582	84070554
1:83987376_1:AG	1	83987376	1	ENSSSCG00000004460	IBTK	1	83973582	84070554
1:84011121_1:AG	1	84011121	1	ENSSSCG00000004460	IBTK	1	83973582	84070554
1:84011126_1:AG	1	84011126	1	ENSSSCG00000004460	IBTK	1	83973582	84070554
1:84020316_1:AG	1	84020316	1	ENSSSCG00000004460	IBTK	1	83973582	84070554
1:84066344_1:AG	1	84066344	1	ENSSSCG00000004460	IBTK	1	83973582	84070554
1:84066427_1:AG	1	84066427	1	ENSSSCG00000004460	IBTK	1	83973582	84070554
1:85818943_0:AG	1	85818943	0	ENSSSCG00000004465	BCKDHB	1	85755743	86017650
1:85819427_0:AG	1	85819427	0	ENSSSCG00000004465	BCKDHB	1	85755743	86017650
1:85850344_0:AG	1	85850344	0	ENSSSCG00000004465	BCKDHB	1	85755743	86017650
1:85857411_0:AG	1	85857411	0	ENSSSCG00000004465	BCKDHB	1	85755743	86017650
1:85957842_0:AG	1	85957842	0	ENSSSCG00000004465	BCKDHB	1	85755743	86017650
1:85984916_0:AG	1	85984916	0	ENSSSCG00000004465	BCKDHB	1	85755743	86017650
1:85984944_0:AG	1	85984944	0	ENSSSCG00000004465	BCKDHB	1	85755743	86017650
1:85985975_0:AG	1	85985975	0	ENSSSCG00000004465	BCKDHB	1	85755743	86017650
1:86000044_0:AG	1	86000044	0	ENSSSCG00000004465	BCKDHB	1	85755743	86017650
1:86416697_0:AG	1	86416697	0	ENSSSCG00000032015	SH3BGRL2	1	86358483	86481776
1:86416698_0:AG	1	86416698	0	ENSSSCG00000032015	SH3BGRL2	1	86358483	86481776
1:86416702_0:AG	1	86416702	0	ENSSSCG00000032015	SH3BGRL2	1	86358483	86481776
1:86422730_0:AG	1	86422730	0	ENSSSCG00000032015	SH3BGRL2	1	86358483	86481776
1:86422821_0:AG	1	86422821	0	ENSSSCG00000032015	SH3BGRL2	1	86358483	86481776
1:86422869_0:AG	1	86422869	0	ENSSSCG00000032015	SH3BGRL2	1	86358483	86481776
1:86423116_0:AG	1	86423116	0	ENSSSCG00000032015	SH3BGRL2	1	86358483	86481776
1:86423124_0:AG	1	86423124	0	ENSSSCG00000032015	SH3BGRL2	1	86358483	86481776
1:86423125_0:AG	1	86423125	0	ENSSSCG00000032015	SH3BGRL2	1	86358483	86481776
1:86426447_0:AG	1	86426447	0	ENSSSCG00000032015	SH3BGRL2	1	86358483	86481776
1:86426448_0:AG	1	86426448	0	ENSSSCG00000032015	SH3BGRL2	1	86358483	86481776
1:86426467_0:AG	1	86426467	0	ENSSSCG00000032015	SH3BGRL2	1	86358483	86481776
1:86426539_0:AG	1	86426539	0	ENSSSCG00000032015	SH3BGRL2	1	86358483	86481776
1:86429714_0:AG	1	86429714	0	ENSSSCG00000032015	SH3BGRL2	1	86358483	86481776
1:86429721_0:AG	1	86429721	0	ENSSSCG00000032015	SH3BGRL2	1	86358483	86481776
1:86429731_0:AG	1	86429731	0	ENSSSCG00000032015	SH3BGRL2	1	86358483	86481776
1:86430589_0:AG	1	86430589	0	ENSSSCG00000032015	SH3BGRL2	1	86358483	86481776
1:86476398_0:AG	1	86476398	0	ENSSSCG00000032015	SH3BGRL2	1	86358483	86481776
1:87155209_1:AG	1	87155209	1	ENSSSCG00000004473	PHIP	1	87117092	87243675
1:87155270_1:AG	1	87155270	1	ENSSSCG00000004473	PHIP	1	87117092	87243675
1:90011100_0:AG	1	90011100	0	ENSSSCG00000004478	MYO6	1	89992866	90137734
1:90011109_0:AG	1	90011109	0	ENSSSCG00000004478	MYO6	1	89992866	90137734
1:90011417_0:AG	1	90011417	0	ENSSSCG00000004478	MYO6	1	89992866	90137734
1:90011536_0:AG	1	90011536	0	ENSSSCG00000004478	MYO6	1	89992866	90137734
1:90051790_0:AG	1	90051790	0	ENSSSCG00000004478	MYO6	1	89992866	90137734
1:90057192_0:AG	1	90057192	0	ENSSSCG00000004478	MYO6	1	89992866	90137734
1:90174453_0:AG	1	90174453	0	ENSSSCG00000020702	SENP6	1	90167944	90299924
1:90174483_0:AG	1	90174483	0	ENSSSCG00000020702	SENP6	1	90167944	90299924
1:90174577_0:AG	1	90174577	0	ENSSSCG00000020702	SENP6	1	90167944	90299924
1:90174581_0:AG	1	90174581	0	ENSSSCG00000020702	SENP6	1	90167944	90299924
1:90174612_0:AG	1	90174612	0	ENSSSCG00000020702	SENP6	1	90167944	90299924
1:90174717_0:AG	1	90174717	0	ENSSSCG00000020702	SENP6	1	90167944	90299924
1:90175367_0:AG	1	90175367	0	ENSSSCG00000020702	SENP6	1	90167944	90299924
1:90175390_0:AG	1	90175390	0	ENSSSCG00000020702	SENP6	1	90167944	90299924
1:90175418_0:AG	1	90175418	0	ENSSSCG00000020702	SENP6	1	90167944	90299924
1:90175805_0:AG	1	90175805	0	ENSSSCG00000020702	SENP6	1	90167944	90299924
1:90175921_0:AG	1	90175921	0	ENSSSCG00000020702	SENP6	1	90167944	90299924
1:90176216_0:AG	1	90176216	0	ENSSSCG00000020702	SENP6	1	90167944	90299924
1:90176245_0:AG	1	90176245	0	ENSSSCG00000020702	SENP6	1	90167944	90299924
1:90176253_0:AG	1	90176253	0	ENSSSCG00000020702	SENP6	1	90167944	90299924
1:90176265_0:AG	1	90176265	0	ENSSSCG00000020702	SENP6	1	90167944	90299924
1:90176298_0:AG	1	90176298	0	ENSSSCG00000020702	SENP6	1	90167944	90299924
1:90176311_0:AG	1	90176311	0	ENSSSCG00000020702	SENP6	1	90167944	90299924
1:90176378_0:AG	1	90176378	0	ENSSSCG00000020702	SENP6	1	90167944	90299924
1:90192651_0:AG	1	90192651	0	ENSSSCG00000020702	SENP6	1	90167944	90299924
1:90206382_0:AG	1	90206382	0	ENSSSCG00000020702	SENP6	1	90167944	90299924
1:90206885_0:AG	1	90206885	0	ENSSSCG00000020702	SENP6	1	90167944	90299924
1:90206897_0:AG	1	90206897	0	ENSSSCG00000020702	SENP6	1	90167944	90299924
1:90206910_0:AG	1	90206910	0	ENSSSCG00000020702	SENP6	1	90167944	90299924
1:90206932_0:AG	1	90206932	0	ENSSSCG00000020702	SENP6	1	90167944	90299924
1:90206938_0:AG	1	90206938	0	ENSSSCG00000020702	SENP6	1	90167944	90299924
1:90206973_0:AG	1	90206973	0	ENSSSCG00000020702	SENP6	1	90167944	90299924
1:90206974_0:AG	1	90206974	0	ENSSSCG00000020702	SENP6	1	90167944	90299924
1:90207524_0:AG	1	90207524	0	ENSSSCG00000020702	SENP6	1	90167944	90299924
1:90207530_0:AG	1	90207530	0	ENSSSCG00000020702	SENP6	1	90167944	90299924
1:90207548_0:AG	1	90207548	0	ENSSSCG00000020702	SENP6	1	90167944	90299924
1:90240725_0:AG	1	90240725	0	ENSSSCG00000020702	SENP6	1	90167944	90299924
1:90244293_0:AG	1	90244293	0	ENSSSCG00000020702	SENP6	1	90167944	90299924
1:90244300_0:AG	1	90244300	0	ENSSSCG00000020702	SENP6	1	90167944	90299924
1:90244314_0:AG	1	90244314	0	ENSSSCG00000020702	SENP6	1	90167944	90299924
1:90244340_0:AG	1	90244340	0	ENSSSCG00000020702	SENP6	1	90167944	90299924
1:90245060_0:AG	1	90245060	0	ENSSSCG00000020702	SENP6	1	90167944	90299924
1:90245061_0:AG	1	90245061	0	ENSSSCG00000020702	SENP6	1	90167944	90299924
1:90245068_0:AG	1	90245068	0	ENSSSCG00000020702	SENP6	1	90167944	90299924
1:90245069_0:AG	1	90245069	0	ENSSSCG00000020702	SENP6	1	90167944	90299924
1:90245077_0:AG	1	90245077	0	ENSSSCG00000020702	SENP6	1	90167944	90299924
1:90245122_0:AG	1	90245122	0	ENSSSCG00000020702	SENP6	1	90167944	90299924
1:90245124_0:AG	1	90245124	0	ENSSSCG00000020702	SENP6	1	90167944	90299924
1:90245125_0:AG	1	90245125	0	ENSSSCG00000020702	SENP6	1	90167944	90299924
1:90245134_0:AG	1	90245134	0	ENSSSCG00000020702	SENP6	1	90167944	90299924
1:90245166_0:AG	1	90245166	0	ENSSSCG00000020702	SENP6	1	90167944	90299924
1:90245183_0:AG	1	90245183	0	ENSSSCG00000020702	SENP6	1	90167944	90299924
1:90245188_0:AG	1	90245188	0	ENSSSCG00000020702	SENP6	1	90167944	90299924
1:90245378_0:AG	1	90245378	0	ENSSSCG00000020702	SENP6	1	90167944	90299924
1:90245394_0:AG	1	90245394	0	ENSSSCG00000020702	SENP6	1	90167944	90299924
1:90245463_0:AG	1	90245463	0	ENSSSCG00000020702	SENP6	1	90167944	90299924
1:90245468_0:AG	1	90245468	0	ENSSSCG00000020702	SENP6	1	90167944	90299924
1:90245495_0:AG	1	90245495	0	ENSSSCG00000020702	SENP6	1	90167944	90299924
1:90245511_0:AG	1	90245511	0	ENSSSCG00000020702	SENP6	1	90167944	90299924
1:90245512_0:AG	1	90245512	0	ENSSSCG00000020702	SENP6	1	90167944	90299924
1:90245520_0:AG	1	90245520	0	ENSSSCG00000020702	SENP6	1	90167944	90299924
1:90245537_0:AG	1	90245537	0	ENSSSCG00000020702	SENP6	1	90167944	90299924
1:90245559_0:AG	1	90245559	0	ENSSSCG00000020702	SENP6	1	90167944	90299924
1:90245560_0:AG	1	90245560	0	ENSSSCG00000020702	SENP6	1	90167944	90299924
1:90245563_0:AG	1	90245563	0	ENSSSCG00000020702	SENP6	1	90167944	90299924
1:90245576_0:AG	1	90245576	0	ENSSSCG00000020702	SENP6	1	90167944	90299924
1:90250288_0:AG	1	90250288	0	ENSSSCG00000020702	SENP6	1	90167944	90299924
1:90250297_0:AG	1	90250297	0	ENSSSCG00000020702	SENP6	1	90167944	90299924
1:90250303_0:AG	1	90250303	0	ENSSSCG00000020702	SENP6	1	90167944	90299924
1:90250353_0:AG	1	90250353	0	ENSSSCG00000020702	SENP6	1	90167944	90299924
1:90250363_0:AG	1	90250363	0	ENSSSCG00000020702	SENP6	1	90167944	90299924
1:90250748_0:AG	1	90250748	0	ENSSSCG00000020702	SENP6	1	90167944	90299924
1:90250800_0:AG	1	90250800	0	ENSSSCG00000020702	SENP6	1	90167944	90299924
1:90250801_0:AG	1	90250801	0	ENSSSCG00000020702	SENP6	1	90167944	90299924
1:90250813_0:AG	1	90250813	0	ENSSSCG00000020702	SENP6	1	90167944	90299924
1:90250826_0:AG	1	90250826	0	ENSSSCG00000020702	SENP6	1	90167944	90299924
1:90250837_0:AG	1	90250837	0	ENSSSCG00000020702	SENP6	1	90167944	90299924
1:90250844_0:AG	1	90250844	0	ENSSSCG00000020702	SENP6	1	90167944	90299924
1:90252259_0:AG	1	90252259	0	ENSSSCG00000020702	SENP6	1	90167944	90299924
1:90252283_0:AG	1	90252283	0	ENSSSCG00000020702	SENP6	1	90167944	90299924
1:90252291_0:AG	1	90252291	0	ENSSSCG00000020702	SENP6	1	90167944	90299924
1:90252324_0:AG	1	90252324	0	ENSSSCG00000020702	SENP6	1	90167944	90299924
1:90252327_0:AG	1	90252327	0	ENSSSCG00000020702	SENP6	1	90167944	90299924
1:90252330_0:AG	1	90252330	0	ENSSSCG00000020702	SENP6	1	90167944	90299924
1:90252337_0:AG	1	90252337	0	ENSSSCG00000020702	SENP6	1	90167944	90299924
1:90252344_0:AG	1	90252344	0	ENSSSCG00000020702	SENP6	1	90167944	90299924
1:90252351_0:AG	1	90252351	0	ENSSSCG00000020702	SENP6	1	90167944	90299924
1:90252360_0:AG	1	90252360	0	ENSSSCG00000020702	SENP6	1	90167944	90299924
1:90252415_0:AG	1	90252415	0	ENSSSCG00000020702	SENP6	1	90167944	90299924
1:90252427_0:AG	1	90252427	0	ENSSSCG00000020702	SENP6	1	90167944	90299924
1:90252431_0:AG	1	90252431	0	ENSSSCG00000020702	SENP6	1	90167944	90299924
1:90252514_0:AG	1	90252514	0	ENSSSCG00000020702	SENP6	1	90167944	90299924
1:90253280_0:AG	1	90253280	0	ENSSSCG00000020702	SENP6	1	90167944	90299924
1:90253291_0:AG	1	90253291	0	ENSSSCG00000020702	SENP6	1	90167944	90299924
1:90253311_0:AG	1	90253311	0	ENSSSCG00000020702	SENP6	1	90167944	90299924
1:90253345_0:AG	1	90253345	0	ENSSSCG00000020702	SENP6	1	90167944	90299924
1:90253358_0:AG	1	90253358	0	ENSSSCG00000020702	SENP6	1	90167944	90299924
1:90253362_0:AG	1	90253362	0	ENSSSCG00000020702	SENP6	1	90167944	90299924
1:90253374_0:AG	1	90253374	0	ENSSSCG00000020702	SENP6	1	90167944	90299924
1:90253376_0:AG	1	90253376	0	ENSSSCG00000020702	SENP6	1	90167944	90299924
1:90253382_0:AG	1	90253382	0	ENSSSCG00000020702	SENP6	1	90167944	90299924
1:90253430_0:AG	1	90253430	0	ENSSSCG00000020702	SENP6	1	90167944	90299924
1:90263183_0:AG	1	90263183	0	ENSSSCG00000020702	SENP6	1	90167944	90299924
1:90263270_0:AG	1	90263270	0	ENSSSCG00000020702	SENP6	1	90167944	90299924
1:90264720_0:AG	1	90264720	0	ENSSSCG00000020702	SENP6	1	90167944	90299924
1:90264726_0:AG	1	90264726	0	ENSSSCG00000020702	SENP6	1	90167944	90299924
1:90264782_0:AG	1	90264782	0	ENSSSCG00000020702	SENP6	1	90167944	90299924
1:90264798_0:AG	1	90264798	0	ENSSSCG00000020702	SENP6	1	90167944	90299924
1:90264805_0:AG	1	90264805	0	ENSSSCG00000020702	SENP6	1	90167944	90299924
1:90264806_0:AG	1	90264806	0	ENSSSCG00000020702	SENP6	1	90167944	90299924
1:90265296_0:AG	1	90265296	0	ENSSSCG00000020702	SENP6	1	90167944	90299924
1:90299893_0:AG	1	90299893	0	ENSSSCG00000020702	SENP6	1	90167944	90299924
1:90429220_1:AG	1	90429220	1	ENSSSCG00000004479	FILIP1	1	90427659	90638550
1:90429224_1:AG	1	90429224	1	ENSSSCG00000004479	FILIP1	1	90427659	90638550
1:90429295_1:AG	1	90429295	1	ENSSSCG00000004479	FILIP1	1	90427659	90638550
1:90429393_1:AG	1	90429393	1	ENSSSCG00000004479	FILIP1	1	90427659	90638550
1:90430644_1:AG	1	90430644	1	ENSSSCG00000004479	FILIP1	1	90427659	90638550
1:90430645_1:AG	1	90430645	1	ENSSSCG00000004479	FILIP1	1	90427659	90638550
1:90430700_1:AG	1	90430700	1	ENSSSCG00000004479	FILIP1	1	90427659	90638550
1:90430931_1:AG	1	90430931	1	ENSSSCG00000004479	FILIP1	1	90427659	90638550
1:90430957_1:AG	1	90430957	1	ENSSSCG00000004479	FILIP1	1	90427659	90638550
1:90431001_1:AG	1	90431001	1	ENSSSCG00000004479	FILIP1	1	90427659	90638550
1:90431011_1:AG	1	90431011	1	ENSSSCG00000004479	FILIP1	1	90427659	90638550
1:90431012_1:AG	1	90431012	1	ENSSSCG00000004479	FILIP1	1	90427659	90638550
1:90431019_1:AG	1	90431019	1	ENSSSCG00000004479	FILIP1	1	90427659	90638550
1:90432145_1:AG	1	90432145	1	ENSSSCG00000004479	FILIP1	1	90427659	90638550
1:90432153_1:AG	1	90432153	1	ENSSSCG00000004479	FILIP1	1	90427659	90638550
1:90432155_1:AG	1	90432155	1	ENSSSCG00000004479	FILIP1	1	90427659	90638550
1:90432177_1:AG	1	90432177	1	ENSSSCG00000004479	FILIP1	1	90427659	90638550
1:90432181_1:AG	1	90432181	1	ENSSSCG00000004479	FILIP1	1	90427659	90638550
1:90432195_1:AG	1	90432195	1	ENSSSCG00000004479	FILIP1	1	90427659	90638550
1:90432203_1:AG	1	90432203	1	ENSSSCG00000004479	FILIP1	1	90427659	90638550
1:90432453_1:AG	1	90432453	1	ENSSSCG00000004479	FILIP1	1	90427659	90638550
1:90432507_1:AG	1	90432507	1	ENSSSCG00000004479	FILIP1	1	90427659	90638550
1:90432531_1:AG	1	90432531	1	ENSSSCG00000004479	FILIP1	1	90427659	90638550
1:90436101_1:AG	1	90436101	1	ENSSSCG00000004479	FILIP1	1	90427659	90638550
1:90436179_1:AG	1	90436179	1	ENSSSCG00000004479	FILIP1	1	90427659	90638550
1:90436197_1:AG	1	90436197	1	ENSSSCG00000004479	FILIP1	1	90427659	90638550
1:90436232_1:AG	1	90436232	1	ENSSSCG00000004479	FILIP1	1	90427659	90638550
1:90436235_1:AG	1	90436235	1	ENSSSCG00000004479	FILIP1	1	90427659	90638550
1:90436236_1:AG	1	90436236	1	ENSSSCG00000004479	FILIP1	1	90427659	90638550
1:90438285_1:AG	1	90438285	1	ENSSSCG00000004479	FILIP1	1	90427659	90638550
1:90438295_1:AG	1	90438295	1	ENSSSCG00000004479	FILIP1	1	90427659	90638550
1:90438298_1:AG	1	90438298	1	ENSSSCG00000004479	FILIP1	1	90427659	90638550
1:90438335_1:AG	1	90438335	1	ENSSSCG00000004479	FILIP1	1	90427659	90638550
1:90438343_1:AG	1	90438343	1	ENSSSCG00000004479	FILIP1	1	90427659	90638550
1:90438344_1:AG	1	90438344	1	ENSSSCG00000004479	FILIP1	1	90427659	90638550
1:90439150_1:AG	1	90439150	1	ENSSSCG00000004479	FILIP1	1	90427659	90638550
1:90439244_1:AG	1	90439244	1	ENSSSCG00000004479	FILIP1	1	90427659	90638550
1:90439249_1:AG	1	90439249	1	ENSSSCG00000004479	FILIP1	1	90427659	90638550
1:90439256_1:AG	1	90439256	1	ENSSSCG00000004479	FILIP1	1	90427659	90638550
1:90439257_1:AG	1	90439257	1	ENSSSCG00000004479	FILIP1	1	90427659	90638550
1:90439258_1:AG	1	90439258	1	ENSSSCG00000004479	FILIP1	1	90427659	90638550
1:90439262_1:AG	1	90439262	1	ENSSSCG00000004479	FILIP1	1	90427659	90638550
1:90439270_1:AG	1	90439270	1	ENSSSCG00000004479	FILIP1	1	90427659	90638550
1:90439296_1:AG	1	90439296	1	ENSSSCG00000004479	FILIP1	1	90427659	90638550
1:90439302_1:AG	1	90439302	1	ENSSSCG00000004479	FILIP1	1	90427659	90638550
1:90440771_1:AG	1	90440771	1	ENSSSCG00000004479	FILIP1	1	90427659	90638550
1:90443490_1:AG	1	90443490	1	ENSSSCG00000004479	FILIP1	1	90427659	90638550
1:90444617_1:AG	1	90444617	1	ENSSSCG00000004479	FILIP1	1	90427659	90638550
1:90447284_1:AG	1	90447284	1	ENSSSCG00000004479	FILIP1	1	90427659	90638550
1:90447289_1:AG	1	90447289	1	ENSSSCG00000004479	FILIP1	1	90427659	90638550
1:90447301_1:AG	1	90447301	1	ENSSSCG00000004479	FILIP1	1	90427659	90638550
1:90447332_1:AG	1	90447332	1	ENSSSCG00000004479	FILIP1	1	90427659	90638550
1:90447335_1:AG	1	90447335	1	ENSSSCG00000004479	FILIP1	1	90427659	90638550
1:90447345_1:AG	1	90447345	1	ENSSSCG00000004479	FILIP1	1	90427659	90638550
1:90447350_1:AG	1	90447350	1	ENSSSCG00000004479	FILIP1	1	90427659	90638550
1:90447878_1:AG	1	90447878	1	ENSSSCG00000004479	FILIP1	1	90427659	90638550
1:90447883_1:AG	1	90447883	1	ENSSSCG00000004479	FILIP1	1	90427659	90638550
1:90447884_1:AG	1	90447884	1	ENSSSCG00000004479	FILIP1	1	90427659	90638550
1:90447982_1:AG	1	90447982	1	ENSSSCG00000004479	FILIP1	1	90427659	90638550
1:90448007_1:AG	1	90448007	1	ENSSSCG00000004479	FILIP1	1	90427659	90638550
1:90453828_1:AG	1	90453828	1	ENSSSCG00000004479	FILIP1	1	90427659	90638550
1:90454836_1:AG	1	90454836	1	ENSSSCG00000004479	FILIP1	1	90427659	90638550
1:90454956_1:AG	1	90454956	1	ENSSSCG00000004479	FILIP1	1	90427659	90638550
1:90454969_1:AG	1	90454969	1	ENSSSCG00000004479	FILIP1	1	90427659	90638550
1:90455269_1:AG	1	90455269	1	ENSSSCG00000004479	FILIP1	1	90427659	90638550
1:90455274_1:AG	1	90455274	1	ENSSSCG00000004479	FILIP1	1	90427659	90638550
1:90455279_1:AG	1	90455279	1	ENSSSCG00000004479	FILIP1	1	90427659	90638550
1:90455287_1:AG	1	90455287	1	ENSSSCG00000004479	FILIP1	1	90427659	90638550
1:90455837_1:AG	1	90455837	1	ENSSSCG00000004479	FILIP1	1	90427659	90638550
1:90455844_1:AG	1	90455844	1	ENSSSCG00000004479	FILIP1	1	90427659	90638550
1:90455850_1:AG	1	90455850	1	ENSSSCG00000004479	FILIP1	1	90427659	90638550
1:90456714_1:AG	1	90456714	1	ENSSSCG00000004479	FILIP1	1	90427659	90638550
1:90456741_1:AG	1	90456741	1	ENSSSCG00000004479	FILIP1	1	90427659	90638550
1:90456742_1:AG	1	90456742	1	ENSSSCG00000004479	FILIP1	1	90427659	90638550
1:90456751_1:AG	1	90456751	1	ENSSSCG00000004479	FILIP1	1	90427659	90638550
1:90456757_1:AG	1	90456757	1	ENSSSCG00000004479	FILIP1	1	90427659	90638550
1:90457356_1:AG	1	90457356	1	ENSSSCG00000004479	FILIP1	1	90427659	90638550
1:90457388_1:AG	1	90457388	1	ENSSSCG00000004479	FILIP1	1	90427659	90638550
1:90457434_1:AG	1	90457434	1	ENSSSCG00000004479	FILIP1	1	90427659	90638550
1:90457452_1:AG	1	90457452	1	ENSSSCG00000004479	FILIP1	1	90427659	90638550
1:90457454_1:AG	1	90457454	1	ENSSSCG00000004479	FILIP1	1	90427659	90638550
1:90458323_1:AG	1	90458323	1	ENSSSCG00000004479	FILIP1	1	90427659	90638550
1:90458326_1:AG	1	90458326	1	ENSSSCG00000004479	FILIP1	1	90427659	90638550
1:90458343_1:AG	1	90458343	1	ENSSSCG00000004479	FILIP1	1	90427659	90638550
1:90458389_1:AG	1	90458389	1	ENSSSCG00000004479	FILIP1	1	90427659	90638550
1:90458403_1:AG	1	90458403	1	ENSSSCG00000004479	FILIP1	1	90427659	90638550
1:90460322_1:AG	1	90460322	1	ENSSSCG00000004479	FILIP1	1	90427659	90638550
1:90460332_1:AG	1	90460332	1	ENSSSCG00000004479	FILIP1	1	90427659	90638550
1:90461915_1:AG	1	90461915	1	ENSSSCG00000004479	FILIP1	1	90427659	90638550
1:90463855_1:AG	1	90463855	1	ENSSSCG00000004479	FILIP1	1	90427659	90638550
1:90463857_1:AG	1	90463857	1	ENSSSCG00000004479	FILIP1	1	90427659	90638550
1:90464437_1:AG	1	90464437	1	ENSSSCG00000004479	FILIP1	1	90427659	90638550
1:90465225_1:AG	1	90465225	1	ENSSSCG00000004479	FILIP1	1	90427659	90638550
1:90465241_1:AG	1	90465241	1	ENSSSCG00000004479	FILIP1	1	90427659	90638550
1:90465326_1:AG	1	90465326	1	ENSSSCG00000004479	FILIP1	1	90427659	90638550
1:90465351_1:AG	1	90465351	1	ENSSSCG00000004479	FILIP1	1	90427659	90638550
1:90465427_1:AG	1	90465427	1	ENSSSCG00000004479	FILIP1	1	90427659	90638550
1:90465491_1:AG	1	90465491	1	ENSSSCG00000004479	FILIP1	1	90427659	90638550
1:90476707_1:AG	1	90476707	1	ENSSSCG00000004479	FILIP1	1	90427659	90638550
1:90476715_1:AG	1	90476715	1	ENSSSCG00000004479	FILIP1	1	90427659	90638550
1:90476718_1:AG	1	90476718	1	ENSSSCG00000004479	FILIP1	1	90427659	90638550
1:90479464_1:AG	1	90479464	1	ENSSSCG00000004479	FILIP1	1	90427659	90638550
1:90484042_1:AG	1	90484042	1	ENSSSCG00000004479	FILIP1	1	90427659	90638550
1:90484077_1:AG	1	90484077	1	ENSSSCG00000004479	FILIP1	1	90427659	90638550
1:90484130_1:AG	1	90484130	1	ENSSSCG00000004479	FILIP1	1	90427659	90638550
1:90484134_1:AG	1	90484134	1	ENSSSCG00000004479	FILIP1	1	90427659	90638550
1:90484152_1:AG	1	90484152	1	ENSSSCG00000004479	FILIP1	1	90427659	90638550
1:90484165_1:AG	1	90484165	1	ENSSSCG00000004479	FILIP1	1	90427659	90638550
1:90484178_1:AG	1	90484178	1	ENSSSCG00000004479	FILIP1	1	90427659	90638550
1:90484191_1:AG	1	90484191	1	ENSSSCG00000004479	FILIP1	1	90427659	90638550
1:90495206_1:AG	1	90495206	1	ENSSSCG00000004479	FILIP1	1	90427659	90638550
1:90495282_1:AG	1	90495282	1	ENSSSCG00000004479	FILIP1	1	90427659	90638550
1:90508878_1:AG	1	90508878	1	ENSSSCG00000004479	FILIP1	1	90427659	90638550
1:90636066_1:AG	1	90636066	1	ENSSSCG00000004479	FILIP1	1	90427659	90638550
1:90636076_1:AG	1	90636076	1	ENSSSCG00000004479	FILIP1	1	90427659	90638550
1:90638406_1:AG	1	90638406	1	ENSSSCG00000004479	FILIP1	1	90427659	90638550
1:90638414_1:AG	1	90638414	1	ENSSSCG00000004479	FILIP1	1	90427659	90638550
1:90638415_1:AG	1	90638415	1	ENSSSCG00000004479	FILIP1	1	90427659	90638550
1:90638445_1:AG	1	90638445	1	ENSSSCG00000004479	FILIP1	1	90427659	90638550
1:90638517_1:AG	1	90638517	1	ENSSSCG00000004479	FILIP1	1	90427659	90638550
1:90684045_1:AG	1	90684045	1	ENSSSCG00000033155	TMEM30A	1	90650560	90688002
1:90684047_1:AG	1	90684047	1	ENSSSCG00000033155	TMEM30A	1	90650560	90688002
1:90752646_1:AG	1	90752646	1	ENSSSCG00000004484	COL12A1	1	90744612	90875118
1:90752647_1:AG	1	90752647	1	ENSSSCG00000004484	COL12A1	1	90744612	90875118
1:90752654_1:AG	1	90752654	1	ENSSSCG00000004484	COL12A1	1	90744612	90875118
1:90752661_1:AG	1	90752661	1	ENSSSCG00000004484	COL12A1	1	90744612	90875118
1:90752704_1:AG	1	90752704	1	ENSSSCG00000004484	COL12A1	1	90744612	90875118
1:90752705_1:AG	1	90752705	1	ENSSSCG00000004484	COL12A1	1	90744612	90875118
1:90752728_1:AG	1	90752728	1	ENSSSCG00000004484	COL12A1	1	90744612	90875118
1:90752759_1:AG	1	90752759	1	ENSSSCG00000004484	COL12A1	1	90744612	90875118
1:90752761_1:AG	1	90752761	1	ENSSSCG00000004484	COL12A1	1	90744612	90875118
1:90752775_1:AG	1	90752775	1	ENSSSCG00000004484	COL12A1	1	90744612	90875118
1:90753193_1:AG	1	90753193	1	ENSSSCG00000004484	COL12A1	1	90744612	90875118
1:90753205_1:AG	1	90753205	1	ENSSSCG00000004484	COL12A1	1	90744612	90875118
1:90753213_1:AG	1	90753213	1	ENSSSCG00000004484	COL12A1	1	90744612	90875118
1:90753223_1:AG	1	90753223	1	ENSSSCG00000004484	COL12A1	1	90744612	90875118
1:90753254_1:AG	1	90753254	1	ENSSSCG00000004484	COL12A1	1	90744612	90875118
1:90753270_1:AG	1	90753270	1	ENSSSCG00000004484	COL12A1	1	90744612	90875118
1:90753283_1:AG	1	90753283	1	ENSSSCG00000004484	COL12A1	1	90744612	90875118
1:90753295_1:AG	1	90753295	1	ENSSSCG00000004484	COL12A1	1	90744612	90875118
1:90753301_1:AG	1	90753301	1	ENSSSCG00000004484	COL12A1	1	90744612	90875118
1:90753351_1:AG	1	90753351	1	ENSSSCG00000004484	COL12A1	1	90744612	90875118
1:90753359_1:AG	1	90753359	1	ENSSSCG00000004484	COL12A1	1	90744612	90875118
1:90756605_1:AG	1	90756605	1	ENSSSCG00000004484	COL12A1	1	90744612	90875118
1:90759357_1:AG	1	90759357	1	ENSSSCG00000004484	COL12A1	1	90744612	90875118
1:90770847_1:AG	1	90770847	1	ENSSSCG00000004484	COL12A1	1	90744612	90875118
1:90774053_1:AG	1	90774053	1	ENSSSCG00000004484	COL12A1	1	90744612	90875118
1:90774217_1:AG	1	90774217	1	ENSSSCG00000004484	COL12A1	1	90744612	90875118
1:90775442_1:AG	1	90775442	1	ENSSSCG00000004484	COL12A1	1	90744612	90875118
1:90781496_1:AG	1	90781496	1	ENSSSCG00000004484	COL12A1	1	90744612	90875118
1:90781602_1:AG	1	90781602	1	ENSSSCG00000004484	COL12A1	1	90744612	90875118
1:90786891_1:AG	1	90786891	1	ENSSSCG00000004484	COL12A1	1	90744612	90875118
1:90789826_1:AG	1	90789826	1	ENSSSCG00000004484	COL12A1	1	90744612	90875118
1:90809887_1:AG	1	90809887	1	ENSSSCG00000004484	COL12A1	1	90744612	90875118
1:90812637_1:AG	1	90812637	1	ENSSSCG00000004484	COL12A1	1	90744612	90875118
1:90813383_1:AG	1	90813383	1	ENSSSCG00000004484	COL12A1	1	90744612	90875118
1:90814041_1:AG	1	90814041	1	ENSSSCG00000004484	COL12A1	1	90744612	90875118
1:90815043_1:AG	1	90815043	1	ENSSSCG00000004484	COL12A1	1	90744612	90875118
1:90816970_1:AG	1	90816970	1	ENSSSCG00000004484	COL12A1	1	90744612	90875118
1:90817041_1:AG	1	90817041	1	ENSSSCG00000004484	COL12A1	1	90744612	90875118
1:90817047_1:AG	1	90817047	1	ENSSSCG00000004484	COL12A1	1	90744612	90875118
1:90843195_1:AG	1	90843195	1	ENSSSCG00000004484	COL12A1	1	90744612	90875118
1:90843295_1:AG	1	90843295	1	ENSSSCG00000004484	COL12A1	1	90744612	90875118
1:90844686_1:AG	1	90844686	1	ENSSSCG00000004484	COL12A1	1	90744612	90875118
1:90844764_1:AG	1	90844764	1	ENSSSCG00000004484	COL12A1	1	90744612	90875118
1:90854347_1:AG	1	90854347	1	ENSSSCG00000004484	COL12A1	1	90744612	90875118
1:90854354_1:AG	1	90854354	1	ENSSSCG00000004484	COL12A1	1	90744612	90875118
1:90865136_1:AG	1	90865136	1	ENSSSCG00000004484	COL12A1	1	90744612	90875118
1:92084152_0:AG	1	92084152	0	ENSSSCG00000004485	CD109	1	92054821	92286730
1:92086064_0:AG	1	92086064	0	ENSSSCG00000004485	CD109	1	92054821	92286730
1:92158587_0:AG	1	92158587	0	ENSSSCG00000004485	CD109	1	92054821	92286730
1:92313810_1:AG	1	92313810	1	ENSSSCG00000004486	SLC17A5	1	92286841	92342776
1:92313857_1:AG	1	92313857	1	ENSSSCG00000004486	SLC17A5	1	92286841	92342776
1:92313865_1:AG	1	92313865	1	ENSSSCG00000004486	SLC17A5	1	92286841	92342776
1:92424159_1:AG	1	92424159	1	ENSSSCG00000004489	EEF1A1	1	92421230	92425044
1:92447421_0:AG	1	92447421	0	ENSSSCG00000004487	MTO1	1	92447164	92483236
1:94350343_1:AG	1	94350343	1	ENSSSCG00000004490	SETBP1	1	94295851	94663017
1:94350382_1:AG	1	94350382	1	ENSSSCG00000004490	SETBP1	1	94295851	94663017
1:94350406_1:AG	1	94350406	1	ENSSSCG00000004490	SETBP1	1	94295851	94663017
1:94350409_1:AG	1	94350409	1	ENSSSCG00000004490	SETBP1	1	94295851	94663017
1:94350420_1:AG	1	94350420	1	ENSSSCG00000004490	SETBP1	1	94295851	94663017
1:94354777_1:AG	1	94354777	1	ENSSSCG00000004490	SETBP1	1	94295851	94663017
1:94383720_1:AG	1	94383720	1	ENSSSCG00000004490	SETBP1	1	94295851	94663017
1:94383732_1:AG	1	94383732	1	ENSSSCG00000004490	SETBP1	1	94295851	94663017
1:94383748_1:AG	1	94383748	1	ENSSSCG00000004490	SETBP1	1	94295851	94663017
1:94383753_1:AG	1	94383753	1	ENSSSCG00000004490	SETBP1	1	94295851	94663017
1:94383756_1:AG	1	94383756	1	ENSSSCG00000004490	SETBP1	1	94295851	94663017
1:94400604_1:AG	1	94400604	1	ENSSSCG00000004490	SETBP1	1	94295851	94663017
1:94400604_1:AG	1	94400604	1	ENSSSCG00000045948	-	1	94397372	94402481
1:94400650_1:AG	1	94400650	1	ENSSSCG00000004490	SETBP1	1	94295851	94663017
1:94400650_1:AG	1	94400650	1	ENSSSCG00000045948	-	1	94397372	94402481
1:94490092_1:AG	1	94490092	1	ENSSSCG00000004490	SETBP1	1	94295851	94663017
1:94490102_1:AG	1	94490102	1	ENSSSCG00000004490	SETBP1	1	94295851	94663017
1:94490105_1:AG	1	94490105	1	ENSSSCG00000004490	SETBP1	1	94295851	94663017
1:94490107_1:AG	1	94490107	1	ENSSSCG00000004490	SETBP1	1	94295851	94663017
1:94490138_1:AG	1	94490138	1	ENSSSCG00000004490	SETBP1	1	94295851	94663017
1:94551095_1:AG	1	94551095	1	ENSSSCG00000004490	SETBP1	1	94295851	94663017
1:94558028_1:AG	1	94558028	1	ENSSSCG00000004490	SETBP1	1	94295851	94663017
1:95583883_0:AG	1	95583883	0	ENSSSCG00000021072	EPG5	1	95498720	95616755
1:96298568_0:AG	1	96298568	0	ENSSSCG00000032053	ST8SIA5	1	96297034	96375868
1:96298578_0:AG	1	96298578	0	ENSSSCG00000032053	ST8SIA5	1	96297034	96375868
1:96448790_0:AG	1	96448790	0	ENSSSCG00000034730	PIAS2	1	96441676	96545780
1:96448815_0:AG	1	96448815	0	ENSSSCG00000034730	PIAS2	1	96441676	96545780
1:96448823_0:AG	1	96448823	0	ENSSSCG00000034730	PIAS2	1	96441676	96545780
1:96448834_0:AG	1	96448834	0	ENSSSCG00000034730	PIAS2	1	96441676	96545780
1:96448846_0:AG	1	96448846	0	ENSSSCG00000034730	PIAS2	1	96441676	96545780
1:96448863_0:AG	1	96448863	0	ENSSSCG00000034730	PIAS2	1	96441676	96545780
1:96448907_0:AG	1	96448907	0	ENSSSCG00000034730	PIAS2	1	96441676	96545780
1:96448910_0:AG	1	96448910	0	ENSSSCG00000034730	PIAS2	1	96441676	96545780
1:96448918_0:AG	1	96448918	0	ENSSSCG00000034730	PIAS2	1	96441676	96545780
1:96448940_0:AG	1	96448940	0	ENSSSCG00000034730	PIAS2	1	96441676	96545780
1:96449937_0:AG	1	96449937	0	ENSSSCG00000034730	PIAS2	1	96441676	96545780
1:96449993_0:AG	1	96449993	0	ENSSSCG00000034730	PIAS2	1	96441676	96545780
1:96470139_0:AG	1	96470139	0	ENSSSCG00000034730	PIAS2	1	96441676	96545780
1:96760067_0:AG	1	96760067	0	ENSSSCG00000060420	IER3IP1	1	96740584	96763838
1:97419331_0:AG	1	97419331	0	ENSSSCG00000004505	SMAD2	1	97415716	97511357
1:97419427_0:AG	1	97419427	0	ENSSSCG00000004505	SMAD2	1	97415716	97511357
1:97419445_0:AG	1	97419445	0	ENSSSCG00000004505	SMAD2	1	97415716	97511357
1:97446019_0:AG	1	97446019	0	ENSSSCG00000004505	SMAD2	1	97415716	97511357
1:97458013_0:AG	1	97458013	0	ENSSSCG00000004505	SMAD2	1	97415716	97511357
1:97459003_0:AG	1	97459003	0	ENSSSCG00000004505	SMAD2	1	97415716	97511357
1:97468075_0:AG	1	97468075	0	ENSSSCG00000004505	SMAD2	1	97415716	97511357
1:97482938_0:AG	1	97482938	0	ENSSSCG00000004505	SMAD2	1	97415716	97511357
1:97484118_0:AG	1	97484118	0	ENSSSCG00000004505	SMAD2	1	97415716	97511357
1:97887467_0:AG	1	97887467	0	ENSSSCG00000028076	ZBTB7C	1	97610694	98015089
1:97887525_0:AG	1	97887525	0	ENSSSCG00000028076	ZBTB7C	1	97610694	98015089
1:98848963_0:AG	1	98848963	0	ENSSSCG00000004508	DYM	1	98638339	99024642
1:98913765_0:AG	1	98913765	0	ENSSSCG00000004508	DYM	1	98638339	99024642
1:98913788_0:AG	1	98913788	0	ENSSSCG00000004508	DYM	1	98638339	99024642
1:99035545_0:AG	1	99035545	0	ENSSSCG00000034415	C18orf32	1	99034992	99043165
1:99287180_1:AG	1	99287180	1	ENSSSCG00000004510	ACAA2	1	99284140	99311321
1:99287225_1:AG	1	99287225	1	ENSSSCG00000004510	ACAA2	1	99284140	99311321
1:99288549_1:AG	1	99288549	1	ENSSSCG00000004510	ACAA2	1	99284140	99311321
1:99288641_1:AG	1	99288641	1	ENSSSCG00000004510	ACAA2	1	99284140	99311321
1:99288655_1:AG	1	99288655	1	ENSSSCG00000004510	ACAA2	1	99284140	99311321
1:99288703_1:AG	1	99288703	1	ENSSSCG00000004510	ACAA2	1	99284140	99311321
1:99289430_1:AG	1	99289430	1	ENSSSCG00000004510	ACAA2	1	99284140	99311321
1:99289470_1:AG	1	99289470	1	ENSSSCG00000004510	ACAA2	1	99284140	99311321
1:99289498_1:AG	1	99289498	1	ENSSSCG00000004510	ACAA2	1	99284140	99311321
1:99289502_1:AG	1	99289502	1	ENSSSCG00000004510	ACAA2	1	99284140	99311321
1:99289507_1:AG	1	99289507	1	ENSSSCG00000004510	ACAA2	1	99284140	99311321
1:99289509_1:AG	1	99289509	1	ENSSSCG00000004510	ACAA2	1	99284140	99311321
1:99289515_1:AG	1	99289515	1	ENSSSCG00000004510	ACAA2	1	99284140	99311321
1:99291759_1:AG	1	99291759	1	ENSSSCG00000004510	ACAA2	1	99284140	99311321
1:99295475_1:AG	1	99295475	1	ENSSSCG00000004510	ACAA2	1	99284140	99311321
1:99295565_1:AG	1	99295565	1	ENSSSCG00000004510	ACAA2	1	99284140	99311321
1:99295625_1:AG	1	99295625	1	ENSSSCG00000004510	ACAA2	1	99284140	99311321
1:99295764_1:AG	1	99295764	1	ENSSSCG00000004510	ACAA2	1	99284140	99311321
1:99295807_1:AG	1	99295807	1	ENSSSCG00000004510	ACAA2	1	99284140	99311321
1:99296663_1:AG	1	99296663	1	ENSSSCG00000004510	ACAA2	1	99284140	99311321
1:99305860_1:AG	1	99305860	1	ENSSSCG00000004510	ACAA2	1	99284140	99311321
1:99309115_1:AG	1	99309115	1	ENSSSCG00000004510	ACAA2	1	99284140	99311321
1:99309123_1:AG	1	99309123	1	ENSSSCG00000004510	ACAA2	1	99284140	99311321
1:99309135_1:AG	1	99309135	1	ENSSSCG00000004510	ACAA2	1	99284140	99311321
1:99309187_1:AG	1	99309187	1	ENSSSCG00000004510	ACAA2	1	99284140	99311321
1:99309216_1:AG	1	99309216	1	ENSSSCG00000004510	ACAA2	1	99284140	99311321
1:99309824_1:AG	1	99309824	1	ENSSSCG00000004510	ACAA2	1	99284140	99311321
1:99309832_1:AG	1	99309832	1	ENSSSCG00000004510	ACAA2	1	99284140	99311321
1:99309839_1:AG	1	99309839	1	ENSSSCG00000004510	ACAA2	1	99284140	99311321
1:99309844_1:AG	1	99309844	1	ENSSSCG00000004510	ACAA2	1	99284140	99311321
1:99309849_1:AG	1	99309849	1	ENSSSCG00000004510	ACAA2	1	99284140	99311321
1:99421492_1:AG	1	99421492	1	ENSSSCG00000004511	MYO5B	1	99418449	99810139
1:99421514_1:AG	1	99421514	1	ENSSSCG00000004511	MYO5B	1	99418449	99810139
1:99589405_0:AG	1	99589405	0	ENSSSCG00000004511	MYO5B	1	99418449	99810139
1:99606154_0:AG	1	99606154	0	ENSSSCG00000004511	MYO5B	1	99418449	99810139
1:99710839_0:AG	1	99710839	0	ENSSSCG00000004511	MYO5B	1	99418449	99810139
1:99742277_0:AG	1	99742277	0	ENSSSCG00000004511	MYO5B	1	99418449	99810139
1:99743363_0:AG	1	99743363	0	ENSSSCG00000004511	MYO5B	1	99418449	99810139
1:99743363_0:AG	1	99743363	0	ENSSSCG00000045942	-	1	99742869	99747458
1:99743448_0:AG	1	99743448	0	ENSSSCG00000004511	MYO5B	1	99418449	99810139
1:99743448_0:AG	1	99743448	0	ENSSSCG00000045942	-	1	99742869	99747458
1:99767580_0:AG	1	99767580	0	ENSSSCG00000004511	MYO5B	1	99418449	99810139
1:99792208_0:AG	1	99792208	0	ENSSSCG00000004511	MYO5B	1	99418449	99810139
1:99792247_0:AG	1	99792247	0	ENSSSCG00000004511	MYO5B	1	99418449	99810139
1:100108588_1:AG	1	100108588	1	ENSSSCG00000004520	-	1	100107935	100288936
1:100130745_1:AG	1	100130745	1	ENSSSCG00000004520	-	1	100107935	100288936
1:100136301_1:AG	1	100136301	1	ENSSSCG00000004520	-	1	100107935	100288936
1:100136318_1:AG	1	100136318	1	ENSSSCG00000004520	-	1	100107935	100288936
1:100136346_1:AG	1	100136346	1	ENSSSCG00000004520	-	1	100107935	100288936
1:100137208_1:AG	1	100137208	1	ENSSSCG00000004520	-	1	100107935	100288936
1:100138671_1:AG	1	100138671	1	ENSSSCG00000004520	-	1	100107935	100288936
1:100141123_1:AG	1	100141123	1	ENSSSCG00000004520	-	1	100107935	100288936
1:100142081_1:AG	1	100142081	1	ENSSSCG00000004520	-	1	100107935	100288936
1:100142096_1:AG	1	100142096	1	ENSSSCG00000004520	-	1	100107935	100288936
1:100142097_1:AG	1	100142097	1	ENSSSCG00000004520	-	1	100107935	100288936
1:100142289_1:AG	1	100142289	1	ENSSSCG00000004520	-	1	100107935	100288936
1:100142368_1:AG	1	100142368	1	ENSSSCG00000004520	-	1	100107935	100288936
1:100143020_1:AG	1	100143020	1	ENSSSCG00000004520	-	1	100107935	100288936
1:100143886_1:AG	1	100143886	1	ENSSSCG00000004520	-	1	100107935	100288936
1:100143891_1:AG	1	100143891	1	ENSSSCG00000004520	-	1	100107935	100288936
1:100143894_1:AG	1	100143894	1	ENSSSCG00000004520	-	1	100107935	100288936
1:100144569_1:AG	1	100144569	1	ENSSSCG00000004520	-	1	100107935	100288936
1:100144587_1:AG	1	100144587	1	ENSSSCG00000004520	-	1	100107935	100288936
1:100157608_1:AG	1	100157608	1	ENSSSCG00000004520	-	1	100107935	100288936
1:100157622_1:AG	1	100157622	1	ENSSSCG00000004520	-	1	100107935	100288936
1:100157696_1:AG	1	100157696	1	ENSSSCG00000004520	-	1	100107935	100288936
1:100160735_1:AG	1	100160735	1	ENSSSCG00000004520	-	1	100107935	100288936
1:100223295_1:AG	1	100223295	1	ENSSSCG00000004520	-	1	100107935	100288936
1:100261099_1:AG	1	100261099	1	ENSSSCG00000004520	-	1	100107935	100288936
1:100476049_1:AG	1	100476049	1	ENSSSCG00000004522	ME2	1	100419760	100476733
1:100476069_1:AG	1	100476069	1	ENSSSCG00000004522	ME2	1	100419760	100476733
1:100476618_1:AG	1	100476618	1	ENSSSCG00000004522	ME2	1	100419760	100476733
1:100595222_1:AG	1	100595222	1	ENSSSCG00000004524	SMAD4	1	100589850	100628029
1:100595240_1:AG	1	100595240	1	ENSSSCG00000004524	SMAD4	1	100589850	100628029
1:100595242_1:AG	1	100595242	1	ENSSSCG00000004524	SMAD4	1	100589850	100628029
1:100595282_1:AG	1	100595282	1	ENSSSCG00000004524	SMAD4	1	100589850	100628029
1:100595300_1:AG	1	100595300	1	ENSSSCG00000004524	SMAD4	1	100589850	100628029
1:100595305_1:AG	1	100595305	1	ENSSSCG00000004524	SMAD4	1	100589850	100628029
1:100595320_1:AG	1	100595320	1	ENSSSCG00000004524	SMAD4	1	100589850	100628029
1:100595335_1:AG	1	100595335	1	ENSSSCG00000004524	SMAD4	1	100589850	100628029
1:100595355_1:AG	1	100595355	1	ENSSSCG00000004524	SMAD4	1	100589850	100628029
1:100595361_1:AG	1	100595361	1	ENSSSCG00000004524	SMAD4	1	100589850	100628029
[truncated: 56,542 more rows]

## Sheet: Table S4
Table S4. Gene annotation of specific and different editing A-to-I sites.
[truncated: 5,454 more rows]

[truncated: 3 more sheets: Table S5, Table S6, Table S7]
